# Supplementary material for: Genome-wide identification and characterization of long non-coding RNAs involved in the early somatic embryogenesis in Dimocarpus longan Lour
Source: BMC Genomics. 2018 Nov 6;19:805. doi: 10.1186/s12864-018-5158-z (PMC6219066; doi:10.1186/s12864-018-5158-z)
Supplement: Supplementary file 1 — Table S1: Data filtering statistics. (XLS 65 kb) [file 12864_2018_5158_MOESM1_ESM.xls]

## Sheet: Table S1
Table S1 Data filtering statistics
Sample	TotalRawReads	TotalCleanReads	TotalCleanBase	TotalCleanReadsRatio	TotalrRNAFilterReads	TotalrRNAFilterReadsRatio	TotalBaseFilterReads	TotalBaseFilterReadsRatio	ReadsWithAdapter	ReadsWithAdapterRatio	ReadsWithLowQuality	ReadsWithLowQualityRatio	ReadsWithDuplications	ReadsWithDuplicationsRatio	ReadWithNRateExceed	ReadWithNRateExceedRatio	GCofFq1	GCofFq2	Q20ofFq1	Q20ofFq2	Q30ofFq1	Q30ofFq2
EC	224298912	223328410	12589368000	0.99567	40960	0.00018	929542	0.00414	736166	0.00328	0	0	0	0	193376	0.00086	0.4463	0.4431	0.9884	0.9814	0.966	0.9543
GE	180116836	178002350	12695684800	0.98826	65566	0.00036	2048920	0.01138	1874468	0.01041	0	0	0	0	174452	0.00097	0.448	0.4449	0.9884	0.9829	0.9658	0.9573
ICpEC	183054510	181748666	12775108000	0.99287	51918	0.00028	1253926	0.00685	1078250	0.00589	0	0	0	0	175676	0.00096	0.4462	0.4437	0.9838	0.979	0.9517	0.9479
