# Supplementary material for: Genome-wide identification and characterization of long non-coding RNAs involved in the early somatic embryogenesis in Dimocarpus longan Lour
Source: BMC Genomics. 2018 Nov 6;19:805. doi: 10.1186/s12864-018-5158-z (PMC6219066; doi:10.1186/s12864-018-5158-z)
Supplement: Supplementary file 2 — Table S2. lncRNA family analysis. (XLS 264 kb) [file 12864_2018_5158_MOESM2_ESM.xls]

## Sheet: Table S2
Table S2 lncRNA family analysis
Family_Name	Family_Accession	LncRNA	E-value	GC	Score
U1	RF00003	LTCONS_00014323	1.9e-42	0.59	150.2
U1	RF00003	LTCONS_00014324	2.5e-42	0.59	149.8
U1	RF00003	LTCONS_00019695	0.00039	0.38	21.8
U1	RF00003	LTCONS_00031637	5.5e-40	0.58	142.1
U2	RF00004	LTCONS_00013247	7.4e-39	0.49	172.6
U2	RF00004	LTCONS_00013677	4.9e-11	0.37	56.6
U2	RF00004	LTCONS_00023073	1.6e-40	0.46	179.6
U2	RF00004	LTCONS_00023072	1.7e-39	0.46	175.3
U2	RF00004	LTCONS_00023031	1.1e-38	0.46	171.9
U2	RF00004	LTCONS_00023030	9.3e-33	0.46	147.2
tRNA	RF00005	LTCONS_00001026	5.6e-14	0.57	63
tRNA	RF00005	LTCONS_00003736	6.3e-09	0.58	44.9
tRNA	RF00005	LTCONS_00000548	0.00071	0.54	26.8
tRNA	RF00005	LTCONS_00000549	0.00071	0.54	26.8
tRNA	RF00005	LTCONS_00000550	0.00071	0.54	26.8
tRNA	RF00005	LTCONS_00011815	0.0015	0.53	65.7
tRNA	RF00005	LTCONS_00026255	9.1e-14	0.44	52.4
tRNA	RF00005	LTCONS_00043468	1.3e-09	0.49	38
tRNA	RF00005	LTCONS_00040305	0.00026	0.42	28.7
U12	RF00007	LTCONS_00036494	0.0036	0.29	28.5
RNaseP_nuc	RF00009	LTCONS_00026166	0.00042	0.44	25.5
RNaseP_nuc	RF00009	LTCONS_00026167	0.00042	0.44	62
RNaseP_nuc	RF00009	LTCONS_00026168	0.00042	0.44	47.2
U3	RF00012	LTCONS_00034444	8.7e-12	0.46	28.2
U3	RF00012	LTCONS_00034445	1.4e-11	0.5	22.3
U4	RF00015	LTCONS_00002301	0.0037	0.35	23.7
U4	RF00015	LTCONS_00023107	2e-21	0.55	18.6
U4	RF00015	LTCONS_00023074	1.3e-20	0.53	18.6
SNORD14	RF00016	LTCONS_00012479	5.1e-21	0.46	18.6
SNORD14	RF00016	LTCONS_00016052	9.3e-20	0.53	54.5
SNORD14	RF00016	LTCONS_00012479	1.5e-19	0.52	53.7
SNORD14	RF00016	LTCONS_00041937	2.8e-22	0.5	23.3
GcvB	RF00022	LTCONS_00035028	0.0061	0.45	95.4
GcvB	RF00022	LTCONS_00045679	0.00013	0.34	92.2
tmRNA	RF00023	LTCONS_00029843	0.00022	0.47	23.7
tmRNA	RF00023	LTCONS_00031383	0.0031	0.61	90.1
tmRNA	RF00023	LTCONS_00031384	0.0031	0.61	85.5
tmRNA	RF00023	LTCONS_00031385	0.0031	0.61	84.8
U6	RF00026	LTCONS_00024362	1.1e-28	0.45	94.8
U6	RF00026	LTCONS_00024334	1.1e-28	0.45	27.7
U6	RF00026	LTCONS_00026777	1.1e-28	0.45	20.6
U6	RF00026	LTCONS_00026779	1.1e-28	0.45	16.8
U6	RF00026	LTCONS_00026806	2e-26	0.44	16.8
U6	RF00026	LTCONS_00026807	2e-26	0.44	16.8
U6	RF00026	LTCONS_00024335	8.4e-25	0.45	44.6
U6	RF00026	LTCONS_00026806	3.6e-24	0.49	109.6
U6	RF00026	LTCONS_00026807	3.6e-24	0.49	109.6
U6	RF00026	LTCONS_00026779	4.1e-22	0.47	109.6
U6	RF00026	LTCONS_00026777	4.4e-20	0.36	109.6
U6	RF00026	LTCONS_00045475	9.7e-25	0.42	101.8
let	RF00027	LTCONS_00036577	4.8e-05	0.63	101.8
Intron_gpII	RF00029	LTCONS_00022818	0.001	0.53	96.2
Intron_gpII	RF00029	LTCONS_00022819	0.001	0.53	94
Intron_gpII	RF00029	LTCONS_00022821	0.001	0.53	94
Intron_gpII	RF00029	LTCONS_00022822	0.001	0.53	86.9
Intron_gpII	RF00029	LTCONS_00029843	6.5e-08	0.43	79.9
Intron_gpII	RF00029	LTCONS_00029843	7.4e-08	0.52	96.2
Histone3	RF00032	LTCONS_00035076	0.0031	0.29	31.3
Histone3	RF00032	LTCONS_00035077	0.0031	0.29	26.8
Histone3	RF00032	LTCONS_00035078	0.0031	0.29	26.8
Histone3	RF00032	LTCONS_00035079	0.0031	0.29	26.8
Histone3	RF00032	LTCONS_00035080	0.0031	0.29	26.8
Histone3	RF00032	LTCONS_00035081	0.0031	0.29	44.1
OxyS	RF00035	LTCONS_00037675	0.0092	0.54	43.9
Entero_OriR	RF00041	LTCONS_00013676	0.0098	0.24	24.7
Entero_OriR	RF00041	LTCONS_00041525	0.0004	0.39	19.8
snoR30	RF00046	LTCONS_00001605	1.3e-19	0.46	19.8
snoR30	RF00046	LTCONS_00001656	1.3e-19	0.46	19.8
SNORD36	RF00049	LTCONS_00042359	3.4e-10	0.33	19.8
SNORD36	RF00049	LTCONS_00043240	0.0022	0.4	19.8
SNORD36	RF00049	LTCONS_00049499	4e-10	0.33	19.8
SNORD25	RF00054	LTCONS_00034528	2.1e-05	0.43	22
SNORD25	RF00054	LTCONS_00049992	3.1e-13	0.46	22.9
SNORD15	RF00067	LTCONS_00001026	0.0012	0.4	28.7
SNORD15	RF00067	LTCONS_00019543	0.0075	0.34	26.3
SNORD15	RF00067	LTCONS_00050405	0.0071	0.45	82.5
SNORD15	RF00067	LTCONS_00050406	0.0071	0.45	82.5
SNORD24	RF00069	LTCONS_00043240	0.0033	0.33	61.6
mir	RF00073	LTCONS_00025684	8.3e-17	0.44	31.1
mir	RF00073	LTCONS_00025685	8.3e-17	0.44	61.6
mir	RF00073	LTCONS_00025684	8e-08	0.44	28.3
mir	RF00073	LTCONS_00025685	8e-08	0.44	34.3
mir	RF00073	LTCONS_00032074	9.7e-20	0.44	27.4
mir	RF00073	LTCONS_00032074	1.3e-09	0.44	27.4
mir	RF00074	LTCONS_00036355	0.0098	0.42	27.4
mir	RF00075	LTCONS_00051393	3.4e-24	0.43	27.4
mir	RF00075	LTCONS_00051393	2.5e-09	0.43	23.7
mir	RF00075	LTCONS_00022553	2.2e-22	0.4	32.3
mir	RF00075	LTCONS_00022553	8.9e-13	0.46	61
mir	RF00075	LTCONS_00022553	5.9e-09	0.4	75.1
mir	RF00075	LTCONS_00022529	2.5e-06	0.32	23.3
mir	RF00075	LTCONS_00022529	4.2e-05	0.32	23.3
mir	RF00075	LTCONS_00022553	0.0047	0.46	23.3
mir	RF00075	LTCONS_00029189	6.1e-22	0.48	23.3
mir	RF00075	LTCONS_00030805	2.2e-21	0.38	23.3
mir	RF00075	LTCONS_00029189	2.6e-13	0.48	24.2
mir	RF00075	LTCONS_00030805	2.3e-09	0.38	20.9
mir	RF00075	LTCONS_00040298	1.5e-24	0.4	21.3
mir	RF00075	LTCONS_00040298	2.8e-14	0.4	21.3
mir	RF00075	LTCONS_00046157	3.7e-22	0.41	28.6
mir	RF00075	LTCONS_00046157	1.3e-07	0.41	25
CsrC	RF00084	LTCONS_00012750	0.0086	0.71	27.6
SNORD18	RF00093	LTCONS_00039298	7.1e-05	0.41	27.6
snoR71	RF00097	LTCONS_00012371	1.8e-10	0.36	75
mir	RF00104	LTCONS_00006198	0.00067	0.41	75
mir	RF00104	LTCONS_00034143	0.00064	0.48	41.9
S15	RF00114	LTCONS_00028765	7.5e-05	0.4	41.9
mir	RF00130	LTCONS_00031125	0.0035	0.35	85.9
mir	RF00130	LTCONS_00031126	0.0035	0.35	48.6
SNORD33	RF00133	LTCONS_00052549	1.6e-10	0.37	23.2
snoZ196	RF00134	LTCONS_00052549	1.8e-13	0.33	92.6
snoZ223	RF00135	LTCONS_00005997	3.3e-15	0.35	42.8
snoZ223	RF00135	LTCONS_00005998	3.3e-15	0.35	86.2
snoZ223	RF00135	LTCONS_00005997	0.0089	0.35	54
snoZ223	RF00135	LTCONS_00005998	0.0089	0.35	41.2
snoZ223	RF00135	LTCONS_00005998	0.0089	0.35	32.4
snoZ105	RF00145	LTCONS_00001026	1.6e-09	0.34	28.3
SNORD34	RF00147	LTCONS_00055823	8.3e-05	0.3	21.4
SNORD34	RF00147	LTCONS_00024298	0.0007	0.3	84.8
SNORD34	RF00147	LTCONS_00029613	0.0009	0.33	82.9
SNORD34	RF00147	LTCONS_00029625	0.0009	0.33	55.9
snoZ103	RF00149	LTCONS_00032202	1.3e-22	0.38	42.7
snoZ103	RF00149	LTCONS_00032202	6.5e-22	0.35	93.5
snoZ103	RF00149	LTCONS_00032202	1.8e-20	0.39	59.1
SNORD58	RF00151	LTCONS_00020010	0.0038	0.27	85.7
snoZ159	RF00160	LTCONS_00043492	9.7e-07	0.4	37
nos_TCE	RF00161	LTCONS_00029401	0.0074	0.22	15.6
Corona_pk3	RF00165	LTCONS_00020063	0.0024	0.39	15.2
G	RF00183	LTCONS_00003644	0.00025	0.57	34.1
snoZ278	RF00201	LTCONS_00005996	4.3e-08	0.49	33.9
U54	RF00206	LTCONS_00039298	7.7e-09	0.4	52.9
SNORD43	RF00221	LTCONS_00005168	0.0042	0.36	24.3
SNORD43	RF00221	LTCONS_00005169	0.0042	0.36	24.2
T	RF00230	LTCONS_00004598	0.0052	0.41	27.5
T	RF00230	LTCONS_00039609	0.004	0.3	23.3
Spi	RF00232	LTCONS_00035482	0.00037	0.55	23.3
RNA	RF00240	LTCONS_00013037	0.0035	0.32	58.7
mir	RF00245	LTCONS_00001836	0.0053	0.37	76.5
mir	RF00251	LTCONS_00012936	0.0017	0.55	70.6
Alfamo_CPB	RF00252	LTCONS_00023572	0.005	0.33	70.6
mir	RF00258	LTCONS_00001817	0.00078	0.39	24.7
sar	RF00262	LTCONS_00003570	0.0092	0.41	24.7
sar	RF00262	LTCONS_00003571	0.0092	0.41	24.7
sar	RF00262	LTCONS_00003572	0.0092	0.41	58.2
snoR64	RF00267	LTCONS_00057389	0.0058	0.36	33.3
snoR64	RF00267	LTCONS_00001674	0.00018	0.34	29.4
snoR64	RF00267	LTCONS_00033873	0.0077	0.31	29.1
snoR64	RF00267	LTCONS_00033875	0.0077	0.31	29.1
snoR64	RF00267	LTCONS_00033877	0.0077	0.31	101
snoR64	RF00267	LTCONS_00033879	0.0077	0.31	98.3
SNORD51	RF00280	LTCONS_00052549	0.0059	0.32	92.8
SNORD74	RF00284	LTCONS_00026166	0.0083	0.36	24.1
SNORD74	RF00284	LTCONS_00026167	0.0083	0.36	40.9
SNORD74	RF00284	LTCONS_00026168	0.0083	0.36	24.9
snoR16	RF00296	LTCONS_00043240	1.1e-12	0.4	23.5
snoR16	RF00296	LTCONS_00043240	2.1e-06	0.31	31
snoZ221_snoR21b	RF00300	LTCONS_00004529	8e-14	0.41	43.8
snoZ221_snoR21b	RF00300	LTCONS_00001026	0.0019	0.34	50.3
snoZ221_snoR21b	RF00300	LTCONS_00021798	6.9e-14	0.41	35.2
snoZ221_snoR21b	RF00300	LTCONS_00043240	0.0054	0.41	23.9
snoZ256	RF00301	LTCONS_00055921	0.0093	0.45	23.9
snoR86	RF00303	LTCONS_00015638	9.9e-20	0.46	21
snoZ182	RF00314	LTCONS_00051687	0.0019	0.36	21.3
snoZ182	RF00314	LTCONS_00055497	0.0085	0.34	29.4
snoZ182	RF00314	LTCONS_00033725	0.0056	0.31	26.4
snoZ182	RF00314	LTCONS_00033726	0.0056	0.31	25.9
snoZ182	RF00314	LTCONS_00033743	0.0056	0.31	23.8
snoZ182	RF00314	LTCONS_00044014	0.0039	0.34	18.2
SNORA23	RF00319	LTCONS_00034141	4.6e-05	0.26	28.1
SNORA23	RF00319	LTCONS_00034142	4.6e-05	0.26	28.1
SNORA23	RF00319	LTCONS_00034143	4.6e-05	0.26	28.1
SNORA23	RF00319	LTCONS_00034141	9e-05	0.24	23.7
SNORA23	RF00319	LTCONS_00034142	9e-05	0.24	23.7
SNORA23	RF00319	LTCONS_00034143	9e-05	0.24	23.7
snoZ247	RF00321	LTCONS_00049039	0.00082	0.39	26.2
snoR79	RF00323	LTCONS_00057475	0.0071	0.33	31.6
snoZ161_228	RF00328	LTCONS_00034042	9.8e-17	0.39	25.4
snoZ162	RF00329	LTCONS_00034042	1.9e-10	0.32	25.4
snoZ43	RF00330	LTCONS_00036230	1.6e-05	0.46	25.4
snoZ43	RF00330	LTCONS_00036202	1.6e-05	0.46	25.4
snoZ43	RF00330	LTCONS_00036203	1.6e-05	0.46	25.4
snoZ43	RF00330	LTCONS_00036231	1.6e-05	0.46	27.6
snoZ43	RF00330	LTCONS_00036232	1.6e-05	0.46	21.6
snoZ43	RF00330	LTCONS_00036230	0.00016	0.46	21.6
snoZ43	RF00330	LTCONS_00036202	0.00016	0.46	21.6
snoZ43	RF00330	LTCONS_00036203	0.00016	0.46	68.8
snoZ43	RF00330	LTCONS_00036231	0.00016	0.46	42.6
snoZ43	RF00330	LTCONS_00036232	0.00016	0.46	62.5
snoZ266	RF00332	LTCONS_00016052	7.6e-19	0.35	25.2
snoZ267	RF00344	LTCONS_00055823	9.7e-12	0.34	62.5
snoZ267	RF00344	LTCONS_00055823	8.6e-11	0.3	23.4
snoZ267	RF00344	LTCONS_00055823	0.0078	0.35	22.6
snoZ267	RF00344	LTCONS_00024298	2.7e-11	0.33	98.5
snoZ267	RF00344	LTCONS_00024298	1e-07	0.42	27.1
snoZ267	RF00344	LTCONS_00024297	0.0065	0.35	27.1
snoZ267	RF00344	LTCONS_00029613	1e-11	0.32	27.4
snoZ267	RF00344	LTCONS_00029625	1e-11	0.32	25
snoZ267	RF00344	LTCONS_00031557	5.8e-11	0.34	25.4
snoZ267	RF00344	LTCONS_00029613	4.1e-10	0.36	25.4
snoZ267	RF00344	LTCONS_00029625	4.1e-10	0.36	25.4
snoZ267	RF00344	LTCONS_00031559	0.0069	0.35	26
snoR20	RF00351	LTCONS_00056776	0.0032	0.24	31.6
snoR21	RF00352	LTCONS_00027501	2.3e-08	0.33	31.6
snoR21	RF00352	LTCONS_00027501	0.00013	0.37	31.6
snoR21	RF00352	LTCONS_00027501	0.0074	0.38	30.4
snoR31_Z110_Z27	RF00353	LTCONS_00001674	3.4e-08	0.34	30.4
snoR31_Z110_Z27	RF00353	LTCONS_00017868	1.8e-07	0.39	30.4
snoR32_R81	RF00356	LTCONS_00017868	4.6e-10	0.33	26.7
snoR44_J54	RF00357	LTCONS_00055823	4.8e-19	0.41	25
snoR44_J54	RF00357	LTCONS_00055823	9.7e-14	0.4	28.3
snoR44_J54	RF00357	LTCONS_00055823	1.5e-11	0.38	24
snoR44_J54	RF00357	LTCONS_00055823	4.3e-11	0.41	78
snoR44_J54	RF00357	LTCONS_00016052	1.8e-15	0.41	53.9
snoR44_J54	RF00357	LTCONS_00016052	6.6e-06	0.44	33.3
snoR44_J54	RF00357	LTCONS_00024298	2.3e-19	0.4	33.3
snoR44_J54	RF00357	LTCONS_00024298	2.4e-17	0.4	33.3
snoR44_J54	RF00357	LTCONS_00024298	5.5e-12	0.38	33.3
snoR44_J54	RF00357	LTCONS_00024298	3.5e-10	0.42	33.3
snoR44_J54	RF00357	LTCONS_00029613	2.4e-19	0.4	29.7
snoR44_J54	RF00357	LTCONS_00029625	2.4e-19	0.4	29.7
snoR44_J54	RF00357	LTCONS_00031557	4.3e-19	0.41	29.7
snoR44_J54	RF00357	LTCONS_00029613	2.5e-17	0.4	29.7
snoR44_J54	RF00357	LTCONS_00029625	2.5e-17	0.4	29.7
snoR44_J54	RF00357	LTCONS_00029613	1.6e-11	0.37	88.1
snoR44_J54	RF00357	LTCONS_00029625	1.6e-11	0.37	58.7
snoR44_J54	RF00357	LTCONS_00029613	3.3e-11	0.4	55.1
snoR44_J54	RF00357	LTCONS_00029625	3.3e-11	0.4	24.9
snoR44_J54	RF00357	LTCONS_00031557	4.1e-11	0.39	56.7
snoZ102_R77	RF00359	LTCONS_00054163	6.5e-14	0.38	43.1
snoZ102_R77	RF00359	LTCONS_00054163	9.1e-13	0.35	24.9
snoZ107_R87	RF00360	LTCONS_00001605	2.7e-21	0.54	58.4
snoZ107_R87	RF00360	LTCONS_00001656	2.7e-21	0.54	58.4
SNORA19	RF00413	LTCONS_00043240	0.0097	0.31	55.6
SNORA51	RF00432	LTCONS_00033678	0.0089	0.31	52.3
mir	RF00445	LTCONS_00013396	2.7e-20	0.45	52.3
mir	RF00445	LTCONS_00013396	6.2e-14	0.45	24.9
mir	RF00445	LTCONS_00022529	0.00011	0.29	33.8
mir	RF00451	LTCONS_00027973	0.0034	0.28	57.9
mir	RF00451	LTCONS_00030752	0.0013	0.29	39.8
mir	RF00451	LTCONS_00034141	0.00041	0.46	31.4
mir	RF00451	LTCONS_00034142	0.00041	0.46	56
mir	RF00451	LTCONS_00034143	0.00041	0.46	52.4
mir	RF00451	LTCONS_00034742	0.00091	0.25	65.7
mir	RF00451	LTCONS_00043949	4.1e-16	0.46	90.1
mir	RF00451	LTCONS_00044226	1.1e-15	0.49	68.9
mir	RF00451	LTCONS_00044226	3.3e-15	0.45	60.2
mir	RF00451	LTCONS_00043945	3.5e-15	0.44	58.4
mir	RF00451	LTCONS_00043945	3.9e-15	0.47	75.5
mir	RF00451	LTCONS_00043949	6.6e-14	0.48	37.4
mir	RF00451	LTCONS_00044226	4.4e-12	0.49	91
mir	RF00451	LTCONS_00043949	1.7e-10	0.46	83
mir	RF00451	LTCONS_00043945	5.7e-10	0.44	61.7
mir	RF00451	LTCONS_00043945	1.4e-09	0.47	54.5
mir	RF00451	LTCONS_00043949	5e-09	0.48	91
mir	RF00451	LTCONS_00044226	8.7e-09	0.45	91
mir	RF00452	LTCONS_00054657	0.00056	0.44	90.1
mir	RF00452	LTCONS_00053908	0.0077	0.38	83
mir	RF00452	LTCONS_00053909	0.0077	0.38	83
mir	RF00452	LTCONS_00001023	0.0012	0.41	59.9
mir	RF00456	LTCONS_00037675	0.0032	0.58	59.9
HCV_SLIV	RF00469	LTCONS_00038533	0.0042	0.37	58.7
snosnR61	RF00476	LTCONS_00005997	0.0013	0.33	58.7
snosnR61	RF00476	LTCONS_00005998	0.0013	0.33	58.3
SCARNA6	RF00478	LTCONS_00016052	0.00052	0.47	77.1
SCARNA6	RF00478	LTCONS_00014577	0.0019	0.33	72.2
mir	RF00486	LTCONS_00021922	0.00099	0.37	91.7
mir	RF00486	LTCONS_00021923	0.00099	0.37	91.7
mir	RF00486	LTCONS_00021925	0.00099	0.37	28.3
ctRNA_p42d	RF00489	LTCONS_00038170	0.0019	0.32	27
TCV_H5	RF00500	LTCONS_00005651	0.0094	0.66	24.2
snosnR64	RF00509	LTCONS_00055823	0.0098	0.47	75.8
PreQ1	RF00522	LTCONS_00052983	0.0012	0.22	55.6
PreQ1	RF00522	LTCONS_00046290	0.0041	0.37	26.4
snoMe28S	RF00526	LTCONS_00053524	0.0071	0.33	32.5
snoMe28S	RF00530	LTCONS_00055823	0.0011	0.39	32.5
snoMe28S	RF00530	LTCONS_00051650	0.0043	0.25	24.4
snoMe28S	RF00530	LTCONS_00021367	0.0038	0.27	25.9
snoMe28S	RF00530	LTCONS_00024298	0.0089	0.38	27.7
snoMe28S	RF00530	LTCONS_00028414	0.00028	0.3	27.7
snoMe28S	RF00530	LTCONS_00029613	0.0094	0.38	27.7
snoMe28S	RF00530	LTCONS_00029625	0.0094	0.38	26.4
snoMe18S	RF00532	LTCONS_00052549	0.0082	0.37	71.3
snopsi28S	RF00542	LTCONS_00038917	0.0072	0.32	69.8
L20_leader	RF00558	LTCONS_00003101	0.0098	0.33	68
L20_leader	RF00558	LTCONS_00003087	0.0098	0.33	67.9
SNORA40	RF00561	LTCONS_00001023	0.0046	0.4	67.7
SNORA40	RF00561	LTCONS_00034141	0.01	0.26	63.3
SNORA40	RF00561	LTCONS_00034142	0.01	0.26	56.7
SNORD17	RF00567	LTCONS_00041525	0.0075	0.52	50.9
SNORD70	RF00575	LTCONS_00055823	6.7e-07	0.33	49
SNORD70	RF00575	LTCONS_00024298	1.8e-07	0.32	47.5
SNORD70	RF00575	LTCONS_00024298	0.0072	0.36	45.6
SNORD70	RF00575	LTCONS_00029613	5e-06	0.35	44.7
SNORD70	RF00575	LTCONS_00029625	5e-06	0.35	26.5
SNORD70	RF00575	LTCONS_00029613	0.0013	0.35	22.4
SNORD70	RF00575	LTCONS_00029625	0.0013	0.35	22.4
SNORD12	RF00581	LTCONS_00032202	0.00091	0.39	25.3
SNORD98	RF00607	LTCONS_00019101	0.0012	0.38	39.8
SNORD98	RF00607	LTCONS_00019102	0.0012	0.38	24.6
SNORD98	RF00607	LTCONS_00019103	0.0012	0.38	20.3
SNORD75	RF00612	LTCONS_00027757	0.0067	0.32	18.6
SNORA11	RF00614	LTCONS_00035482	0.0069	0.51	18.6
U4atac	RF00618	LTCONS_00023074	0.0012	0.53	19.9
U4atac	RF00618	LTCONS_00023107	0.0075	0.54	18
NRON	RF00636	LTCONS_00048398	0.0069	0.28	28.6
MIR159	RF00638	LTCONS_00018947	3.7e-29	0.46	25.4
MIR159	RF00638	LTCONS_00018947	5.3e-20	0.47	25.4
MIR159	RF00638	LTCONS_00022889	3.3e-34	0.41	25.4
MIR159	RF00638	LTCONS_00022889	6.5e-19	0.41	24.6
MIR159	RF00638	LTCONS_00025285	1.4e-08	0.49	20.7
MIR159	RF00638	LTCONS_00036442	5.1e-26	0.48	23.9
MIR159	RF00638	LTCONS_00036442	3.7e-10	0.47	16
MIR171_1	RF00643	LTCONS_00050766	3.5e-14	0.49	22.5
MIR171_1	RF00643	LTCONS_00050766	2e-10	0.48	26.2
MIR171_1	RF00643	LTCONS_00050773	1.1e-08	0.47	24.1
MIR171_1	RF00643	LTCONS_00050774	1.1e-08	0.47	27.1
MIR171_1	RF00643	LTCONS_00050759	1.1e-08	0.47	27.4
MIR171_1	RF00643	LTCONS_00050773	3.5e-06	0.45	25.3
MIR171_1	RF00643	LTCONS_00050774	3.5e-06	0.45	25.1
MIR171_1	RF00643	LTCONS_00050759	3.5e-06	0.45	23.8
mir	RF00644	LTCONS_00035603	0.0003	0.37	29.4
mir	RF00646	LTCONS_00003644	1.7e-05	0.58	23.8
mir	RF00646	LTCONS_00001817	2.4e-05	0.37	23.8
mir	RF00646	LTCONS_00001023	4e-05	0.44	30.2
MIR164	RF00647	LTCONS_00030972	0.0076	0.28	26.3
MIR396	RF00648	LTCONS_00012362	0.005	0.41	23.9
MIR396	RF00648	LTCONS_00019682	3.7e-08	0.4	23.9
MIR396	RF00648	LTCONS_00021922	0.00059	0.37	27.2
MIR396	RF00648	LTCONS_00023115	0.0061	0.36	25.5
MIR396	RF00648	LTCONS_00024492	0.0071	0.35	25.5
MIR396	RF00648	LTCONS_00031863	1.2e-19	0.46	19.4
MIR396	RF00648	LTCONS_00031863	7.5e-12	0.46	48.1
MIR396	RF00648	LTCONS_00037110	5.1e-05	0.36	50.4
MIR396	RF00648	LTCONS_00037110	0.00012	0.36	29.5
MIR396	RF00648	LTCONS_00034742	0.0055	0.29	43.9
MIR396	RF00648	LTCONS_00033454	0.0087	0.33	43.9
MIR396	RF00648	LTCONS_00039599	1.2e-05	0.44	33
MIR396	RF00648	LTCONS_00043658	0.0052	0.3	33
MIR396	RF00648	LTCONS_00050011	0.0029	0.26	27.4
mir	RF00650	LTCONS_00022529	0.0037	0.29	25.9
mir	RF00651	LTCONS_00003644	0.00025	0.53	27.2
mir	RF00651	LTCONS_00028275	2.4e-05	0.56	27.2
mir	RF00651	LTCONS_00028275	2.4e-05	0.56	27.2
mir	RF00651	LTCONS_00028275	8.2e-05	0.55	19.6
mir	RF00651	LTCONS_00028275	0.00045	0.55	22.7
mir	RF00651	LTCONS_00035482	0.006	0.49	29.8
mir	RF00653	LTCONS_00021922	0.00019	0.37	26.1
mir	RF00653	LTCONS_00021923	0.00019	0.37	16.7
mir	RF00653	LTCONS_00021925	0.00019	0.37	126.8
mir	RF00653	LTCONS_00032111	0.0033	0.6	90
mir	RF00655	LTCONS_00016624	0.0012	0.38	147.1
mir	RF00656	LTCONS_00034401	0.0096	0.43	85.7
mir	RF00657	LTCONS_00001836	0.0019	0.36	44.1
mir	RF00657	LTCONS_00001836	0.002	0.35	114.2
mir	RF00659	LTCONS_00001835	0.0093	0.49	50.5
mir	RF00659	LTCONS_00025468	0.0058	0.35	28.1
mir	RF00659	LTCONS_00031635	0.0015	0.42	28.1
mir	RF00659	LTCONS_00031635	0.0029	0.43	28.1
mir	RF00659	LTCONS_00038463	0.004	0.39	28.1
mir	RF00665	LTCONS_00003570	0.0058	0.43	28.1
mir	RF00665	LTCONS_00003571	0.0058	0.43	25.2
mir	RF00665	LTCONS_00003572	0.0058	0.43	25.2
mir	RF00665	LTCONS_00035577	0.0055	0.44	25.2
mir	RF00672	LTCONS_00013037	0.00033	0.32	22.3
mir	RF00672	LTCONS_00034141	1.3e-08	0.23	22.3
mir	RF00672	LTCONS_00034141	1.3e-08	0.23	22.3
mir	RF00672	LTCONS_00034142	1.3e-08	0.23	21.8
mir	RF00672	LTCONS_00034142	1.3e-08	0.23	21.8
mir	RF00672	LTCONS_00034143	1.3e-08	0.23	21.8
mir	RF00672	LTCONS_00034143	1.3e-08	0.23	71.2
mir	RF00672	LTCONS_00034141	2.8e-05	0.23	56.1
mir	RF00672	LTCONS_00034142	2.8e-05	0.23	49
mir	RF00672	LTCONS_00034143	2.8e-05	0.23	49
mir	RF00672	LTCONS_00034144	2.8e-05	0.23	49
mir	RF00672	LTCONS_00034141	0.00021	0.23	38.9
mir	RF00672	LTCONS_00034142	0.00021	0.23	38.9
mir	RF00672	LTCONS_00034143	0.00021	0.23	38.9
mir	RF00673	LTCONS_00036834	0.0032	0.32	26.8
mir	RF00673	LTCONS_00036835	0.0032	0.32	29.3
mir	RF00675	LTCONS_00003644	1.1e-06	0.51	28.8
mir	RF00675	LTCONS_00002662	0.00019	0.43	28.1
mir	RF00675	LTCONS_00002662	0.00078	0.42	19.9
mir	RF00675	LTCONS_00026166	0.0011	0.45	40
mir	RF00675	LTCONS_00026167	0.0011	0.45	40
mir	RF00675	LTCONS_00026168	0.0011	0.45	40
mir	RF00675	LTCONS_00026166	0.0016	0.48	39.9
mir	RF00675	LTCONS_00026167	0.0016	0.48	39.9
mir	RF00675	LTCONS_00026168	0.0016	0.48	39.9
mir	RF00675	LTCONS_00028275	2.6e-06	0.52	24.2
mir	RF00675	LTCONS_00031635	0.0028	0.39	42.7
mir	RF00675	LTCONS_00035482	0.0012	0.48	27.6
mir	RF00675	LTCONS_00035482	0.0015	0.49	24
mir	RF00675	LTCONS_00041533	0.0027	0.37	23.7
mir	RF00679	LTCONS_00035083	8.8e-05	0.52	84.3
mir	RF00679	LTCONS_00035084	8.8e-05	0.52	56.2
mir	RF00687	LTCONS_00051419	0.0041	0.44	31.4
mir	RF00687	LTCONS_00051420	0.0041	0.44	24.1
mir	RF00687	LTCONS_00051428	0.0041	0.44	23.4
mir	RF00687	LTCONS_00051421	0.0041	0.44	33.7
MIR394	RF00688	LTCONS_00032403	1.5e-21	0.38	25.4
MIR394	RF00688	LTCONS_00032403	5.3e-13	0.38	25.4
MIR390	RF00689	LTCONS_00005257	0.0024	0.33	24.2
MIR390	RF00689	LTCONS_00005260	0.0024	0.33	25.4
MIR390	RF00689	LTCONS_00021800	5e-20	0.51	40.5
MIR390	RF00689	LTCONS_00021800	2.2e-12	0.51	38.9
MIR390	RF00689	LTCONS_00022535	0.0015	0.36	24.8
MIR390	RF00689	LTCONS_00022536	0.0015	0.36	28.7
MIR390	RF00689	LTCONS_00022535	0.0022	0.36	32.4
MIR390	RF00689	LTCONS_00022536	0.0022	0.36	32.4
MIR408	RF00690	LTCONS_00005257	0.0004	0.32	30.4
MIR408	RF00690	LTCONS_00005260	0.0004	0.32	27.7
MIR408	RF00690	LTCONS_00005991	0.0011	0.34	23.5
MIR408	RF00690	LTCONS_00016583	0.00013	0.35	29.8
MIR408	RF00690	LTCONS_00012938	0.0005	0.24	29.8
MIR408	RF00690	LTCONS_00016216	0.005	0.4	29.8
MIR408	RF00690	LTCONS_00016217	0.005	0.4	25.4
MIR408	RF00690	LTCONS_00022535	4.8e-05	0.36	27
MIR408	RF00690	LTCONS_00022536	4.8e-05	0.36	24.1
MIR408	RF00690	LTCONS_00023234	0.00032	0.48	21.7
MIR408	RF00690	LTCONS_00022739	0.0082	0.44	25.2
MIR408	RF00690	LTCONS_00023234	0.0096	0.48	25.2
MIR408	RF00690	LTCONS_00046429	0.0065	0.53	22.1
mir	RF00691	LTCONS_00044221	0.0028	0.37	22.7
MIR171_2	RF00692	LTCONS_00013676	0.003	0.25	24.6
MIR171_2	RF00692	LTCONS_00015468	0.0081	0.4	23.8
MIR171_2	RF00692	LTCONS_00015469	0.0081	0.4	23.2
MIR171_2	RF00692	LTCONS_00032633	0.0039	0.35	23.9
MIR171_2	RF00692	LTCONS_00032634	0.0039	0.35	23.9
MIR171_2	RF00692	LTCONS_00032635	0.0039	0.35	23.9
MIR398	RF00695	LTCONS_00032074	0.00022	0.48	23.8
MIR398	RF00695	LTCONS_00042836	2.1e-19	0.55	35.5
MIR398	RF00695	LTCONS_00042836	2.9e-13	0.55	24
mir	RF00697	LTCONS_00021922	6e-05	0.36	24
mir	RF00697	LTCONS_00021923	6e-05	0.36	28.9
mir	RF00697	LTCONS_00021925	6e-05	0.36	44.9
mir	RF00697	LTCONS_00023664	0.0099	0.28	44.9
mir	RF00697	LTCONS_00028136	0.0022	0.33	44.9
mir	RF00697	LTCONS_00032410	0.0033	0.37	44.9
mir	RF00697	LTCONS_00030752	0.0068	0.28	44.9
mir	RF00697	LTCONS_00031635	0.0081	0.42	44.9
mir	RF00697	LTCONS_00034742	3.5e-05	0.26	32.8
mir	RF00697	LTCONS_00035083	0.00077	0.49	32.8
mir	RF00697	LTCONS_00035084	0.00077	0.49	32.8
mir	RF00697	LTCONS_00035603	0.0019	0.31	32.8
mir	RF00697	LTCONS_00043658	6.6e-06	0.24	29.6
mir	RF00697	LTCONS_00043659	6.6e-06	0.24	29.6
mir	RF00697	LTCONS_00043660	6.6e-06	0.24	29.6
mir	RF00697	LTCONS_00043658	1.7e-05	0.23	25.5
MIR397	RF00704	LTCONS_00018518	5.6e-18	0.4	25.5
MIR397	RF00704	LTCONS_00018518	4.4e-11	0.39	24.1
mir	RF00705	LTCONS_00001817	1.6e-08	0.39	24.1
mir	RF00705	LTCONS_00001817	1.7e-07	0.39	36.5
mir	RF00705	LTCONS_00004528	0.00016	0.3	28.6
mir	RF00706	LTCONS_00044221	0.00031	0.44	26.5
mir	RF00706	LTCONS_00044221	0.0012	0.44	36.1
mir	RF00707	LTCONS_00030621	0.00045	0.46	31
mir	RF00707	LTCONS_00030624	0.00045	0.46	29
mir	RF00708	LTCONS_00034141	0.0022	0.25	25.8
mir	RF00708	LTCONS_00034142	0.0022	0.25	25.8
mir	RF00708	LTCONS_00034143	0.0022	0.25	25.8
mir	RF00708	LTCONS_00034144	0.0022	0.25	25.2
mir	RF00713	LTCONS_00001817	3.4e-05	0.4	25.2
mir	RF00713	LTCONS_00043621	0.0079	0.3	25.2
mir	RF00713	LTCONS_00043623	0.0079	0.3	35
mir	RF00713	LTCONS_00043624	0.0079	0.3	24.4
mir	RF00713	LTCONS_00043625	0.0079	0.3	25.7
mir	RF00713	LTCONS_00043626	0.0079	0.3	25.2
MIR535	RF00714	LTCONS_00025684	4.3e-05	0.44	24.4
MIR535	RF00714	LTCONS_00025685	4.3e-05	0.44	27.5
MIR535	RF00714	LTCONS_00025684	0.00045	0.43	27.5
MIR535	RF00714	LTCONS_00025685	0.00045	0.43	26.5
mir	RF00717	LTCONS_00052143	1.3e-05	0.25	26.5
mir	RF00717	LTCONS_00022529	7.1e-05	0.26	26.5
mir	RF00717	LTCONS_00033454	5.2e-05	0.31	26.5
mir	RF00720	LTCONS_00002663	0.0016	0.52	29.9
mir	RF00720	LTCONS_00042918	0.0015	0.52	29.9
mir	RF00722	LTCONS_00021070	0.0015	0.48	95.1
mir	RF00722	LTCONS_00034402	0.0042	0.44	62.6
mir	RF00724	LTCONS_00018560	0.00048	0.37	25.5
mir	RF00724	LTCONS_00018560	0.0014	0.37	25.5
bantam	RF00727	LTCONS_00017062	0.0063	0.47	84.5
bantam	RF00727	LTCONS_00017063	0.0063	0.47	57.3
bantam	RF00727	LTCONS_00044221	0.0074	0.43	26
bantam	RF00727	LTCONS_00047428	0.00017	0.31	26
mir	RF00730	LTCONS_00043621	3.1e-06	0.28	25.4
mir	RF00730	LTCONS_00043623	3.1e-06	0.28	25.4
mir	RF00730	LTCONS_00043624	3.1e-06	0.28	103.1
mir	RF00730	LTCONS_00043625	3.1e-06	0.28	61.5
mir	RF00730	LTCONS_00043626	3.1e-06	0.28	23.8
mir	RF00730	LTCONS_00043621	5.6e-06	0.28	23.8
mir	RF00730	LTCONS_00043623	5.6e-06	0.28	22.4
mir	RF00730	LTCONS_00043624	5.6e-06	0.28	23.3
mir	RF00730	LTCONS_00043625	5.6e-06	0.28	19.4
mir	RF00730	LTCONS_00043626	5.6e-06	0.28	19.4
mir	RF00732	LTCONS_00003558	0.0071	0.41	19.4
mir	RF00732	LTCONS_00031863	0.00028	0.49	25.2
mir	RF00734	LTCONS_00003644	0.00033	0.56	23.3
mir	RF00736	LTCONS_00000344	0.009	0.27	20
mir	RF00736	LTCONS_00000345	0.009	0.27	20
mir	RF00736	LTCONS_00035104	0.0068	0.32	26.6
mir	RF00736	LTCONS_00045566	0.00044	0.27	26.6
MIR162_2	RF00742	LTCONS_00003819	0.0038	0.5	24
MIR162_2	RF00742	LTCONS_00039599	5e-05	0.48	19.4
mir	RF00743	LTCONS_00023664	0.0072	0.31	19.2
mir	RF00746	LTCONS_00025684	0.0049	0.26	19.9
mir	RF00746	LTCONS_00025685	0.0049	0.26	24.1
mir	RF00747	LTCONS_00031635	0.0059	0.42	23.4
mir	RF00749	LTCONS_00001817	6.1e-05	0.37	21.9
mir	RF00752	LTCONS_00027446	0.0078	0.54	21.9
mir	RF00754	LTCONS_00030058	0.008	0.24	23.2
mir	RF00754	LTCONS_00030015	0.008	0.24	23.2
mir	RF00754	LTCONS_00030016	0.008	0.24	23.2
mir	RF00754	LTCONS_00036834	0.0033	0.32	25.6
mir	RF00754	LTCONS_00036835	0.0033	0.32	27.4
mir	RF00755	LTCONS_00035482	0.0069	0.56	80.5
mir	RF00756	LTCONS_00031480	0.00061	0.33	58.9
mir	RF00764	LTCONS_00024201	0.008	0.37	35.5
mir	RF00766	LTCONS_00030621	3.3e-08	0.45	35.5
mir	RF00766	LTCONS_00030624	3.3e-08	0.45	35.5
mir	RF00766	LTCONS_00037093	0.0062	0.39	26.6
MIR405	RF00768	LTCONS_00022535	1.1e-05	0.37	29.3
MIR405	RF00768	LTCONS_00022536	1.1e-05	0.37	28.6
MIR405	RF00768	LTCONS_00022535	1.4e-05	0.37	27.3
MIR405	RF00768	LTCONS_00022536	1.4e-05	0.37	27
MIR405	RF00768	LTCONS_00030013	0.00085	0.35	36.5
MIR405	RF00768	LTCONS_00030015	0.00085	0.35	31.1
MIR405	RF00768	LTCONS_00030016	0.00085	0.35	31.1
mir	RF00769	LTCONS_00003644	1.2e-05	0.55	39.5
mir	RF00769	LTCONS_00003644	0.0024	0.56	39.5
mir	RF00769	LTCONS_00002005	0.007	0.34	39.5
mir	RF00769	LTCONS_00016050	0.0011	0.48	37.8
mir	RF00769	LTCONS_00028275	3.3e-05	0.51	28.9
mir	RF00769	LTCONS_00028275	6.8e-05	0.53	28.9
mir	RF00769	LTCONS_00029054	0.00053	0.56	26.2
mir	RF00769	LTCONS_00028275	0.0043	0.51	26.2
mir	RF00769	LTCONS_00036577	0.00017	0.59	26.2
mir	RF00769	LTCONS_00034401	0.00026	0.51	26.2
mir	RF00769	LTCONS_00035482	0.0016	0.59	26.2
mir	RF00769	LTCONS_00035482	0.0016	0.57	25
mir	RF00769	LTCONS_00034401	0.0025	0.5	25
mir	RF00771	LTCONS_00035083	0.0011	0.51	83.8
mir	RF00771	LTCONS_00035084	0.0011	0.51	57
mir	RF00774	LTCONS_00013037	3e-06	0.33	43.3
mir	RF00774	LTCONS_00013037	4.2e-06	0.33	39.6
MIR474	RF00779	LTCONS_00057145	0.00037	0.43	29
MIR474	RF00779	LTCONS_00057145	0.0011	0.41	21.1
MIR474	RF00779	LTCONS_00023761	0.00087	0.54	25.2
MIR474	RF00779	LTCONS_00023761	0.0013	0.54	23.5
MIR474	RF00779	LTCONS_00029401	0.0012	0.4	32
MIR474	RF00779	LTCONS_00035482	4.9e-05	0.52	32
MIR477	RF00780	LTCONS_00017398	0.00073	0.44	29.5
mir	RF00784	LTCONS_00036577	6.2e-07	0.66	29.5
mir	RF00784	LTCONS_00036577	5.9e-06	0.66	29.5
mir	RF00784	LTCONS_00035482	0.0082	0.58	29.5
mir	RF00788	LTCONS_00020126	0.0025	0.28	32.7
mir	RF00789	LTCONS_00035083	0.0028	0.51	23.8
mir	RF00789	LTCONS_00035084	0.0028	0.51	23.8
mir	RF00791	LTCONS_00031635	0.0042	0.43	23.8
mir	RF00794	LTCONS_00035083	3.9e-06	0.44	23.8
mir	RF00794	LTCONS_00035084	3.9e-06	0.44	23.8
mir	RF00794	LTCONS_00035083	8.9e-06	0.44	29.2
mir	RF00794	LTCONS_00035084	8.9e-06	0.44	29.2
mir	RF00797	LTCONS_00013676	0.0051	0.27	25.8
mir	RF00797	LTCONS_00044221	0.0018	0.43	25.8
mir	RF00801	LTCONS_00030448	0.0033	0.23	43.9
mir	RF00801	LTCONS_00030449	0.0088	0.3	34.2
mir	RF00801	LTCONS_00028275	0.0098	0.26	32.5
mir	RF00801	LTCONS_00034141	3.3e-08	0.25	32.5
mir	RF00801	LTCONS_00034142	3.3e-08	0.25	28.8
mir	RF00801	LTCONS_00034143	3.3e-08	0.25	28.8
mir	RF00801	LTCONS_00034141	1.2e-07	0.24	31.3
mir	RF00801	LTCONS_00034142	1.2e-07	0.24	31.8
mir	RF00801	LTCONS_00034143	1.2e-07	0.24	27.4
mir	RF00801	LTCONS_00034141	0.00068	0.27	27.4
mir	RF00801	LTCONS_00034142	0.00068	0.27	25.7
mir	RF00801	LTCONS_00034143	0.00068	0.27	24.1
mir	RF00801	LTCONS_00034144	0.00068	0.27	35.5
mir	RF00801	LTCONS_00045679	5e-05	0.23	28.9
mir	RF00804	LTCONS_00054123	0.00022	0.3	27.2
mir	RF00804	LTCONS_00035603	0.0082	0.35	26.7
mir	RF00805	LTCONS_00001835	0.0046	0.48	26.7
mir	RF00805	LTCONS_00035104	0.0094	0.35	26.5
mir	RF00810	LTCONS_00001836	0.0052	0.36	33.3
mir	RF00810	LTCONS_00001836	0.0079	0.36	34.5
mir	RF00810	LTCONS_00028275	4e-06	0.51	34.5
mir	RF00810	LTCONS_00044221	7e-05	0.38	34.5
mir	RF00810	LTCONS_00045566	2.6e-07	0.35	34.5
mir	RF00812	LTCONS_00003644	0.0055	0.54	34.5
mir	RF00816	LTCONS_00043132	0.0072	0.35	33.6
mir	RF00818	LTCONS_00028136	0.0049	0.36	33.6
mir	RF00821	LTCONS_00031635	0.00019	0.4	33.6
mir	RF00821	LTCONS_00031635	0.0035	0.41	33.6
lsy	RF00823	LTCONS_00030632	1.7e-05	0.23	33.6
mir	RF00824	LTCONS_00025468	0.0022	0.35	24.2
mir	RF00833	LTCONS_00024573	0.00057	0.3	29
mir	RF00833	LTCONS_00028271	0.00027	0.36	28.4
mir	RF00833	LTCONS_00045097	0.0043	0.29	25.4
mir	RF00834	LTCONS_00012938	0.0028	0.24	25.4
mir	RF00837	LTCONS_00036967	1.5e-05	0.3	26.7
mir	RF00840	LTCONS_00027440	0.0045	0.48	25.7
MIR403	RF00842	LTCONS_00002714	7.7e-17	0.36	30.6
MIR403	RF00842	LTCONS_00002715	7.7e-17	0.36	37.5
MIR403	RF00842	LTCONS_00002714	3.5e-13	0.36	37.5
MIR403	RF00842	LTCONS_00002715	3.5e-13	0.36	36.7
MIR403	RF00842	LTCONS_00002489	2.2e-05	0.38	36.7
MIR403	RF00842	LTCONS_00002520	2.2e-05	0.38	25.1
MIR403	RF00842	LTCONS_00002489	0.00023	0.38	97.6
MIR403	RF00842	LTCONS_00002520	0.00023	0.38	97.6
MIR403	RF00842	LTCONS_00019682	2.1e-05	0.39	97.6
MIR403	RF00842	LTCONS_00025032	0.0021	0.3	67.7
MIR158	RF00845	LTCONS_00003101	0.00047	0.37	67.7
MIR158	RF00845	LTCONS_00003087	0.00047	0.37	67.7
MIR158	RF00845	LTCONS_00028275	0.00012	0.51	31.9
MIR158	RF00845	LTCONS_00028275	0.00031	0.51	25.6
mir	RF00848	LTCONS_00022535	1.1e-07	0.35	25.6
mir	RF00848	LTCONS_00022536	1.1e-07	0.35	24
mir	RF00848	LTCONS_00022535	3.8e-07	0.35	21.8
mir	RF00848	LTCONS_00022536	3.8e-07	0.35	21.8
mir	RF00848	LTCONS_00027440	1.7e-05	0.47	28.8
mir	RF00851	LTCONS_00055610	0.0082	0.34	28.8
mir	RF00852	LTCONS_00013676	0.00032	0.25	25.6
mir	RF00855	LTCONS_00030466	0.0038	0.33	30.6
mir	RF00856	LTCONS_00035083	0.0066	0.39	22.4
mir	RF00856	LTCONS_00035084	0.0066	0.39	26.1
mir	RF00868	LTCONS_00003644	0.00081	0.59	26.1
mir	RF00872	LTCONS_00003508	0.0083	0.49	26.1
mir	RF00872	LTCONS_00003509	0.0083	0.49	26.1
mir	RF00872	LTCONS_00003739	0.0083	0.49	26.1
mir	RF00877	LTCONS_00022870	0.0052	0.62	25.6
MIR811	RF00882	LTCONS_00055742	3.2e-09	0.44	25.6
MIR811	RF00882	LTCONS_00055742	0.00097	0.44	25.6
MIR811	RF00882	LTCONS_00001500	0.00055	0.48	25.6
MIR811	RF00882	LTCONS_00014577	0.00014	0.46	25.6
MIR811	RF00882	LTCONS_00032410	1.3e-09	0.39	24.8
MIR815	RF00884	LTCONS_00019682	6.9e-06	0.37	23.8
MIR815	RF00884	LTCONS_00038418	0.0077	0.35	23.8
MIR821	RF00885	LTCONS_00055742	1.4e-08	0.45	23.8
MIR821	RF00885	LTCONS_00001817	1.1e-12	0.35	25.1
MIR821	RF00885	LTCONS_00000522	0.0028	0.32	25.1
MIR821	RF00885	LTCONS_00012824	6e-13	0.4	24.6
MIR821	RF00885	LTCONS_00012824	1.5e-12	0.4	26.4
MIR821	RF00885	LTCONS_00012824	2.4e-12	0.37	24.4
MIR821	RF00885	LTCONS_00012824	3e-12	0.39	31.8
MIR821	RF00885	LTCONS_00012824	3.3e-12	0.37	31.8
MIR821	RF00885	LTCONS_00012824	4e-12	0.39	31.7
MIR821	RF00885	LTCONS_00012824	1.3e-09	0.36	31.7
MIR821	RF00885	LTCONS_00012824	1e-06	0.36	42
MIR821	RF00885	LTCONS_00012824	5.7e-05	0.41	42
MIR821	RF00885	LTCONS_00012824	0.00023	0.37	23.2
MIR821	RF00885	LTCONS_00012824	0.00038	0.38	32.7
MIR821	RF00885	LTCONS_00012362	0.00096	0.42	45.8
MIR821	RF00885	LTCONS_00016050	0.0024	0.5	45.8
MIR821	RF00885	LTCONS_00012362	0.0035	0.42	45.4
MIR821	RF00885	LTCONS_00021928	2.6e-08	0.37	45.4
MIR821	RF00885	LTCONS_00022029	3e-06	0.4	37.3
MIR821	RF00885	LTCONS_00020876	1.7e-05	0.36	37.3
MIR821	RF00885	LTCONS_00022029	8.8e-05	0.4	37.3
MIR821	RF00885	LTCONS_00020876	0.00011	0.38	33.8
MIR821	RF00885	LTCONS_00020126	0.0025	0.27	25.4
MIR821	RF00885	LTCONS_00020126	0.0042	0.27	23.7
MIR821	RF00885	LTCONS_00025684	0.0021	0.43	33.4
MIR821	RF00885	LTCONS_00030672	0.0076	0.34	24.4
MIR821	RF00885	LTCONS_00029828	0.008	0.35	26.4
MIR821	RF00885	LTCONS_00036855	2.5e-05	0.44	32.1
MIR821	RF00885	LTCONS_00035104	0.0033	0.25	31
MIR821	RF00885	LTCONS_00036627	0.0085	0.48	27.7
MIR821	RF00885	LTCONS_00034907	0.0094	0.32	24.4
MIR821	RF00885	LTCONS_00041533	1.9e-05	0.41	29.4
MIR821	RF00885	LTCONS_00044221	2.3e-05	0.41	28.7
MIR821	RF00885	LTCONS_00043621	6.5e-05	0.29	25.9
MIR821	RF00885	LTCONS_00043623	6.5e-05	0.29	25.8
MIR821	RF00885	LTCONS_00043624	6.5e-05	0.29	25.1
MIR821	RF00885	LTCONS_00043625	6.5e-05	0.29	30.5
MIR821	RF00885	LTCONS_00043626	6.5e-05	0.29	30.5
MIR821	RF00885	LTCONS_00044221	0.00017	0.41	37.2
MIR821	RF00885	LTCONS_00041533	0.0011	0.36	36.7
MIR821	RF00885	LTCONS_00044339	0.0066	0.36	28.5
MIR807	RF00886	LTCONS_00031480	3.3e-05	0.38	26.9
MIR807	RF00886	LTCONS_00031480	0.0011	0.38	25.5
MIR807	RF00886	LTCONS_00037110	6e-14	0.36	24.3
MIR807	RF00886	LTCONS_00037110	6.6e-14	0.36	24.3
mir	RF00892	LTCONS_00003570	1.9e-05	0.52	24
mir	RF00892	LTCONS_00003571	1.9e-05	0.52	24
mir	RF00892	LTCONS_00003572	1.9e-05	0.52	27
mir	RF00892	LTCONS_00003644	0.00016	0.51	26.4
mir	RF00892	LTCONS_00003644	0.00024	0.59	26.6
mir	RF00892	LTCONS_00003570	0.0003	0.52	31.3
mir	RF00892	LTCONS_00003571	0.0003	0.52	26.2
mir	RF00892	LTCONS_00003572	0.0003	0.52	40.7
mir	RF00892	LTCONS_00003644	0.0017	0.56	36.9
mir	RF00892	LTCONS_00003644	0.0039	0.54	24.7
mir	RF00892	LTCONS_00017062	0.0016	0.45	26.1
mir	RF00892	LTCONS_00017063	0.0016	0.45	24.1
mir	RF00892	LTCONS_00028275	1.8e-06	0.53	24.1
mir	RF00892	LTCONS_00028275	2.1e-06	0.53	23.3
mir	RF00892	LTCONS_00031635	0.0048	0.46	33.6
mir	RF00892	LTCONS_00035482	1.2e-05	0.57	33.6
mir	RF00892	LTCONS_00035482	2.1e-05	0.59	32.4
mir	RF00892	LTCONS_00035083	7.7e-05	0.55	32.4
mir	RF00892	LTCONS_00035084	7.7e-05	0.55	26
mir	RF00892	LTCONS_00035163	0.0017	0.48	27.7
mir	RF00896	LTCONS_00012938	0.0031	0.26	23.9
mir	RF00896	LTCONS_00032074	0.0061	0.48	22.5
mir	RF00896	LTCONS_00043621	0.003	0.28	22.4
mir	RF00896	LTCONS_00043623	0.003	0.28	40.5
mir	RF00896	LTCONS_00043624	0.003	0.28	40.5
mir	RF00896	LTCONS_00043625	0.003	0.28	40.5
mir	RF00896	LTCONS_00043626	0.003	0.28	38.6
mir	RF00898	LTCONS_00035083	2e-05	0.51	38.6
mir	RF00898	LTCONS_00035084	2e-05	0.51	38.6
mir	RF00898	LTCONS_00035083	9e-05	0.51	26.1
mir	RF00898	LTCONS_00035084	9e-05	0.51	26.1
MIR845_1	RF00901	LTCONS_00020247	0.00057	0.49	26.1
mir	RF00904	LTCONS_00036325	0.0036	0.33	26.1
MIR1122	RF00906	LTCONS_00016624	2.3e-08	0.4	30.1
MIR1122	RF00906	LTCONS_00013022	0.0092	0.53	23.1
MIR1122	RF00906	LTCONS_00030466	0.00066	0.27	23.1
MIR1122	RF00906	LTCONS_00034141	1.5e-07	0.26	23.1
MIR1122	RF00906	LTCONS_00034142	1.5e-07	0.26	33
MIR1122	RF00906	LTCONS_00034143	1.5e-07	0.26	31.4
MIR1122	RF00906	LTCONS_00034141	3.1e-05	0.28	31.4
MIR1122	RF00906	LTCONS_00034142	3.1e-05	0.28	31.4
MIR1122	RF00906	LTCONS_00034143	3.1e-05	0.28	31.4
MIR1122	RF00906	LTCONS_00034141	4.2e-05	0.28	26.6
MIR1122	RF00906	LTCONS_00034142	4.2e-05	0.28	27.3
MIR1122	RF00906	LTCONS_00034143	4.2e-05	0.28	22.9
MIR1122	RF00906	LTCONS_00034144	0.00034	0.26	21.8
MIR1122	RF00906	LTCONS_00034141	0.00034	0.26	22.9
MIR1122	RF00906	LTCONS_00034142	0.00034	0.26	22.2
MIR1122	RF00906	LTCONS_00034143	0.00034	0.26	33.5
MIR1122	RF00906	LTCONS_00034141	0.00044	0.21	29.2
MIR1122	RF00906	LTCONS_00034142	0.00044	0.21	37.8
MIR1122	RF00906	LTCONS_00034143	0.00044	0.21	22.1
MIR1122	RF00906	LTCONS_00034141	0.00061	0.25	32.4
MIR1122	RF00906	LTCONS_00034142	0.00061	0.25	32.4
MIR1122	RF00906	LTCONS_00034143	0.00061	0.25	32.4
MIR1122	RF00906	LTCONS_00034141	0.0011	0.21	25
MIR1122	RF00906	LTCONS_00034142	0.0011	0.21	24.2
MIR1122	RF00906	LTCONS_00034143	0.0011	0.21	28.6
MIR1122	RF00906	LTCONS_00034696	0.0033	0.3	24.3
MIR1122	RF00906	LTCONS_00034144	0.0071	0.26	32.7
MIR1122	RF00906	LTCONS_00034143	0.0073	0.26	26.3
MIR1122	RF00906	LTCONS_00034141	0.0074	0.26	31.5
MIR1122	RF00906	LTCONS_00034142	0.0074	0.26	32.8
MIR1122	RF00906	LTCONS_00038418	0.00036	0.35	28.5
MIR1122	RF00906	LTCONS_00045679	0.0023	0.29	25.7
MIR529	RF00908	LTCONS_00016583	7.2e-06	0.36	33.9
MIR529	RF00908	LTCONS_00012938	0.00093	0.25	33.9
MIR529	RF00908	LTCONS_00012938	0.0071	0.28	33.9
MIR529	RF00908	LTCONS_00030013	1.3e-07	0.35	31.7
MIR529	RF00908	LTCONS_00030015	1.3e-07	0.35	24.7
MIR529	RF00908	LTCONS_00030016	1.3e-07	0.35	75.1
MIR529	RF00908	LTCONS_00030013	6.3e-06	0.35	75.1
MIR529	RF00908	LTCONS_00030015	6.3e-06	0.35	61.7
MIR529	RF00908	LTCONS_00030016	6.3e-06	0.35	61.7
MIR529	RF00908	LTCONS_00032074	0.00089	0.48	33.3
MIR529	RF00908	LTCONS_00032074	0.0015	0.47	33.3
MIR529	RF00908	LTCONS_00035083	2e-06	0.51	29.5
MIR529	RF00908	LTCONS_00035084	2e-06	0.51	29.5
mir	RF00911	LTCONS_00030449	0.008	0.25	33.1
mir	RF00911	LTCONS_00034141	2.4e-05	0.21	25.9
mir	RF00911	LTCONS_00034142	2.4e-05	0.21	27.4
mir	RF00911	LTCONS_00034143	2.4e-05	0.21	27.4
mir	RF00911	LTCONS_00034141	3.8e-05	0.29	36.6
mir	RF00911	LTCONS_00034142	3.8e-05	0.29	29.4
mir	RF00911	LTCONS_00034143	3.8e-05	0.29	27.9
mir	RF00911	LTCONS_00034144	3.8e-05	0.29	41.6
mir	RF00911	LTCONS_00034144	9.3e-05	0.25	41.6
mir	RF00911	LTCONS_00034141	9.3e-05	0.25	39.7
mir	RF00911	LTCONS_00034142	9.3e-05	0.25	39.7
mir	RF00911	LTCONS_00034143	9.3e-05	0.25	33.6
MIR444	RF00920	LTCONS_00016583	2e-05	0.35	26.4
mir	RF00921	LTCONS_00035482	0.0082	0.58	26.4
mir	RF00927	LTCONS_00029828	0.00041	0.34	26.4
mir	RF00927	LTCONS_00037110	0.0035	0.39	26.4
mir	RF00927	LTCONS_00043658	0.0065	0.18	23.7
mir	RF00928	LTCONS_00035603	0.00029	0.28	26.6
mir	RF00928	LTCONS_00034742	0.0005	0.26	26.6
mir	RF00929	LTCONS_00034141	2.1e-05	0.23	28.4
mir	RF00929	LTCONS_00034142	2.1e-05	0.23	22.4
mir	RF00929	LTCONS_00034143	2.1e-05	0.23	24.4
mir	RF00929	LTCONS_00034144	2.1e-05	0.23	23.3
mir	RF00929	LTCONS_00034141	0.00099	0.24	23.3
mir	RF00929	LTCONS_00034142	0.00099	0.24	28.2
mir	RF00929	LTCONS_00034143	0.00099	0.24	22.7
mir	RF00929	LTCONS_00034144	0.002	0.25	22.7
mir	RF00929	LTCONS_00034141	0.002	0.25	22.7
mir	RF00929	LTCONS_00034142	0.002	0.25	24
mir	RF00929	LTCONS_00034143	0.002	0.25	46.5
mir	RF00929	LTCONS_00036390	0.0083	0.59	26.6
mir	RF00935	LTCONS_00030019	0.00078	0.25	27.4
mir	RF00935	LTCONS_00030758	0.0023	0.34	46.2
mir	RF00937	LTCONS_00018944	0.0096	0.39	29.4
mir	RF00937	LTCONS_00024209	0.0028	0.39	47.7
mir	RF00937	LTCONS_00044221	3.3e-05	0.42	35.8
mir	RF00939	LTCONS_00003644	0.0022	0.52	24.5
mir	RF00939	LTCONS_00003644	0.0025	0.59	52.6
mir	RF00939	LTCONS_00003644	0.0025	0.59	62
mir	RF00941	LTCONS_00034401	9e-05	0.52	23.8
mir	RF00941	LTCONS_00034401	0.00021	0.49	152.7
mir	RF00945	LTCONS_00035482	0.00012	0.56	125.4
mir	RF00945	LTCONS_00035482	0.00088	0.56	73.9
mir	RF00947	LTCONS_00023664	0.00084	0.27	47
mir	RF00949	LTCONS_00020247	0.002	0.47	42.2
mir	RF00949	LTCONS_00043621	6e-05	0.29	36.6
mir	RF00949	LTCONS_00043623	6e-05	0.29	36
mir	RF00949	LTCONS_00043624	6e-05	0.29	30
mir	RF00949	LTCONS_00043625	6e-05	0.29	25.7
mir	RF00949	LTCONS_00043626	6e-05	0.29	23.4
mir	RF00950	LTCONS_00002662	0.0034	0.45	62.9
mir	RF00950	LTCONS_00033680	0.003	0.34	61.3
mir	RF00950	LTCONS_00033680	0.0082	0.34	60.4
mir	RF00950	LTCONS_00041533	0.00029	0.44	60.1
mir	RF00950	LTCONS_00041533	0.0086	0.39	59.9
mir	RF00950	LTCONS_00041533	0.0093	0.39	59.5
mir	RF00953	LTCONS_00020063	0.005	0.42	49.4
MIR1446	RF00954	LTCONS_00015671	0.00024	0.63	37.5
MIR1446	RF00954	LTCONS_00029191	0.00026	0.43	30.4
MIR1446	RF00954	LTCONS_00047527	0.0097	0.36	28
MIR1444	RF00956	LTCONS_00020876	0.00059	0.42	27.1
MIR1444	RF00956	LTCONS_00020876	0.0006	0.42	25.4
mir	RF00958	LTCONS_00002662	0.0025	0.39	23.9
mir	RF00959	LTCONS_00001035	0.009	0.49	23.2
mir	RF00961	LTCONS_00022348	4.6e-07	0.45	44
mir	RF00961	LTCONS_00022350	4.6e-07	0.45	35.6
mir	RF00961	LTCONS_00022351	4.6e-07	0.45	32.5
mir	RF00961	LTCONS_00022352	4.6e-07	0.45	29.7
mir	RF00961	LTCONS_00022353	4.6e-07	0.45	29.2
mir	RF00961	LTCONS_00022348	1.7e-05	0.45	23.8
mir	RF00961	LTCONS_00022350	1.7e-05	0.45	22.8
mir	RF00961	LTCONS_00022351	1.7e-05	0.45	24.1
mir	RF00961	LTCONS_00022352	1.7e-05	0.45	21.9
mir	RF00961	LTCONS_00022353	1.7e-05	0.45	21.8
mir	RF00961	LTCONS_00020126	0.0019	0.26	32
mir	RF00961	LTCONS_00029191	3.5e-05	0.42	23.3
mir	RF00962	LTCONS_00013037	0.00013	0.32	21.6
mir	RF00962	LTCONS_00042573	4.3e-06	0.31	21.5
mir	RF00963	LTCONS_00001033	0.0083	0.39	32.4
mir	RF00965	LTCONS_00001817	2.7e-05	0.4	32.1
mir	RF00965	LTCONS_00030013	0.00012	0.48	30.3
mir	RF00965	LTCONS_00030015	0.00012	0.48	30.3
mir	RF00965	LTCONS_00030016	0.00012	0.48	30.3
mir	RF00965	LTCONS_00030013	0.00032	0.48	30.3
mir	RF00965	LTCONS_00030015	0.00032	0.48	30.3
mir	RF00965	LTCONS_00030016	0.00032	0.48	28.6
mir	RF00969	LTCONS_00022535	2.6e-06	0.36	25.3
mir	RF00969	LTCONS_00022536	2.6e-06	0.36	22.1
mir	RF00969	LTCONS_00024573	7.7e-05	0.35	72.4
mir	RF00969	LTCONS_00043658	0.00058	0.23	72.4
mir	RF00971	LTCONS_00030752	0.00094	0.29	72.4
mir	RF00971	LTCONS_00036382	0.0002	0.35	72.2
mir	RF00972	LTCONS_00013037	1.9e-06	0.33	72.2
mir	RF00972	LTCONS_00022529	4e-10	0.29	72.2
mir	RF00972	LTCONS_00019682	3.3e-09	0.34	36
mir	RF00972	LTCONS_00022529	4.3e-09	0.25	27
mir	RF00974	LTCONS_00003644	8.9e-10	0.54	27
mir	RF00974	LTCONS_00003644	2.6e-09	0.55	27
mir	RF00974	LTCONS_00001023	0.00018	0.45	27
mir	RF00974	LTCONS_00002663	0.00062	0.55	33.5
mir	RF00974	LTCONS_00003644	0.0013	0.51	27.3
mir	RF00974	LTCONS_00004111	0.0024	0.46	69.3
mir	RF00974	LTCONS_00003644	0.0025	0.51	69.1
mir	RF00974	LTCONS_00003570	0.0035	0.53	39.8
mir	RF00974	LTCONS_00003571	0.0035	0.53	39.8
mir	RF00974	LTCONS_00003572	0.0035	0.53	39.2
mir	RF00974	LTCONS_00014577	8e-06	0.43	39.2
mir	RF00974	LTCONS_00012936	0.00089	0.5	33
mir	RF00974	LTCONS_00017062	0.00015	0.47	33
mir	RF00974	LTCONS_00017063	0.00015	0.47	33
mir	RF00974	LTCONS_00017062	0.0016	0.41	29.7
mir	RF00974	LTCONS_00017063	0.0016	0.41	29
mir	RF00974	LTCONS_00021928	0.0016	0.35	28.7
mir	RF00974	LTCONS_00023761	5.3e-06	0.54	28.7
mir	RF00974	LTCONS_00023761	7e-05	0.54	28.7
mir	RF00974	LTCONS_00028275	1.4e-12	0.51	26
mir	RF00974	LTCONS_00028275	1.5e-07	0.55	24.7
mir	RF00974	LTCONS_00029054	7e-05	0.56	30.4
mir	RF00974	LTCONS_00028275	0.00023	0.51	25.8
mir	RF00974	LTCONS_00031635	0.00029	0.42	25.8
mir	RF00974	LTCONS_00029054	0.00038	0.55	36.6
mir	RF00974	LTCONS_00028275	0.00057	0.5	36.4
mir	RF00974	LTCONS_00035482	6.6e-08	0.57	24.3
mir	RF00974	LTCONS_00035482	4.5e-07	0.57	33.5
mir	RF00974	LTCONS_00035482	1.5e-05	0.48	32.6
mir	RF00974	LTCONS_00034401	4e-05	0.49	30.6
mir	RF00974	LTCONS_00034401	6.1e-05	0.52	30.6
mir	RF00974	LTCONS_00035482	0.00015	0.49	25.7
mir	RF00974	LTCONS_00034401	0.00074	0.52	24.7
mir	RF00974	LTCONS_00033454	0.0046	0.31	31.4
mir	RF00974	LTCONS_00036834	0.0053	0.32	25.4
mir	RF00974	LTCONS_00036835	0.0053	0.32	24.5
mir	RF00974	LTCONS_00034401	0.0057	0.53	25.5
mir	RF00974	LTCONS_00034401	0.0059	0.49	25.5
mir	RF00974	LTCONS_00041525	5.9e-06	0.43	25.5
mir	RF00974	LTCONS_00042918	0.00057	0.55	25.5
mir	RF00974	LTCONS_00042277	0.008	0.41	25.5
mir	RF00974	LTCONS_00039606	0.0085	0.52	33.6
mir	RF00974	LTCONS_00050809	4e-08	0.42	33.6
mir	RF00974	LTCONS_00045566	0.00014	0.52	31.2
mir	RF00979	LTCONS_00055414	0.0045	0.5	31.2
mir	RF00984	LTCONS_00004111	0.005	0.46	31.6
mir	RF00984	LTCONS_00012824	0.0019	0.38	27.3
mir	RF00984	LTCONS_00017522	0.0095	0.43	27.4
mir	RF00984	LTCONS_00033680	0.0042	0.33	25.8
mir	RF00991	LTCONS_00035482	0.0083	0.55	25.8
mir	RF00993	LTCONS_00002662	0.00012	0.47	26.5
mir	RF00994	LTCONS_00053521	0.0042	0.19	45.5
mir	RF00995	LTCONS_00017062	0.0071	0.4	23.8
mir	RF00995	LTCONS_00017063	0.0071	0.4	28.4
mir	RF01000	LTCONS_00055772	0.0064	0.37	42.4
mir	RF01000	LTCONS_00012824	3.4e-06	0.37	42.4
mir	RF01000	LTCONS_00012824	0.0014	0.36	42.4
mir	RF01000	LTCONS_00012824	0.0029	0.36	33.4
mir	RF01000	LTCONS_00012824	0.0037	0.36	33.4
mir	RF01000	LTCONS_00017522	0.00059	0.45	33.4
mir	RF01000	LTCONS_00021928	0.0053	0.36	32.9
mir	RF01000	LTCONS_00031635	0.0041	0.43	32.9
mir	RF01000	LTCONS_00033454	4.9e-05	0.32	32.9
mir	RF01000	LTCONS_00033680	0.00026	0.32	29.4
mir	RF01000	LTCONS_00041533	3.8e-06	0.36	29.4
mir	RF01000	LTCONS_00043658	0.00012	0.17	29.4
MIR530	RF01005	LTCONS_00001837	0.00022	0.4	29.4
MIR530	RF01005	LTCONS_00013037	1.3e-05	0.32	29
MIR530	RF01005	LTCONS_00017522	0.0088	0.41	29
MIR530	RF01005	LTCONS_00023115	0.0039	0.37	29
MIR530	RF01005	LTCONS_00033454	0.0033	0.32	28.4
MIR530	RF01005	LTCONS_00039599	6.4e-06	0.44	28.4
mir	RF01009	LTCONS_00003644	1.9e-05	0.53	28.4
mir	RF01009	LTCONS_00003644	3.4e-05	0.52	27.4
mir	RF01009	LTCONS_00003644	0.0011	0.51	27.4
mir	RF01009	LTCONS_00028275	6.8e-07	0.55	27.4
mir	RF01009	LTCONS_00028275	1.2e-06	0.54	25.6
mir	RF01009	LTCONS_00028275	0.0014	0.51	24.3
mir	RF01009	LTCONS_00030758	0.0015	0.46	24.3
mir	RF01009	LTCONS_00031635	0.0035	0.42	24.2
mir	RF01011	LTCONS_00003570	2.5e-06	0.52	24.2
mir	RF01011	LTCONS_00003571	2.5e-06	0.52	29.4
mir	RF01011	LTCONS_00003572	2.5e-06	0.52	26.5
mir	RF01011	LTCONS_00028275	1.4e-05	0.58	31.8
mir	RF01011	LTCONS_00029191	0.00024	0.41	24.6
mir	RF01012	LTCONS_00001817	0.00031	0.39	21.7
mir	RF01012	LTCONS_00019682	0.00011	0.37	37.9
mir	RF01012	LTCONS_00019682	0.00028	0.37	37.9
mir	RF01013	LTCONS_00012938	0.0061	0.24	37.9
mir	RF01013	LTCONS_00022535	4.2e-10	0.36	32.2
mir	RF01013	LTCONS_00022536	4.2e-10	0.36	32.2
mir	RF01013	LTCONS_00022535	8.9e-07	0.36	32.2
mir	RF01013	LTCONS_00022536	8.9e-07	0.36	24.9
mir	RF01014	LTCONS_00038168	0.0057	0.51	24.1
mir	RF01016	LTCONS_00013470	0.0002	0.51	33.7
mir	RF01016	LTCONS_00035482	1.7e-05	0.56	33.7
mir	RF01021	LTCONS_00014581	0.0056	0.35	23.9
mir	RF01021	LTCONS_00025886	0.0097	0.23	33.2
mir	RF01021	LTCONS_00025887	0.0097	0.23	33.2
mir	RF01021	LTCONS_00034141	1.2e-07	0.27	33.2
mir	RF01021	LTCONS_00034142	1.2e-07	0.27	32.5
mir	RF01021	LTCONS_00034143	1.2e-07	0.27	32.5
mir	RF01025	LTCONS_00028275	6.8e-09	0.53	32.5
mir	RF01025	LTCONS_00031635	0.00042	0.45	32.5
MIR828	RF01026	LTCONS_00030752	0.005	0.28	31
mir	RF01034	LTCONS_00028275	2.7e-06	0.52	31
mir	RF01034	LTCONS_00028275	0.00058	0.48	31
mir	RF01036	LTCONS_00035104	7.7e-07	0.3	31
mir	RF01036	LTCONS_00045566	0.0087	0.33	33.1
mir	RF01042	LTCONS_00001817	8.4e-05	0.39	21.9
MIR1023	RF01043	LTCONS_00019682	1.4e-09	0.34	26.4
MIR1023	RF01043	LTCONS_00030013	2.2e-05	0.31	29.5
MIR1023	RF01043	LTCONS_00030015	2.2e-05	0.31	26
MIR1023	RF01043	LTCONS_00030013	3.8e-05	0.31	25
MIR1023	RF01043	LTCONS_00030015	3.8e-05	0.31	31.2
MIR1023	RF01043	LTCONS_00030864	0.0019	0.49	40.1
MIR1023	RF01043	LTCONS_00038418	0.0049	0.34	40.1
MIR1023	RF01043	LTCONS_00038418	0.006	0.34	40.1
mir	RF01044	LTCONS_00012936	0.0064	0.52	40.1
mir	RF01044	LTCONS_00023761	0.00014	0.54	32.5
mir	RF01044	LTCONS_00035482	1.5e-05	0.59	32.5
mir	RF01044	LTCONS_00035482	8.3e-05	0.56	32.5
mir	RF01045	LTCONS_00045566	0.0075	0.37	31.2
mir	RF01059	LTCONS_00015061	0.0012	0.39	31.2
mir	RF01059	LTCONS_00018567	0.0094	0.41	31.2
mir	RF01059	LTCONS_00030621	2.8e-07	0.45	31.2
mir	RF01059	LTCONS_00030624	2.8e-07	0.45	28.4
mir	RF01059	LTCONS_00030621	8.1e-05	0.46	37.8
mir	RF01059	LTCONS_00030624	8.1e-05	0.46	28.1
mir	RF01059	LTCONS_00036834	0.0081	0.29	26.4
mir	RF01059	LTCONS_00036835	0.0081	0.29	26.5
mir	RF01059	LTCONS_00044327	0.0042	0.63	25.3
mir	RF01059	LTCONS_00045882	0.00034	0.45	27.4
mir	RF01059	LTCONS_00048638	0.0047	0.44	34.9
mir	RF01059	LTCONS_00049449	0.0074	0.27	26.9
mir	RF01061	LTCONS_00011767	0.00078	0.37	26.7
mir	RF01061	LTCONS_00011767	0.0031	0.37	26.7
mir	RF01061	LTCONS_00022529	7.8e-07	0.26	33.7
mir	RF01061	LTCONS_00021928	0.0013	0.36	32.2
mir	RF01061	LTCONS_00020126	0.0027	0.25	30.9
mir	RF01061	LTCONS_00025468	0.00016	0.38	31.6
23S	RF01065	LTCONS_00025468	0.0075	0.35	30.2
TLS	RF01085	LTCONS_00027548	0.0094	0.36	32
PK	RF01087	LTCONS_00003799	0.0055	0.31	28.6
PK	RF01089	LTCONS_00001888	0.0015	0.44	30.8
sR2	RF01139	LTCONS_00001857	0.0094	0.58	26.6
sR17	RF01144	LTCONS_00027062	0.0027	0.5	31.5
SNORD108	RF01158	LTCONS_00039315	0.0042	0.37	38.2
SNORD108	RF01158	LTCONS_00039316	0.0042	0.37	38.2
SNORD107	RF01164	LTCONS_00002489	0.0084	0.3	38.2
SNORD112	RF01169	LTCONS_00012873	0.00092	0.35	38.2
snoR77Y	RF01178	LTCONS_00001026	0.0098	0.37	38.2
snR77	RF01181	LTCONS_00012966	0.0062	0.38	26.4
SNORD19B	RF01183	LTCONS_00018516	0.0059	0.35	26.2
snR75	RF01185	LTCONS_00050405	0.0024	0.41	26.4
snR75	RF01185	LTCONS_00050406	0.0024	0.41	24.7
SNORD11B	RF01192	LTCONS_00055823	0.00014	0.3	30.4
SNORD11B	RF01192	LTCONS_00054163	0.0078	0.34	24.6
SNORD11B	RF01192	LTCONS_00024298	0.0004	0.3	24.5
SNORD11B	RF01192	LTCONS_00024298	0.0093	0.34	22.9
SNORD11B	RF01192	LTCONS_00029613	0.00047	0.33	31.5
SNORD11B	RF01192	LTCONS_00029625	0.00047	0.33	28.2
SNORD11B	RF01192	LTCONS_00029613	0.0032	0.33	28.2
SNORD11B	RF01192	LTCONS_00029625	0.0032	0.33	22.8
snR58	RF01199	LTCONS_00015279	0.0088	0.27	28.7
sn2991	RF01202	LTCONS_00055823	0.009	0.31	28.7
sn2991	RF01202	LTCONS_00031558	0.0099	0.32	23.2
snoR99	RF01208	LTCONS_00012479	3.4e-15	0.45	25.5
snoR103	RF01213	LTCONS_00034141	0.0013	0.26	31.3
snoR103	RF01213	LTCONS_00034142	0.0013	0.26	31.3
snoR103	RF01213	LTCONS_00034143	0.0013	0.26	40.6
snoR103	RF01213	LTCONS_00034144	0.0013	0.26	40.6
snoR97	RF01215	LTCONS_00005996	3.7e-16	0.36	40.6
snoR100	RF01219	LTCONS_00003734	6.1e-20	0.41	40.6
snoR100	RF01219	LTCONS_00003734	3.7e-18	0.45	40.6
snoU19	RF01236	LTCONS_00051683	4.8e-07	0.32	34.6
snoU19	RF01236	LTCONS_00051681	8.4e-07	0.3	34.6
snR161	RF01237	LTCONS_00046471	0.0031	0.43	34.6
snR70	RF01238	LTCONS_00019682	0.0039	0.35	34.6
SNORA81	RF01241	LTCONS_00003392	0.0046	0.31	34.6
snR46	RF01253	LTCONS_00054995	0.0052	0.34	26.8
snR63	RF01259	LTCONS_00001175	0.0047	0.31	33.5
snR82	RF01261	LTCONS_00042574	0.00056	0.32	30.3
snR82	RF01261	LTCONS_00044221	0.0045	0.42	35.8
snR83	RF01264	LTCONS_00024201	6.5e-05	0.33	23.1
snR83	RF01264	LTCONS_00026153	0.0016	0.38	33.1
snR83	RF01264	LTCONS_00035083	0.0053	0.45	30.7
snR83	RF01264	LTCONS_00035084	0.0053	0.45	30.7
snR45	RF01266	LTCONS_00042011	0.00018	0.38	30.7
snR86	RF01272	LTCONS_00023115	0.00032	0.36	29
snR86	RF01272	LTCONS_00023115	0.00087	0.37	29
snR86	RF01272	LTCONS_00028177	0.00034	0.35	29
SNORD109A	RF01278	LTCONS_00054535	0.0053	0.42	41.6
snoR53Y	RF01279	LTCONS_00024298	0.0034	0.3	41.6
snoU30	RF01283	LTCONS_00030924	3.1e-12	0.35	35.7
snoU31b	RF01285	LTCONS_00052549	5.7e-17	0.36	32.1
snoU31b	RF01285	LTCONS_00052549	7e-07	0.37	29.4
snoU31b	RF01285	LTCONS_00052549	1.3e-05	0.48	31.8
snoR26	RF01286	LTCONS_00018024	0.0026	0.32	37.9
snoR26	RF01286	LTCONS_00041937	1.8e-20	0.42	51.3
snoR27	RF01287	LTCONS_00041937	1.1e-12	0.35	47.9
snoR31	RF01288	LTCONS_00001605	1.1e-14	0.33	47.5
snoR31	RF01288	LTCONS_00001605	1.1e-14	0.33	51.2
snoR31	RF01288	LTCONS_00001656	1.1e-14	0.33	49.4
snoR31	RF01288	LTCONS_00001656	1.1e-14	0.33	30.9
SCARNA7	RF01295	LTCONS_00001038	0.0021	0.31	28.8
SCARNA7	RF01295	LTCONS_00005055	0.0099	0.31	27.6
SCARNA7	RF01295	LTCONS_00013213	0.0041	0.34	26.5
SCARNA7	RF01295	LTCONS_00013035	0.0047	0.29	26.5
SCARNA7	RF01295	LTCONS_00018947	0.001	0.42	25.9
SCARNA7	RF01295	LTCONS_00021717	0.0054	0.32	25.9
SCARNA7	RF01295	LTCONS_00027786	0.0053	0.3	25.9
SCARNA7	RF01295	LTCONS_00029663	0.00091	0.36	44.4
SCARNA7	RF01295	LTCONS_00031111	0.0029	0.33	30.5
SCARNA7	RF01295	LTCONS_00031112	0.0029	0.33	28.4
SCARNA7	RF01295	LTCONS_00031113	0.0029	0.33	25.6
SCARNA7	RF01295	LTCONS_00033310	0.006	0.31	24.9
SCARNA7	RF01295	LTCONS_00033311	0.006	0.31	35.8
SCARNA7	RF01295	LTCONS_00033312	0.006	0.31	27.9
SCARNA7	RF01295	LTCONS_00029768	0.0079	0.43	30.9
SCARNA7	RF01295	LTCONS_00040191	0.00097	0.26	30.9
SCARNA7	RF01295	LTCONS_00048843	0.0058	0.4	27
snoU36a	RF01302	LTCONS_00005997	1.5e-20	0.36	27
snoU36a	RF01302	LTCONS_00005998	1.5e-20	0.36	26.9
snoU36a	RF01302	LTCONS_00005998	1.5e-20	0.36	36.5
snoU36a	RF01302	LTCONS_00002541	0.0053	0.33	32.2
sR5	RF01304	LTCONS_00051350	0.0033	0.36	61.9
sR5	RF01304	LTCONS_00051351	0.0033	0.36	42.6
sR5	RF01304	LTCONS_00051392	0.0036	0.41	32.3
sR5	RF01304	LTCONS_00041405	0.00033	0.34	30.4
sR5	RF01304	LTCONS_00041513	0.00061	0.34	30
sR5	RF01304	LTCONS_00041514	0.00061	0.34	29.5
sR5	RF01304	LTCONS_00045882	0.0033	0.36	28.8
sR52	RF01306	LTCONS_00055066	0.0033	0.42	43.8
sR52	RF01306	LTCONS_00055066	0.0088	0.4	40.6
sR52	RF01306	LTCONS_00051801	0.0092	0.37	34.8
sR52	RF01306	LTCONS_00012630	0.0043	0.41	33.2
sR52	RF01306	LTCONS_00012964	0.0098	0.39	32.5
sR52	RF01306	LTCONS_00019451	0.0059	0.4	31
sR52	RF01306	LTCONS_00022962	0.0036	0.29	30.4
sR52	RF01306	LTCONS_00028431	0.0037	0.34	25.3
sR52	RF01306	LTCONS_00034232	0.0041	0.37	25
sR52	RF01306	LTCONS_00036834	0.0082	0.35	25
sR52	RF01306	LTCONS_00036835	0.0082	0.35	24.8
sR52	RF01306	LTCONS_00039358	0.0029	0.47	36.4
CRISPR	RF01319	LTCONS_00032834	0.0059	0.3	28.8
CRISPR	RF01320	LTCONS_00003686	0.0094	0.35	24.4
CRISPR	RF01320	LTCONS_00003687	0.0094	0.35	24.3
CRISPR	RF01320	LTCONS_00023858	0.0084	0.35	44.9
CRISPR	RF01320	LTCONS_00037351	0.0084	0.35	31.3
CRISPR	RF01320	LTCONS_00048778	0.0098	0.35	27.6
CRISPR	RF01335	LTCONS_00041364	0.0027	0.36	24.4
CRISPR	RF01335	LTCONS_00044544	0.0031	0.36	25.8
CRISPR	RF01343	LTCONS_00041436	0.00075	0.44	25.7
CRISPR	RF01369	LTCONS_00013993	0.0051	0.33	23.2
HIV	RF01381	LTCONS_00020877	0.00076	0.37	34
isrG	RF01390	LTCONS_00022475	3e-05	0.54	34
isrG	RF01390	LTCONS_00022474	0.0052	0.52	24.5
STnc150	RF01402	LTCONS_00034321	0.0053	0.35	23
NrrF	RF01416	LTCONS_00003799	0.0038	0.32	31.4
snoR113	RF01420	LTCONS_00027598	0.0029	0.44	26.1
snoR113	RF01420	LTCONS_00027604	0.0029	0.44	26.1
snoR113	RF01420	LTCONS_00027605	0.0029	0.44	24.5
snoR113	RF01420	LTCONS_00035262	1.3e-19	0.44	24.5
snoR114	RF01421	LTCONS_00003736	2.4e-15	0.54	24.1
snoR114	RF01421	LTCONS_00034004	3.5e-12	0.49	40.3
snoR117	RF01423	LTCONS_00055823	9.6e-05	0.32	35.1
snoR117	RF01423	LTCONS_00024298	0.00013	0.32	26.1
snoR117	RF01423	LTCONS_00029613	7.9e-06	0.35	25
snoR117	RF01423	LTCONS_00029625	7.9e-06	0.35	24.6
snoR121	RF01425	LTCONS_00034004	2.6e-06	0.48	27.3
snoR127	RF01427	LTCONS_00014397	5.9e-12	0.43	24.1
snoR127	RF01427	LTCONS_00047899	0.00015	0.42	24.6
snoR128	RF01428	LTCONS_00024903	1.3e-12	0.38	31.1
snoR128	RF01428	LTCONS_00024903	2.3e-09	0.44	28.6
snoR128	RF01428	LTCONS_00024903	3.6e-07	0.42	35
snoR134	RF01430	LTCONS_00005997	2.1e-24	0.53	29.8
snoR134	RF01430	LTCONS_00005998	2.1e-24	0.53	31.3
snoR135	RF01431	LTCONS_00020983	2.8e-29	0.46	28.4
snoR135	RF01431	LTCONS_00020983	1.5e-17	0.49	28
snoR135	RF01431	LTCONS_00043534	2.7e-29	0.47	25
snoR135	RF01431	LTCONS_00043534	6.6e-27	0.47	36.1
snoR143	RF01432	LTCONS_00054119	0.0026	0.47	24.4
snoR137	RF01433	LTCONS_00054738	8.2e-22	0.42	25.9
snoR137	RF01433	LTCONS_00054739	1.1e-19	0.41	26.2
S_pombe_snR99	RF01452	LTCONS_00014419	0.005	0.28	37.4
VrrA	RF01456	LTCONS_00023664	0.0022	0.23	31.9
rliH	RF01460	LTCONS_00005801	0.0052	0.32	31.1
rliH	RF01460	LTCONS_00005802	0.0052	0.32	25.7
rliA	RF01464	LTCONS_00021902	0.007	0.3	37
rli31	RF01465	LTCONS_00000522	0.00088	0.35	36.2
rliB	RF01471	LTCONS_00030170	0.0014	0.25	25.2
rli43	RF01477	LTCONS_00034043	0.0076	0.34	25.1
rli48	RF01479	LTCONS_00035083	0.0037	0.46	23.8
rli48	RF01479	LTCONS_00035084	0.0037	0.46	36.5
rli51	RF01490	LTCONS_00022529	0.0041	0.32	36.5
rli51	RF01490	LTCONS_00030652	0.00028	0.27	36.5
rli51	RF01490	LTCONS_00036967	0.0018	0.29	24.7
rliD	RF01494	LTCONS_00030019	0.0014	0.26	33.7
Afu_294	RF01506	LTCONS_00017868	0.006	0.33	29.1
Afu_309	RF01512	LTCONS_00028275	0.00053	0.54	28.9
CC3664	RF01530	LTCONS_00003644	0.0032	0.51	30.3
TB11Cs4H1	RF01539	LTCONS_00048710	0.0046	0.54	28.9
TB11Cs4H1	RF01539	LTCONS_00048711	0.0046	0.54	24.1
DdR10	RF01560	LTCONS_00030534	0.005	0.32	51
DdR15	RF01565	LTCONS_00012483	0.00031	0.32	51
DdR2	RF01569	LTCONS_00016417	0.0063	0.33	38.5
Dictyostelium_SRP	RF01570	LTCONS_00054510	0.0009	0.41	38.5
Dictyostelium_SRP	RF01570	LTCONS_00002425	0.0019	0.33	26.7
RNase_P	RF01577	LTCONS_00012938	0.00093	0.28	23
RNase_P	RF01577	LTCONS_00013424	0.0031	0.27	49.6
RUF1	RF01578	LTCONS_00054680	0.0093	0.28	35.6
RUF1	RF01578	LTCONS_00018629	0.0017	0.36	32.7
RUF1	RF01578	LTCONS_00020010	0.0063	0.33	29.6
RUF1	RF01578	LTCONS_00042574	0.01	0.35	33.6
RUF6	RF01581	LTCONS_00023761	0.0013	0.45	23.8
RUF6	RF01581	LTCONS_00037675	0.0043	0.56	23
RUF4	RF01582	LTCONS_00034141	0.0018	0.25	23
RUF4	RF01582	LTCONS_00034142	0.0018	0.25	41
RUF4	RF01582	LTCONS_00034143	0.0018	0.25	41
RUF4	RF01582	LTCONS_00034144	0.0018	0.25	41
RUF4	RF01582	LTCONS_00034141	0.0052	0.26	28.4
RUF4	RF01582	LTCONS_00034142	0.0052	0.26	26.8
RUF4	RF01582	LTCONS_00034143	0.0052	0.26	46.6
plasmodium_snoR11	RF01589	LTCONS_00013037	0.0076	0.37	28.8
plasmodium_snoR11	RF01589	LTCONS_00039606	0.00068	0.31	26.5
plasmodium_snoR16	RF01593	LTCONS_00027757	0.0048	0.23	38.3
plasmodium_snoR28	RF01604	LTCONS_00036480	0.0091	0.27	29.3
plasmodium_snoR31	RF01606	LTCONS_00035104	0.0082	0.3	40.6
ceN113	RF01617	LTCONS_00031575	0.0034	0.33	29.1
ceN115	RF01619	LTCONS_00031643	0.0042	0.28	48.2
ceN41	RF01631	LTCONS_00040362	0.0072	0.3	32.2
ceN43	RF01633	LTCONS_00003644	0.00072	0.56	32.2
ceN43	RF01633	LTCONS_00025456	0.0071	0.26	31.3
ceN43	RF01633	LTCONS_00028275	0.0048	0.53	31.3
ceN44	RF01634	LTCONS_00015791	0.0054	0.41	24.7
ceN44	RF01634	LTCONS_00033050	0.00059	0.36	23.1
ceN45	RF01635	LTCONS_00045566	0.00018	0.41	22.8
ceN68	RF01650	LTCONS_00031635	0.0058	0.41	21.5
ceN80	RF01653	LTCONS_00037110	0.0076	0.38	27.2
rox2	RF01666	LTCONS_00034144	0.00097	0.23	30.4
CrcZ	RF01675	LTCONS_00003227	0.00085	0.33	27.9
CrcZ	RF01675	LTCONS_00003738	0.0027	0.33	24.9
CrcZ	RF01675	LTCONS_00005915	0.0034	0.4	29.8
CrcZ	RF01675	LTCONS_00018437	0.00059	0.27	29.7
CrcZ	RF01675	LTCONS_00017693	0.0034	0.38	26
CrcZ	RF01675	LTCONS_00017694	0.0034	0.38	45
CrcZ	RF01675	LTCONS_00023092	0.0033	0.27	45
CrcZ	RF01675	LTCONS_00023093	0.0033	0.27	34.8
CrcZ	RF01675	LTCONS_00023094	0.0033	0.27	34.8
CrcZ	RF01675	LTCONS_00023095	0.0033	0.27	28.7
CrcZ	RF01675	LTCONS_00023096	0.0033	0.27	28.7
CrcZ	RF01675	LTCONS_00027595	0.0096	0.27	26.3
CrcZ	RF01675	LTCONS_00030467	0.0031	0.31	26.3
CrcZ	RF01675	LTCONS_00037107	0.0011	0.28	27.5
CrcZ	RF01675	LTCONS_00037108	0.0011	0.28	32.3
CrcZ	RF01675	LTCONS_00037109	0.0011	0.28	27.6
CrcZ	RF01675	LTCONS_00037110	0.0011	0.28	26.8
CrcZ	RF01675	LTCONS_00048630	0.0036	0.31	26
mascRNA	RF01684	LTCONS_00031383	0.0039	0.6	26
mascRNA	RF01684	LTCONS_00031384	0.0039	0.6	28.5
mascRNA	RF01684	LTCONS_00031385	0.0039	0.6	26.3
Dictyoglomi	RF01703	LTCONS_00035083	0.0029	0.53	39.9
Dictyoglomi	RF01703	LTCONS_00035084	0.0029	0.53	27.7
Termite	RF01730	LTCONS_00028275	0.0022	0.5	26.5
lactis	RF01742	LTCONS_00017398	0.0088	0.39	31.2
lactis	RF01742	LTCONS_00035083	0.0021	0.53	28.4
lactis	RF01742	LTCONS_00035084	0.0021	0.53	21.3
flavi_FSE	RF01768	LTCONS_00027048	0.0088	0.58	22.2
rpsL_psuedo	RF01773	LTCONS_00003100	0.00018	0.54	24.2
rpsL_psuedo	RF01773	LTCONS_00003101	0.00018	0.54	26.3
rpsL_psuedo	RF01773	LTCONS_00003087	0.00018	0.54	15.9
rdlD	RF01813	LTCONS_00016927	0.007	0.29	17.8
RsaJ	RF01822	LTCONS_00012824	0.0035	0.36	25.8
Fungi_U3	RF01846	LTCONS_00034445	7.4e-13	0.5	25.8
Fungi_U3	RF01846	LTCONS_00034444	5.7e-10	0.46	25.2
Plant_U3	RF01847	LTCONS_00034444	1.7e-49	0.46	27.5
Plant_U3	RF01847	LTCONS_00034445	9.4e-49	0.5	24.5
Plant_U3	RF01847	LTCONS_00035083	0.00011	0.5	24.9
Plant_U3	RF01847	LTCONS_00035084	0.00011	0.5	16.3
ACEA_U3	RF01848	LTCONS_00034444	5.5e-07	0.46	28.8
ACEA_U3	RF01848	LTCONS_00034445	0.00013	0.5	17.7
tRNA	RF01852	LTCONS_00032606	2.6e-07	0.62	17.7
tRNA	RF01852	LTCONS_00029843	0.00021	0.5	34.3
Phe_leader	RF01859	LTCONS_00001817	0.00015	0.37	27.2
Phe_leader	RF01859	LTCONS_00035104	0.00048	0.27	32.1
Phe_leader	RF01859	LTCONS_00035083	0.0091	0.45	26.5
Phe_leader	RF01859	LTCONS_00035084	0.0091	0.45	32
PISRT1	RF01873	LTCONS_00029663	0.0029	0.24	32
HSR	RF01885	LTCONS_00055459	0.0037	0.21	28.5
DLX6	RF01887	LTCONS_00035134	0.0074	0.4	28.5
DLX6	RF01888	LTCONS_00030972	0.0061	0.27	28.1
DLX6	RF01888	LTCONS_00031384	0.0069	0.37	78.1
DLX6	RF01888	LTCONS_00038648	0.0055	0.31	15.6
lincRNA	RF01889	LTCONS_00012965	0.0039	0.36	25.6
mir	RF01895	LTCONS_00002662	0.0098	0.48	25.2
mir	RF01895	LTCONS_00035603	0.0013	0.36	87.5
mir	RF01900	LTCONS_00043621	0.00072	0.28	33.1
mir	RF01900	LTCONS_00043623	0.00072	0.28	33.1
mir	RF01900	LTCONS_00043624	0.00072	0.28	33.1
mir	RF01900	LTCONS_00043625	0.00072	0.28	33.1
mir	RF01900	LTCONS_00043626	0.00072	0.28	95.7
MIR2118	RF01911	LTCONS_00012938	0.0086	0.23	29.9
MIR2118	RF01911	LTCONS_00021928	0.0044	0.35	91.2
MIR2118	RF01911	LTCONS_00023234	1.4e-12	0.48	84.2
MIR2118	RF01911	LTCONS_00023234	2.2e-12	0.48	48.7
MIR2118	RF01911	LTCONS_00023233	1.5e-09	0.4	47.5
MIR2118	RF01911	LTCONS_00023234	6.6e-09	0.48	27.9
MIR2118	RF01911	LTCONS_00023234	4.7e-06	0.48	28.2
MIR2118	RF01911	LTCONS_00024201	9.3e-06	0.33	28.2
MIR2118	RF01911	LTCONS_00032633	0.0025	0.32	23.6
MIR2118	RF01911	LTCONS_00032634	0.0025	0.32	25.9
MIR2118	RF01911	LTCONS_00032635	0.0025	0.32	20.2
MIR2118	RF01911	LTCONS_00036823	1.6e-10	0.43	25
MIR2118	RF01911	LTCONS_00036823	3e-06	0.44	18.3
MIR2118	RF01911	LTCONS_00042840	3.6e-11	0.49	21.6
MIR2118	RF01911	LTCONS_00042840	3.5e-07	0.49	28.4
MIR2118	RF01911	LTCONS_00041389	1.4e-06	0.36	23.1
MIR2118	RF01911	LTCONS_00041390	1.4e-06	0.36	21
MIR2118	RF01911	LTCONS_00041391	1.4e-06	0.36	21
mir	RF01921	LTCONS_00035083	3e-05	0.53	20.7
mir	RF01921	LTCONS_00035084	3e-05	0.53	22.2
mir	RF01926	LTCONS_00027440	1e-05	0.44	21
mir	RF01936	LTCONS_00003644	1.4e-05	0.57	22.6
mir	RF01936	LTCONS_00004111	0.0035	0.46	24
mir	RF01944	LTCONS_00046284	0.0033	0.35	56.1
mir	RF01944	LTCONS_00046285	0.0033	0.35	40.5
mir	RF01944	LTCONS_00046286	0.0033	0.35	27.4
KCNQ1OT1_1	RF01946	LTCONS_00028429	0.004	0.32	27.2
KCNQ1OT1_1	RF01946	LTCONS_00034115	0.0004	0.4	64.5
KCNQ1OT1_1	RF01946	LTCONS_00034116	0.0004	0.4	80.4
KCNQ1OT1_1	RF01946	LTCONS_00034117	0.0004	0.4	40.7
KCNQ1OT1_5	RF01950	LTCONS_00016050	0.00039	0.35	35.8
KCNQ1OT1_5	RF01950	LTCONS_00049373	0.0095	0.32	27.5
NEAT1_2	RF01956	LTCONS_00037113	2e-05	0.44	94.8
NEAT1_2	RF01956	LTCONS_00037114	2e-05	0.44	75
RMST_10	RF01971	LTCONS_00022940	0.0022	0.32	81.5
HOTAIRM1_3	RF01977	LTCONS_00002191	0.0084	0.4	81.5
HOTAIRM1_3	RF01977	LTCONS_00002193	0.0084	0.4	81.5
HOTAIRM1_3	RF01977	LTCONS_00002194	0.0084	0.4	81.5
HOTAIRM1_3	RF01977	LTCONS_00002195	0.0084	0.4	21
SECIS_5	RF01991	LTCONS_00014409	0.0057	0.31	18.3
VIS1	RF01992	LTCONS_00039164	0.0038	0.31	20.6
mir	RF01996	LTCONS_00022870	0.0019	0.64	18.8
mir	RF01997	LTCONS_00035482	0.00054	0.56	18.7
mir	RF01997	LTCONS_00043621	0.0003	0.29	19.6
mir	RF01997	LTCONS_00043623	0.0003	0.29	19.3
mir	RF01997	LTCONS_00043624	0.0003	0.29	21.9
mir	RF01997	LTCONS_00043625	0.0003	0.29	19.1
mir	RF01997	LTCONS_00043626	0.0003	0.29	19.2
MIR1846	RF02000	LTCONS_00028275	1e-08	0.51	22.3
MIR1846	RF02000	LTCONS_00028275	1.2e-08	0.54	20.3
MIR1846	RF02000	LTCONS_00028275	2.8e-06	0.55	20.3
MIR1846	RF02000	LTCONS_00028275	2.9e-06	0.53	20.3
MIR1846	RF02000	LTCONS_00029054	0.0011	0.54	19.1
mir	RF02006	LTCONS_00035083	0.00063	0.51	19.1
mir	RF02006	LTCONS_00035084	0.00063	0.51	19.1
mir	RF02006	LTCONS_00034907	0.0092	0.3	18.6
mir	RF02013	LTCONS_00055518	0.00023	0.59	22.2
mir	RF02013	LTCONS_00055519	0.00023	0.59	19.3
mir	RF02013	LTCONS_00055520	0.00023	0.59	90.3
mir	RF02013	LTCONS_00055521	0.00023	0.59	90.3
mir	RF02013	LTCONS_00055523	0.00023	0.59	90.3
mir	RF02013	LTCONS_00055524	0.00023	0.59	24.9
mir	RF02013	LTCONS_00055525	0.00023	0.59	21.9
mir	RF02013	LTCONS_00055518	0.0018	0.59	21.9
mir	RF02013	LTCONS_00055519	0.0018	0.59	21.7
mir	RF02013	LTCONS_00055520	0.0018	0.59	22.9
mir	RF02013	LTCONS_00055521	0.0018	0.59	20.3
mir	RF02013	LTCONS_00055523	0.0018	0.59	25.3
mir	RF02013	LTCONS_00055524	0.0018	0.59	24.3
mir	RF02013	LTCONS_00055525	0.0018	0.59	24.3
mir	RF02019	LTCONS_00003819	5.3e-07	0.44	21.8
mir	RF02019	LTCONS_00029054	0.0008	0.53	23.8
mir	RF02019	LTCONS_00029054	0.00087	0.54	22.1
IMES	RF02036	LTCONS_00044221	0.00065	0.42	22
IMES	RF02036	LTCONS_00041533	0.0062	0.39	24.8
CDKN2B	RF02045	LTCONS_00042623	0.0011	0.36	23.4
CDKN2B	RF02045	LTCONS_00042624	0.0011	0.36	22.9
STnc400	RF02058	LTCONS_00053186	0.00019	0.32	23
STnc130	RF02084	LTCONS_00043468	0.0022	0.28	21.6
DAOA	RF02090	LTCONS_00051393	0.0087	0.24	22.4
mir	RF02094	LTCONS_00036283	1.7e-05	0.34	23.3
mir	RF02094	LTCONS_00036283	0.00013	0.34	23.4
mir	RF02094	LTCONS_00034742	0.0092	0.25	23.1
mir	RF02095	LTCONS_00030621	0.0004	0.45	21.9
mir	RF02095	LTCONS_00030624	0.0004	0.45	21.9
mir	RF02097	LTCONS_00033680	0.00061	0.4	23.8
DGCR5	RF02098	LTCONS_00023547	0.0019	0.39	23.7
rivX	RF02099	LTCONS_00018465	0.0034	0.35	24.1
rivX	RF02099	LTCONS_00034402	0.00035	0.43	24.1
rivX	RF02099	LTCONS_00039223	0.0074	0.34	24.1
DISC2	RF02102	LTCONS_00003335	0.0042	0.44	24.1
DLEU2_1	RF02105	LTCONS_00051650	0.0019	0.31	24.1
DLEU2_5	RF02109	LTCONS_00029928	0.0088	0.37	25.1
DLEU2_5	RF02109	LTCONS_00029929	0.0088	0.37	25.1
DLEU2_5	RF02109	LTCONS_00029930	0.0088	0.37	26
DLG2	RF02112	LTCONS_00034727	0.0024	0.37	24.7
FAS	RF02116	LTCONS_00047528	0.005	0.33	23.4
HOXA11	RF02142	LTCONS_00028764	0.00098	0.57	25.4
HYMAI	RF02143	LTCONS_00039753	0.0042	0.35	25.1
HYMAI	RF02143	LTCONS_00039755	0.0042	0.35	17.5
HYMAI	RF02143	LTCONS_00039759	0.0042	0.35	22.2
NBR2	RF02153	LTCONS_00021547	0.0044	0.36	22
NBR2	RF02153	LTCONS_00021548	0.0044	0.36	24.7
NBR2	RF02153	LTCONS_00021549	0.0044	0.36	24.1
NPPA	RF02157	LTCONS_00016053	0.00037	0.35	24.1
PART1_1	RF02159	LTCONS_00031958	0.0075	0.31	24.1
PART1_1	RF02159	LTCONS_00031959	0.0075	0.31	83.4
XIST_A_REPEAT	RF02162	LTCONS_00050505	0.0034	0.28	73.9
PVT1_5	RF02168	LTCONS_00046624	0.0077	0.33	61.3
SMAD5	RF02174	LTCONS_00023446	0.0035	0.35	29.8
SMAD5	RF02176	LTCONS_00024933	0.0078	0.32	29.1
SMAD5	RF02176	LTCONS_00026573	0.0079	0.36	33.5
ST7	RF02189	LTCONS_00019900	0.0055	0.29	33.5
ST7	RF02190	LTCONS_00020889	0.00063	0.28	37.6
ST7	RF02190	LTCONS_00050678	0.0088	0.33	61.9
TTC28	RF02199	LTCONS_00018969	0.0028	0.39	31.9
WT1	RF02210	LTCONS_00053689	0.0022	0.36	74.1
WT1	RF02210	LTCONS_00035740	0.0098	0.27	59.4
mir	RF02244	LTCONS_00030656	0.00026	0.41	49.5
mir	RF02244	LTCONS_00030644	0.00038	0.27	108
mir	RF02244	LTCONS_00034119	0.002	0.31	108
mir	RF02244	LTCONS_00034140	0.002	0.31	132.6
mir	RF02245	LTCONS_00051419	7.5e-06	0.4	84
mir	RF02245	LTCONS_00051420	7.5e-06	0.4	132.7
mir	RF02245	LTCONS_00051428	7.5e-06	0.4	122.8
mir	RF02245	LTCONS_00051421	7.5e-06	0.4	27.3
Six3os1_7	RF02252	LTCONS_00003106	0.0025	0.26	44.1
Six3os1_7	RF02252	LTCONS_00046385	0.00093	0.33	44.1
mir	RF02254	LTCONS_00041525	6.6e-06	0.47	111.7
XIST_intron	RF02266	LTCONS_00042527	0.004	0.29	102.1
AniS	RF02274	LTCONS_00050011	0.005	0.28	21.4
TtnuCD3	RF02280	LTCONS_00025684	0.00023	0.34	29.1
TtnuCD3	RF02280	LTCONS_00025685	0.00023	0.34	17
TtnuCD6	RF02283	LTCONS_00001674	0.0052	0.35	17
TtnuCD10	RF02287	LTCONS_00019450	0.0065	0.3	26.4
TtnuCD10	RF02287	LTCONS_00019378	0.0065	0.3	23
TtnuCD17	RF02293	LTCONS_00029824	0.0069	0.35	32.2
TtnuCD19	RF02295	LTCONS_00015396	0.0052	0.31	18.2
TtnuCD20	RF02296	LTCONS_00004265	0.004	0.29	25.9
TtnuCD28	RF02303	LTCONS_00036950	0.0094	0.33	19.3
TtnuHACA23	RF02330	LTCONS_00031315	0.0073	0.3	27
TtnuHACA23	RF02330	LTCONS_00031316	0.0073	0.3	27
psRNA6	RF02350	LTCONS_00019465	0.0024	0.14	22.5
psRNA6	RF02350	LTCONS_00031643	0.009	0.17	27.5
psRNA6	RF02350	LTCONS_00047560	0.0085	0.34	32.6
psRNA14	RF02351	LTCONS_00057145	0.0025	0.39	29.1
psRNA14	RF02351	LTCONS_00012824	0.0029	0.28	19.3
psRNA14	RF02351	LTCONS_00012824	0.007	0.45	16.5
psRNA14	RF02351	LTCONS_00044221	0.003	0.44	20.6
psRNA14	RF02351	LTCONS_00044221	0.0063	0.38	28.7
MS2	RF02359	LTCONS_00016652	0.0029	0.41	25.3
Yfr17	RF02365	LTCONS_00035603	0.00063	0.36	25.3
Yfr17	RF02365	LTCONS_00037110	0.004	0.34	25.4
Yfr17	RF02365	LTCONS_00037110	0.006	0.36	25.4
Yfr17	RF02365	LTCONS_00044221	0.0025	0.42	17.4
YenS	RF02374	LTCONS_00036325	0.002	0.28	20.6
FasX	RF02384	LTCONS_00022348	1.7e-06	0.45	16.6
FasX	RF02384	LTCONS_00022350	1.7e-06	0.45	19.3
FasX	RF02384	LTCONS_00022351	1.7e-06	0.45	18.2
FasX	RF02384	LTCONS_00022352	1.7e-06	0.45	31.8
FasX	RF02384	LTCONS_00022353	1.7e-06	0.45	29.2
FasX	RF02384	LTCONS_00017062	0.0033	0.41	24
FasX	RF02384	LTCONS_00017063	0.0033	0.41	26.9
FasX	RF02384	LTCONS_00025468	0.0089	0.38	24.4
FasX	RF02384	LTCONS_00029191	0.0013	0.44	23.6
sau	RF02386	LTCONS_00057219	0.0046	0.5	27
sau	RF02386	LTCONS_00057219	0.0067	0.47	26.3
sau	RF02386	LTCONS_00012364	0.0012	0.35	26.3
sau	RF02386	LTCONS_00012365	0.0012	0.35	26.3
snoR122	RF02407	LTCONS_00055823	3.9e-09	0.32	26.3
snoR122	RF02407	LTCONS_00055823	0.0017	0.34	24.3
snoR122	RF02407	LTCONS_00024298	3.2e-08	0.32	24.3
snoR122	RF02407	LTCONS_00024298	0.0015	0.3	24.3
snoR122	RF02407	LTCONS_00029613	4.8e-09	0.35	29
snoR122	RF02407	LTCONS_00029625	4.8e-09	0.35	34.3
snoR122	RF02407	LTCONS_00029613	0.00075	0.36	28.9
snoR122	RF02407	LTCONS_00029625	0.00075	0.36	28
snoR124	RF02408	LTCONS_00055823	0.0076	0.32	31.4
snoR125	RF02409	LTCONS_00030013	9.3e-05	0.38	29.6
snoR125	RF02409	LTCONS_00030015	9.3e-05	0.38	23.4
snoR125	RF02409	LTCONS_00030016	9.3e-05	0.38	25.2
snoR125	RF02409	LTCONS_00035083	0.00076	0.53	28.4
snoR125	RF02409	LTCONS_00035084	0.00076	0.53	24.1
snoR125	RF02409	LTCONS_00035083	0.0027	0.48	24.9
snoR125	RF02409	LTCONS_00035084	0.0027	0.48	23.6
snoR136	RF02410	LTCONS_00049992	1.6e-11	0.39	27.1
snoR138	RF02411	LTCONS_00051681	8.8e-05	0.43	31.7
snoR138	RF02411	LTCONS_00051683	8.8e-05	0.5	26.7
snoR138	RF02411	LTCONS_00051683	0.0016	0.39	23.5
VR	RF02417	LTCONS_00041533	0.0023	0.41	30.5
SpF19_sRNA	RF02430	LTCONS_00028621	0.00023	0.36	20.2
ncr1241	RF02451	LTCONS_00045248	0.0049	0.37	18.5
ncr1241	RF02451	LTCONS_00045249	0.0049	0.37	18.2
ncr1575	RF02452	LTCONS_00036834	0.0065	0.28	19.6
ncr1575	RF02452	LTCONS_00036835	0.0065	0.28	19.6
ncr952	RF02453	LTCONS_00017771	0.0059	0.33	19.6
ncr952	RF02453	LTCONS_00048642	0.007	0.35	19.6
ncr952	RF02453	LTCONS_00048643	0.007	0.35	16.7
Virus_CITE_1	RF02455	LTCONS_00026573	0.0017	0.54	16.7
Ms_IGR	RF02469	LTCONS_00029189	0.0012	0.46	16.7
GlsR9	RF02477	LTCONS_00016215	0.00014	0.36	20.6
GlsR19	RF02482	LTCONS_00017062	0.0038	0.47	18
GlsR19	RF02482	LTCONS_00017063	0.0038	0.47	18
mir	RF02516	LTCONS_00047428	0.0017	0.3	18.1
mir	RF02520	LTCONS_00022529	0.00095	0.26	18.1
ROSE_3	RF02523	LTCONS_00020467	0.0015	0.29	18.1
SSRC30	RF02525	LTCONS_00035104	0.0013	0.27	18.1
SSRC8_1	RF02529	LTCONS_00057244	9.5e-06	0.3	18.1
HAV_CRE	RF02533	LTCONS_00041389	0.0011	0.32	16.5
HAV_CRE	RF02533	LTCONS_00041390	0.0011	0.32	18.2
HAV_CRE	RF02533	LTCONS_00041391	0.0011	0.32	19.6
TarA	RF02537	LTCONS_00043464	0.00096	0.33	19.6
SNOR75	RF02539	LTCONS_00001026	6.4e-19	0.4	19.6
SNOR75	RF02539	LTCONS_00039627	0.0039	0.33	19.6
SNOR75	RF02539	LTCONS_00050405	2.3e-15	0.45	18.2
SNOR75	RF02539	LTCONS_00050406	2.3e-15	0.45	24.7
mtPerm	RF02547	LTCONS_00029054	0.0015	0.52	24.7
hveRNA	RF02555	LTCONS_00014208	0.00088	0.4	24.7
hveRNA	RF02555	LTCONS_00014209	0.00088	0.4	22.4
hveRNA	RF02555	LTCONS_00014210	0.00088	0.4	22.4
BSR0709	RF02610	LTCONS_00035709	0.0086	0.47	27.3
BSR1350	RF02612	LTCONS_00042288	0.0095	0.31	28
BSR1350	RF02612	LTCONS_00042289	0.0095	0.31	30.9
BSR1350	RF02612	LTCONS_00042290	0.0095	0.31	30.9
BSR1350	RF02612	LTCONS_00042291	0.0095	0.31	20.7
BSR1350	RF02612	LTCONS_00042293	0.0095	0.31	29.8
BSR1350	RF02612	LTCONS_00042294	0.0095	0.31	29.8
SSRC8_2	RF02616	LTCONS_00016050	0.0026	0.48	29.8
SSRC8_2	RF02616	LTCONS_00021928	0.00033	0.31	23.5
SSRC8_2	RF02616	LTCONS_00021928	0.00048	0.35	31
SSRC8_2	RF02616	LTCONS_00025468	0.0001	0.29	20.8
SSRC8_2	RF02616	LTCONS_00035603	9.6e-09	0.36	26.7
SSRC8_2	RF02616	LTCONS_00044221	1.9e-05	0.42	22.6
SSRC8_2	RF02616	LTCONS_00044221	0.00053	0.33	19.1
SSRC8_2	RF02616	LTCONS_00041525	0.01	0.39	54.7
BSnc115	RF02619	LTCONS_00035104	0.004	0.29	44.3
BSnc120	RF02621	LTCONS_00019243	0.0018	0.33	20.8
WsnRNA46	RF02625	LTCONS_00004686	0.0022	0.33	17.4
WsnRNA46	RF02625	LTCONS_00017398	0.0041	0.42	171.1
WsnRNA46	RF02625	LTCONS_00024201	0.0008	0.38	168.7
WsnRNA46	RF02625	LTCONS_00035104	0.0022	0.28	23.4
WsnRNA46	RF02625	LTCONS_00035524	0.0056	0.35	23.4
WsnRNA46	RF02625	LTCONS_00035525	0.0056	0.35	39.7
WsnRNA46	RF02625	LTCONS_00035526	0.0056	0.35	29.9
EF3314_EF3315	RF02634	LTCONS_00045566	0.007	0.37	24.1
EF0869_EF0870	RF02639	LTCONS_00035083	0.0026	0.51	41.4
EF0869_EF0870	RF02639	LTCONS_00035084	0.0026	0.51	30.2
CncR1	RF02650	LTCONS_00041533	0.004	0.4	35
StyR	RF02653	LTCONS_00004598	0.0068	0.52	27.5
StyR	RF02653	LTCONS_00035708	0.0082	0.33	32.5
StyR	RF02653	LTCONS_00035709	0.0082	0.33	17.9
RAGATH	RF02687	LTCONS_00055921	0.0013	0.51	17.4
Avalong_thermometer	RF02698	LTCONS_00001817	0.00057	0.38	16.7
TeloSII_ncR30	RF02706	LTCONS_00001301	0.0074	0.36	16.2
TeloSII_ncR30	RF02706	LTCONS_00012936	0.0016	0.53	16.2
TeloSII_ncR30	RF02706	LTCONS_00021804	0.0055	0.43	16.2
TeloSII_ncR30	RF02706	LTCONS_00027158	0.0073	0.37	16.2
TeloSII_ncR30	RF02706	LTCONS_00032999	0.0026	0.38	15.6
TeloSII_ncR30	RF02706	LTCONS_00032113	0.0064	0.34	15.9
TeloSII_ncR30	RF02706	LTCONS_00032998	0.0085	0.38	15.7
sca_ncR14	RF02718	LTCONS_00028275	0.00015	0.5	16
sno_ZL1	RF02723	LTCONS_00022229	0.0011	0.38	16.5
sno_ZL1	RF02723	LTCONS_00025886	0.00027	0.24	20.7
sno_ZL1	RF02723	LTCONS_00025887	0.00027	0.24	23.5
sno_ZL1	RF02723	LTCONS_00036390	0.0055	0.5	27.3
sno_ZL63	RF02726	LTCONS_00026166	0.0037	0.48	27.3
sno_ZL63	RF02726	LTCONS_00026167	0.0037	0.48	27.3
sno_ZL63	RF02726	LTCONS_00026168	0.0037	0.48	27.3
sno_ZL63	RF02726	LTCONS_00033188	0.0076	0.38	27.3
sno_ZL63	RF02726	LTCONS_00033189	0.0076	0.38	23.6
sno_ZL63	RF02726	LTCONS_00033190	0.0076	0.38	24.8
sno_ZL63	RF02726	LTCONS_00033191	0.0076	0.38	63.8
sno_ZL63	RF02726	LTCONS_00033192	0.0076	0.38	63
Ncrwmel02	RF02749	LTCONS_00044221	0.0021	0.4	51.4
IsrM	RF02763	LTCONS_00026651	0.0095	0.32	48.8
IsrM	RF02763	LTCONS_00044859	0.0033	0.39	37.1
Ysr202	RF02769	LTCONS_00005257	0.0056	0.43	35.9
Ysr202	RF02769	LTCONS_00005260	0.0056	0.43	26
OppA_thermometer	RF02777	LTCONS_00001817	0.0084	0.36	26
OppA_thermometer	RF02777	LTCONS_00013471	0.0018	0.33	26
MIR2118	RF01911	LTCONS_00036823	1.6e-10	0.43	55.4
MIR2118	RF01911	LTCONS_00036823	3e-06	0.44	37.9
MIR2118	RF01911	LTCONS_00042840	3.5e-11	0.49	58.1
MIR2118	RF01911	LTCONS_00042840	3.5e-07	0.49	41.7
MIR2118	RF01911	LTCONS_00041389	1.4e-06	0.36	39.2
MIR2118	RF01911	LTCONS_00041390	1.4e-06	0.36	39.2
MIR2118	RF01911	LTCONS_00041391	1.4e-06	0.36	39.2
mir	RF01921	LTCONS_00035083	3e-05	0.53	29.9
mir	RF01921	LTCONS_00035084	3e-05	0.53	29.9
mir	RF01926	LTCONS_00027440	1e-05	0.44	33.2
mir	RF01936	LTCONS_00003644	1.4e-05	0.57	34.3
mir	RF01936	LTCONS_00004111	0.0035	0.46	25.6
mir	RF01944	LTCONS_00046284	0.0033	0.35	23.4
mir	RF01944	LTCONS_00046285	0.0033	0.35	23.4
mir	RF01944	LTCONS_00046286	0.0033	0.35	23.4
KCNQ1OT1_1	RF01946	LTCONS_00028429	0.004	0.32	14.5
KCNQ1OT1_1	RF01946	LTCONS_00034115	0.0004	0.4	17.7
KCNQ1OT1_1	RF01946	LTCONS_00034116	0.0004	0.4	17.7
KCNQ1OT1_1	RF01946	LTCONS_00034117	0.0004	0.4	17.7
KCNQ1OT1_5	RF01950	LTCONS_00016050	0.00039	0.35	19.4
KCNQ1OT1_5	RF01950	LTCONS_00049373	0.0095	0.32	15.2
NEAT1_2	RF01956	LTCONS_00037113	2e-05	0.44	24.3
NEAT1_2	RF01956	LTCONS_00037114	2e-05	0.44	24.3
SSU_rRNA_eukarya	RF01960	LTCONS_00008653	4.3e-35	0.54	123
RMST_10	RF01971	LTCONS_00022940	0.0022	0.32	17.6
HOTAIRM1_3	RF01977	LTCONS_00002191	0.0084	0.4	16.1
HOTAIRM1_3	RF01977	LTCONS_00002193	0.0084	0.4	16.1
HOTAIRM1_3	RF01977	LTCONS_00002194	0.0084	0.4	16.1
HOTAIRM1_3	RF01977	LTCONS_00002195	0.0084	0.4	16.1
SECIS_5	RF01991	LTCONS_00014409	0.0057	0.31	25.5
VIS1	RF01992	LTCONS_00039164	0.0039	0.31	16.4
mir	RF01996	LTCONS_00022870	0.0019	0.64	24.2
mir	RF01997	LTCONS_00035482	0.00054	0.56	26.9
mir	RF01997	LTCONS_00043621	0.0003	0.29	27.9
mir	RF01997	LTCONS_00043623	0.0003	0.29	27.9
mir	RF01997	LTCONS_00043624	0.0003	0.29	27.9
mir	RF01997	LTCONS_00043625	0.0003	0.29	27.9
mir	RF01997	LTCONS_00043626	0.0003	0.29	27.9
MIR1846	RF02000	LTCONS_00028275	1e-08	0.51	48.3
MIR1846	RF02000	LTCONS_00028275	1.2e-08	0.54	48
MIR1846	RF02000	LTCONS_00028275	2.8e-06	0.55	38.6
MIR1846	RF02000	LTCONS_00028275	2.9e-06	0.53	38.6
MIR1846	RF02000	LTCONS_00029054	0.0011	0.54	28.4
mir	RF02006	LTCONS_00035083	0.00063	0.51	26.9
mir	RF02006	LTCONS_00035084	0.00063	0.51	26.9
mir	RF02006	LTCONS_00034907	0.0092	0.3	22.8
mir	RF02013	LTCONS_00055518	0.00023	0.59	34.1
mir	RF02013	LTCONS_00055519	0.00023	0.59	34.1
mir	RF02013	LTCONS_00055520	0.00023	0.59	34.1
mir	RF02013	LTCONS_00055521	0.00023	0.59	34.1
mir	RF02013	LTCONS_00055523	0.00023	0.59	34.1
mir	RF02013	LTCONS_00055524	0.00023	0.59	34.1
mir	RF02013	LTCONS_00055525	0.00023	0.59	34.1
mir	RF02013	LTCONS_00055518	0.0018	0.59	30.2
mir	RF02013	LTCONS_00055519	0.0018	0.59	30.2
mir	RF02013	LTCONS_00055520	0.0018	0.59	30.2
mir	RF02013	LTCONS_00055521	0.0018	0.59	30.2
mir	RF02013	LTCONS_00055523	0.0018	0.59	30.2
mir	RF02013	LTCONS_00055524	0.0018	0.59	30.2
mir	RF02013	LTCONS_00055525	0.0018	0.59	30.2
mir	RF02019	LTCONS_00003819	5.3e-07	0.44	40.8
mir	RF02019	LTCONS_00009547	0.0027	0.54	26.7
mir	RF02019	LTCONS_00029054	0.0008	0.53	28.6
mir	RF02019	LTCONS_00029054	0.00087	0.54	28.4
tpke11	RF02031	LTCONS_00009629	0.0025	0.51	24.8
IMES	RF02036	LTCONS_00044221	0.00065	0.42	28
IMES	RF02036	LTCONS_00041533	0.0062	0.39	24
CDKN2B	RF02045	LTCONS_00042623	0.0011	0.36	18.7
CDKN2B	RF02045	LTCONS_00042624	0.0011	0.36	18.7
STnc400	RF02058	LTCONS_00053186	0.00019	0.32	31.9
STnc130	RF02084	LTCONS_00043468	0.0022	0.28	32
DAOA	RF02090	LTCONS_00051393	0.0053	0.24	16.2
mir	RF02094	LTCONS_00011359	4.1e-07	0.47	38.4
mir	RF02094	LTCONS_00011359	8.8e-06	0.47	33.6
mir	RF02094	LTCONS_00036283	1.7e-05	0.34	32.4
mir	RF02094	LTCONS_00036283	0.00013	0.34	29.2
mir	RF02094	LTCONS_00034742	0.0092	0.25	22.7
mir	RF02095	LTCONS_00030621	0.0004	0.45	28.6
mir	RF02095	LTCONS_00030624	0.0004	0.45	28.6
mir	RF02097	LTCONS_00033680	0.00061	0.4	27.3
DGCR5	RF02098	LTCONS_00023547	0.0019	0.39	18.8
rivX	RF02099	LTCONS_00018465	0.0034	0.35	19.3
rivX	RF02099	LTCONS_00034402	0.00035	0.43	22.8
DISC2	RF02102	LTCONS_00003335	0.0042	0.44	16.6
DLEU2_1	RF02105	LTCONS_00051650	0.0019	0.31	18.6
DLEU2_5	RF02109	LTCONS_00029928	0.0088	0.37	16.2
DLEU2_5	RF02109	LTCONS_00029929	0.0088	0.37	16.2
DLEU2_5	RF02109	LTCONS_00029930	0.0088	0.37	16.2
DLG2	RF02112	LTCONS_00034727	0.0024	0.38	17.5
FAS	RF02116	LTCONS_00047528	0.005	0.33	16.6
HOXA11	RF02142	LTCONS_00028764	0.00098	0.57	17.8
HYMAI	RF02143	LTCONS_00039753	0.0042	0.35	15.7
HYMAI	RF02143	LTCONS_00039755	0.0042	0.35	15.7
HYMAI	RF02143	LTCONS_00039759	0.0042	0.35	15.7
NBR2	RF02153	LTCONS_00021547	0.0044	0.36	17.1
NBR2	RF02153	LTCONS_00021548	0.0044	0.36	17.1
NBR2	RF02153	LTCONS_00021549	0.0044	0.36	17.1
NPPA	RF02157	LTCONS_00016053	0.00035	0.35	20.1
PART1_1	RF02159	LTCONS_00031958	0.0075	0.31	15.1
PART1_1	RF02159	LTCONS_00031959	0.0075	0.31	15.1
XIST_A_REPEAT	RF02162	LTCONS_00050505	0.0034	0.28	21
PVT1_5	RF02168	LTCONS_00046624	0.0077	0.33	15.9
SMAD5	RF02174	LTCONS_00023446	0.0078	0.35	15.7
SMAD5	RF02176	LTCONS_00024933	0.0078	0.32	15.5
SMAD5	RF02176	LTCONS_00026573	0.0079	0.36	15.5
ST7	RF02185	LTCONS_00006780	0.0029	0.38	17.6
ST7	RF02185	LTCONS_00006781	0.0029	0.38	17.6
ST7	RF02185	LTCONS_00006782	0.0029	0.38	17.6
ST7	RF02185	LTCONS_00006783	0.0029	0.38	17.6
ST7	RF02185	LTCONS_00006747	0.0029	0.38	17.6
ST7	RF02185	LTCONS_00006787	0.0029	0.38	17.6
ST7	RF02189	LTCONS_00011344	6.4e-05	0.37	21.3
ST7	RF02189	LTCONS_00019900	0.0055	0.29	14.8
ST7	RF02190	LTCONS_00007265	0.0091	0.41	15.2
ST7	RF02190	LTCONS_00020889	0.00063	0.28	18.8
ST7	RF02190	LTCONS_00050678	0.0088	0.33	15.3
TTC28	RF02199	LTCONS_00018969	0.0028	0.39	17.4
WT1	RF02209	LTCONS_00008686	0.00046	0.37	18.3
WT1	RF02210	LTCONS_00053689	0.0023	0.36	16.7
WT1	RF02210	LTCONS_00035740	0.0098	0.27	14.4
mir	RF02244	LTCONS_00030656	0.00026	0.41	28.8
mir	RF02244	LTCONS_00031635	0.00026	0.41	28.8
mir	RF02244	LTCONS_00030644	0.00038	0.27	28.2
mir	RF02244	LTCONS_00034119	0.002	0.31	25.6
mir	RF02244	LTCONS_00034140	0.002	0.31	25.6
mir	RF02245	LTCONS_00051419	7.5e-06	0.4	35.1
mir	RF02245	LTCONS_00051420	7.5e-06	0.4	35.1
mir	RF02245	LTCONS_00051428	7.5e-06	0.4	35.1
mir	RF02245	LTCONS_00051421	7.5e-06	0.4	35.1
Six3os1_7	RF02252	LTCONS_00003106	0.0025	0.26	17.1
Six3os1_7	RF02252	LTCONS_00046385	0.00093	0.33	18.5
mir	RF02254	LTCONS_00041525	6.6e-06	0.47	38.7
adapt33_1	RF02255	LTCONS_00010417	0.0051	0.24	17.1
XIST_intron	RF02266	LTCONS_00042527	0.004	0.29	26.8
Vax2os1_3	RF02272	LTCONS_00038168	0.0065	0.5	15.6
AniS	RF02274	LTCONS_00050011	0.005	0.28	27.5
TtnuCD3	RF02280	LTCONS_00025684	0.00023	0.34	20.9
TtnuCD3	RF02280	LTCONS_00025685	0.00023	0.34	20.9
TtnuCD6	RF02283	LTCONS_00001674	0.0052	0.35	16.8
TtnuCD10	RF02287	LTCONS_00019450	0.0065	0.3	16.3
TtnuCD10	RF02287	LTCONS_00019378	0.0065	0.3	16.3
TtnuCD17	RF02293	LTCONS_00029824	0.0069	0.35	16.6
TtnuCD19	RF02295	LTCONS_00015396	0.0052	0.31	17.1
TtnuCD20	RF02296	LTCONS_00004265	0.004	0.29	17.5
TtnuCD28	RF02303	LTCONS_00036950	0.0094	0.33	16.2
TtnuHACA5	RF02312	LTCONS_00006695	0.0066	0.32	25.7
TtnuHACA5	RF02312	LTCONS_00006696	0.0066	0.32	25.7
TtnuHACA23	RF02330	LTCONS_00031315	0.0073	0.3	30.6
TtnuHACA23	RF02330	LTCONS_00031316	0.0073	0.3	30.6
psRNA6	RF02350	LTCONS_00019465	0.0024	0.14	17.8
psRNA6	RF02350	LTCONS_00031643	0.009	0.17	16.1
psRNA6	RF02350	LTCONS_00047560	0.0085	0.34	16.3
psRNA14	RF02351	LTCONS_00057145	0.0025	0.39	29.5
psRNA14	RF02351	LTCONS_00012824	0.0029	0.28	28.9
psRNA14	RF02351	LTCONS_00012824	0.007	0.45	27.2
psRNA14	RF02351	LTCONS_00044221	0.003	0.44	28.9
psRNA14	RF02351	LTCONS_00044221	0.0063	0.38	27.5
BjrC68	RF02353	LTCONS_00006509	0.0012	0.47	21.6
MS2	RF02359	LTCONS_00016652	0.0029	0.41	21.6
Yfr17	RF02365	LTCONS_00035603	0.00063	0.36	29.6
Yfr17	RF02365	LTCONS_00037110	0.004	0.34	26
Yfr17	RF02365	LTCONS_00037110	0.006	0.36	25.2
Yfr17	RF02365	LTCONS_00044221	0.0025	0.42	27
YenS	RF02374	LTCONS_00036325	0.002	0.28	23.1
FasX	RF02384	LTCONS_00022348	1.7e-06	0.45	43.6
FasX	RF02384	LTCONS_00022350	1.7e-06	0.45	43.6
FasX	RF02384	LTCONS_00022351	1.7e-06	0.45	43.6
FasX	RF02384	LTCONS_00022352	1.7e-06	0.45	43.6
FasX	RF02384	LTCONS_00022353	1.7e-06	0.45	43.6
FasX	RF02384	LTCONS_00017062	0.0033	0.41	28
FasX	RF02384	LTCONS_00017063	0.0033	0.41	28
FasX	RF02384	LTCONS_00025468	0.0089	0.38	26.1
FasX	RF02384	LTCONS_00029191	0.0013	0.44	30.1
sau	RF02386	LTCONS_00057219	0.0046	0.5	26.7
sau	RF02386	LTCONS_00057219	0.0067	0.47	26.1
sau	RF02386	LTCONS_00012364	0.0012	0.35	28.6
sau	RF02386	LTCONS_00012365	0.0012	0.35	28.6
snoR122	RF02407	LTCONS_00055823	3.9e-09	0.32	36.7
snoR122	RF02407	LTCONS_00055823	0.0019	0.34	18.5
snoR122	RF02407	LTCONS_00024298	3.2e-08	0.32	33.5
snoR122	RF02407	LTCONS_00024298	0.0015	0.3	18.6
snoR122	RF02407	LTCONS_00029613	4.9e-09	0.35	36.3
snoR122	RF02407	LTCONS_00029625	4.9e-09	0.35	36.3
snoR122	RF02407	LTCONS_00029613	0.00076	0.36	19.6
snoR122	RF02407	LTCONS_00029625	0.00076	0.36	19.6
snoR124	RF02408	LTCONS_00055823	0.0076	0.32	29.1
snoR125	RF02409	LTCONS_00030013	9.3e-05	0.38	27.6
snoR125	RF02409	LTCONS_00030015	9.3e-05	0.38	27.6
snoR125	RF02409	LTCONS_00030016	9.3e-05	0.38	27.6
snoR125	RF02409	LTCONS_00035083	0.00076	0.53	24.1
snoR125	RF02409	LTCONS_00035084	0.00076	0.53	24.1
snoR125	RF02409	LTCONS_00035083	0.0027	0.48	22
snoR125	RF02409	LTCONS_00035084	0.0027	0.48	22
snoR136	RF02410	LTCONS_00049992	1.6e-11	0.39	66.4
snoR138	RF02411	LTCONS_00051681	8.8e-05	0.43	32.5
snoR138	RF02411	LTCONS_00051683	8.8e-05	0.5	32.5
snoR138	RF02411	LTCONS_00051683	0.0016	0.39	27.2
VR	RF02417	LTCONS_00041533	0.0023	0.41	23.4
SpF19_sRNA	RF02430	LTCONS_00028621	0.00023	0.36	31.3
ncr1241	RF02451	LTCONS_00045248	0.0049	0.37	28.5
ncr1241	RF02451	LTCONS_00045249	0.0049	0.37	28.5
ncr1575	RF02452	LTCONS_00036834	0.0065	0.28	29.8
ncr1575	RF02452	LTCONS_00036835	0.0065	0.28	29.8
ncr952	RF02453	LTCONS_00017771	0.0059	0.33	21.3
ncr952	RF02453	LTCONS_00048642	0.007	0.35	21.3
ncr952	RF02453	LTCONS_00048643	0.007	0.35	21.3
Virus_CITE_1	RF02455	LTCONS_00026573	0.0017	0.54	26.1
Ms_IGR	RF02469	LTCONS_00029189	0.0012	0.46	26.3
GlsR9	RF02477	LTCONS_00016215	0.00014	0.36	27.5
GlsR19	RF02482	LTCONS_00017062	0.0038	0.47	21.2
GlsR19	RF02482	LTCONS_00017063	0.0038	0.47	21.2
mir	RF02516	LTCONS_00047428	0.0017	0.3	25
mir	RF02517	LTCONS_00006695	0.00024	0.43	29.3
mir	RF02517	LTCONS_00006696	0.00024	0.43	29.3
mir	RF02517	LTCONS_00011327	0.008	0.25	23.6
mir	RF02517	LTCONS_00011328	0.008	0.25	23.6
mir	RF02517	LTCONS_00011230	0.008	0.25	23.6
mir	RF02520	LTCONS_00022529	0.00095	0.26	27.2
ROSE_3	RF02523	LTCONS_00020467	0.0015	0.29	25.5
SSRC30	RF02525	LTCONS_00035104	0.0013	0.27	29.7
SSRC8	RF02529	LTCONS_00057244	9.5e-06	0.3	37.5
HAV_CRE	RF02533	LTCONS_00041389	0.0011	0.32	27.6
HAV_CRE	RF02533	LTCONS_00041390	0.0011	0.32	27.6
HAV_CRE	RF02533	LTCONS_00041391	0.0011	0.32	27.6
TarA	RF02537	LTCONS_00043464	0.00096	0.33	30.8
SNOR75	RF02539	LTCONS_00001026	6.4e-19	0.4	82.8
SNOR75	RF02539	LTCONS_00039627	0.0039	0.33	25.3
SNOR75	RF02539	LTCONS_00050405	2.3e-15	0.45	70
SNOR75	RF02539	LTCONS_00050406	2.3e-15	0.45	70
