# Supplementary material for: Genome-wide identification and characterization of long non-coding RNAs involved in the early somatic embryogenesis in Dimocarpus longan Lour
Source: BMC Genomics. 2018 Nov 6;19:805. doi: 10.1186/s12864-018-5158-z (PMC6219066; doi:10.1186/s12864-018-5158-z)
Supplement: Supplementary file 3 — Table S3. The potential target genes of lncRNAs. (XLS 1610 kb) [file 12864_2018_5158_MOESM3_ESM.xls]

## Sheet: Table S3
Table S3 The potential target genes of lncRNAs
lncRNA_class	Overlap_class	lncRNA	mRNA	lncRNA_chr	lncRNA_length	mRNA_chr	mRNA_length	minimum_free_energy_of_RNAplex	Pearson_correlation	Spearman_correlation
cis_mRNA_dw20k	NA	LTCONS_00008201	MTCONS_00008186	scaffold133	337	scaffold133	1183	*	0.9769	1
cis_mRNA_dw20k	NA	LTCONS_00011579	MTCONS_00011574	scaffold1521	318	scaffold1521	4528	*	-0.7942	-1
cis_mRNA_dw20k	NA	LTCONS_00001026	MTCONS_00000635	scaffold1	1746	scaffold1	1117	*	-0.988	-1
cis_mRNA_dw20k	NA	LTCONS_00009289	MTCONS_00009149	scaffold14	1404	scaffold14	4655	*	0.9513	1
cis_mRNA_dw20k	NA	LTCONS_00020401	MTCONS_00020399	scaffold23	1765	scaffold23	3974	*	0.7681	1
cis_mRNA_dw20k	NA	LTCONS_00015884	MTCONS_00016041	scaffold19	2071	scaffold19	3080	*	0.6099	1
cis_mRNA_dw20k	NA	LTCONS_00016817	MTCONS_00016720	scaffold198	828	scaffold198	2251	*	-0.7598	-1
cis_mRNA_dw20k	NA	LTCONS_00014810	MTCONS_00014763	scaffold18	1198	scaffold18	1313	*	-0.9557	-1
cis_mRNA_dw20k	NA	LTCONS_00013948	MTCONS_00013881	scaffold172	332	scaffold172	1575	*	0.8471	1
cis_mRNA_dw20k	NA	LTCONS_00020179	MTCONS_00020181	scaffold227	629	scaffold227	722	*	0.988	1
cis_mRNA_dw20k	NA	LTCONS_00011520	MTCONS_00011518	scaffold1519	2010	scaffold1519	2069	*	-0.9926	-1
cis_mRNA_dw20k	NA	LTCONS_00004209	MTCONS_00004214	scaffold112	1034	scaffold112	1422	*	-0.8137	-1
cis_mRNA_dw20k	NA	LTCONS_00002326	MTCONS_00002284	scaffold105	314	scaffold105	1873	*	-0.869	-1
cis_mRNA_dw20k	NA	LTCONS_00024641	MTCONS_00024699	scaffold277	2241	scaffold277	1620	*	-0.9726	-1
cis_mRNA_dw20k	NA	LTCONS_00020797	MTCONS_00020448	scaffold23	887	scaffold23	2459	*	0.8606	1
cis_mRNA_dw20k	NA	LTCONS_00013841	MTCONS_00013838	scaffold1715	1100	scaffold1715	7254	*	0.9688	0.866
cis_mRNA_dw20k	NA	LTCONS_00024902	MTCONS_00024922	scaffold280	945	scaffold280	4506	*	-0.9997	-1
cis_mRNA_dw20k	NA	LTCONS_00021367	MTCONS_00021362	scaffold238	608	scaffold238	2191	*	0.9595	1
cis_mRNA_dw20k	NA	LTCONS_00002316	MTCONS_00002317	scaffold105	728	scaffold105	3023	*	-0.9017	-1
cis_mRNA_dw20k	NA	LTCONS_00013710	MTCONS_00013692	scaffold170	3062	scaffold170	2671	*	0.9873	1
cis_mRNA_dw20k	NA	LTCONS_00011756	MTCONS_00011749	scaffold1545	295	scaffold1545	2316	*	-0.9354	-1
cis_mRNA_dw20k	NA	LTCONS_00004524	MTCONS_00004468	scaffold114	221	scaffold114	2306	*	-0.9911	-1
cis_mRNA_dw20k	NA	LTCONS_00022094	MTCONS_00022093	scaffold2430	955	scaffold2430	1719	*	0.9958	1
cis_mRNA_dw20k	NA	LTCONS_00014676	MTCONS_00014772	scaffold18	651	scaffold18	6007	*	0.9817	1
cis_mRNA_dw20k	NA	LTCONS_00003036	MTCONS_00003049	scaffold1085	2647	scaffold1085	1010	*	0.9981	1
cis_mRNA_dw20k	NA	LTCONS_00001285	MTCONS_00001287	scaffold100	2111	scaffold100	6730	*	0.9798	1
cis_mRNA_dw20k	NA	LTCONS_00013191	MTCONS_00013220	scaffold166	4365	scaffold166	5476	*	-0.9612	-1
cis_mRNA_dw20k	NA	LTCONS_00005649	MTCONS_00005496	scaffold12	459	scaffold12	2558	*	-0.9814	-1
cis_mRNA_dw20k	NA	LTCONS_00001027	MTCONS_00001028	scaffold1	463	scaffold1	641	*	0.9954	1
cis_mRNA_dw20k	NA	LTCONS_00018465	MTCONS_00018466	scaffold21	1506	scaffold21	3813	*	-0.9997	-1
cis_mRNA_dw20k	NA	LTCONS_00010671	MTCONS_00010581	scaffold147	581	scaffold147	1593	*	0.9738	1
cis_mRNA_dw20k	NA	LTCONS_00012478	MTCONS_00012445	scaffold16	398	scaffold16	2395	*	-0.8755	-1
cis_mRNA_dw20k	NA	LTCONS_00002700	MTCONS_00002698	scaffold1074	310	scaffold1074	474	*	-0.987	-1
cis_mRNA_dw20k	NA	LTCONS_00008202	MTCONS_00008186	scaffold133	769	scaffold133	1183	*	0.999	1
cis_mRNA_dw20k	NA	LTCONS_00010216	MTCONS_00010068	scaffold144	223	scaffold144	1861	*	0.9469	1
cis_mRNA_dw20k	NA	LTCONS_00008056	MTCONS_00008064	scaffold1320	2349	scaffold1320	3980	-2821.15	0.9984	0.866
cis_mRNA_dw20k	NA	LTCONS_00020863	MTCONS_00020860	scaffold2311	422	scaffold2311	3128	*	0.9946	1
cis_mRNA_dw20k	NA	LTCONS_00018403	MTCONS_00018254	scaffold21	4726	scaffold21	1301	*	0.8193	1
cis_mRNA_dw20k	NA	LTCONS_00003059	MTCONS_00003060	scaffold1086	345	scaffold1086	1858	*	0.9282	1
cis_mRNA_dw20k	NA	LTCONS_00009072	MTCONS_00009067	scaffold1392	290	scaffold1392	1331	*	-0.9773	-1
cis_mRNA_dw20k	NA	LTCONS_00019185	MTCONS_00019209	scaffold217	1097	scaffold217	2071	*	0.998	1
cis_mRNA_dw20k	NA	LTCONS_00013424	MTCONS_00013421	scaffold1673	981	scaffold1673	1035	*	0.8414	1
cis_mRNA_dw20k	NA	LTCONS_00012092	MTCONS_00012087	scaffold1571	1318	scaffold1571	882	*	0.9912	1
cis_mRNA_dw20k	NA	LTCONS_00012630	MTCONS_00012626	scaffold161	362	scaffold161	2804	*	0.9471	1
cis_mRNA_dw20k	NA	LTCONS_00012630	MTCONS_00012628	scaffold161	362	scaffold161	1238	*	0.9881	1
cis_mRNA_dw20k	NA	LTCONS_00016221	MTCONS_00016223	scaffold191	1869	scaffold191	1671	*	0.8155	1
cis_mRNA_dw20k	NA	LTCONS_00009562	MTCONS_00009559	scaffold141	1966	scaffold141	1376	*	-0.8348	-1
cis_mRNA_dw20k	NA	LTCONS_00005663	MTCONS_00005718	scaffold120	448	scaffold120	1528	*	0.9467	1
cis_mRNA_dw20k	NA	LTCONS_00021968	MTCONS_00021939	scaffold242	421	scaffold242	614	*	-0.7399	-1
cis_mRNA_dw20k	NA	LTCONS_00020799	MTCONS_00020770	scaffold23	217	scaffold23	2983	*	-0.8502	-1
cis_mRNA_dw20k	NA	LTCONS_00016033	MTCONS_00016034	scaffold19	1705	scaffold19	1475	*	-0.6272	-1
cis_mRNA_dw20k	NA	LTCONS_00014323	MTCONS_00014372	scaffold177	227	scaffold177	1712	*	0.9958	1
cis_mRNA_dw20k	NA	LTCONS_00020621	MTCONS_00020416	scaffold23	914	scaffold23	2970	*	0.8519	1
cis_mRNA_dw20k	NA	LTCONS_00020621	MTCONS_00020622	scaffold23	914	scaffold23	2868	*	0.8284	1
cis_mRNA_dw20k	NA	LTCONS_00006508	MTCONS_00006407	scaffold124	407	scaffold124	2295	-169.22	0.9963	1
cis_mRNA_dw20k	NA	LTCONS_00020473	MTCONS_00020471	scaffold23	325	scaffold23	1808	*	-0.7874	-1
cis_mRNA_dw20k	NA	LTCONS_00009509	MTCONS_00009512	scaffold1407	1559	scaffold1407	3783	*	0.965	1
cis_mRNA_dw20k	NA	LTCONS_00013385	MTCONS_00013333	scaffold167	1616	scaffold167	5507	*	-0.851	-1
cis_mRNA_dw20k	NA	LTCONS_00013521	MTCONS_00013519	scaffold169	556	scaffold169	1037	*	0.7538	1
cis_mRNA_dw20k	NA	LTCONS_00010082	MTCONS_00010162	scaffold144	2834	scaffold144	1539	*	-0.9126	-1
cis_mRNA_dw20k	NA	LTCONS_00010936	MTCONS_00010937	scaffold1481	3499	scaffold1481	3807	*	0.6848	0.866
cis_mRNA_dw20k	NA	LTCONS_00021547	MTCONS_00021545	scaffold24	5068	scaffold24	2344	*	-0.99	-1
cis_mRNA_dw20k	NA	LTCONS_00021963	MTCONS_00022012	scaffold242	3673	scaffold242	3198	*	0.9998	0.866
cis_mRNA_dw20k	NA	LTCONS_00007479	MTCONS_00007471	scaffold1295	2439	scaffold1295	3081	*	0.9924	1
cis_mRNA_dw20k	NA	LTCONS_00014301	MTCONS_00014254	scaffold176	267	scaffold176	1395	*	0.9858	1
cis_mRNA_dw20k	NA	LTCONS_00019591	MTCONS_00019592	scaffold22	563	scaffold22	2717	*	0.8926	1
cis_mRNA_dw20k	NA	LTCONS_00020180	MTCONS_00020181	scaffold227	363	scaffold227	722	*	0.9782	1
cis_mRNA_dw20k	NA	LTCONS_00024153	MTCONS_00024077	scaffold27	3144	scaffold27	1936	*	0.9779	1
cis_mRNA_dw20k	NA	LTCONS_00017278	MTCONS_00017091	scaffold2	430	scaffold2	1466	*	0.9961	1
cis_mRNA_dw20k	NA	LTCONS_00017278	MTCONS_00017235	scaffold2	430	scaffold2	1188	*	-0.6578	-0.866
cis_mRNA_dw20k	NA	LTCONS_00003392	MTCONS_00003376	scaffold1098	6077	scaffold1098	832	*	-0.9622	-1
cis_mRNA_dw20k	NA	LTCONS_00003392	MTCONS_00003399	scaffold1098	6077	scaffold1098	5347	*	-0.9981	-1
cis_mRNA_dw20k	NA	LTCONS_00016706	MTCONS_00016703	scaffold1976	337	scaffold1976	5492	*	-0.8914	-1
cis_mRNA_dw20k	NA	LTCONS_00000630	MTCONS_00000632	scaffold1	1427	scaffold1	855	*	-0.9477	-1
cis_mRNA_dw20k	NA	LTCONS_00015069	MTCONS_00015073	scaffold182	2932	scaffold182	4141	*	-0.9482	-1
cis_mRNA_dw20k	NA	LTCONS_00002973	MTCONS_00002971	scaffold1082	789	scaffold1082	1464	*	0.8387	1
cis_mRNA_dw20k	NA	LTCONS_00023109	MTCONS_00023067	scaffold257	759	scaffold257	4253	*	0.9453	1
cis_mRNA_dw20k	NA	LTCONS_00010055	MTCONS_00010116	scaffold144	585	scaffold144	1306	*	-0.7271	-0.866
cis_mRNA_dw20k	NA	LTCONS_00010055	MTCONS_00010053	scaffold144	585	scaffold144	4750	*	0.985	1
cis_mRNA_dw20k	NA	LTCONS_00009470	MTCONS_00009475	scaffold140	1270	scaffold140	3188	*	-0.6737	-1
cis_mRNA_dw20k	NA	LTCONS_00013386	MTCONS_00013333	scaffold167	1616	scaffold167	5507	*	-0.851	-1
cis_mRNA_dw20k	NA	LTCONS_00004210	MTCONS_00004214	scaffold112	1031	scaffold112	1422	*	0.9257	0.866
cis_mRNA_dw20k	NA	LTCONS_00009803	MTCONS_00009805	scaffold142	427	scaffold142	1566	*	0.9718	1
cis_mRNA_dw20k	NA	LTCONS_00002193	MTCONS_00002201	scaffold1048	1656	scaffold1048	2982	*	0.999	1
cis_mRNA_dw20k	NA	LTCONS_00015199	MTCONS_00015162	scaffold184	359	scaffold184	1557	*	0.9999	1
cis_mRNA_dw20k	NA	LTCONS_00003830	MTCONS_00003823	scaffold1101	1265	scaffold1101	1726	*	0.9589	1
cis_mRNA_dw20k	NA	LTCONS_00009018	MTCONS_00008894	scaffold139	331	scaffold139	3391	*	-0.9041	-1
cis_mRNA_dw20k	NA	LTCONS_00020884	MTCONS_00020901	scaffold232	2090	scaffold232	3254	*	-0.9997	-1
cis_mRNA_dw20k	NA	LTCONS_00024209	MTCONS_00024123	scaffold27	1020	scaffold27	1297	*	0.9839	1
cis_mRNA_dw20k	NA	LTCONS_00001884	MTCONS_00001885	scaffold1033	1042	scaffold1033	6501	*	0.999	1
cis_mRNA_dw20k	NA	LTCONS_00012773	MTCONS_00012826	scaffold162	2423	scaffold162	10900	*	-0.9912	-1
cis_mRNA_dw20k	NA	LTCONS_00004208	MTCONS_00004214	scaffold112	1407	scaffold112	1422	*	-0.9768	-1
cis_mRNA_dw20k	NA	LTCONS_00001023	MTCONS_00000567	scaffold1	475	scaffold1	1953	*	-0.8864	-1
cis_mRNA_dw20k	NA	LTCONS_00011356	MTCONS_00011222	scaffold15	987	scaffold15	7890	*	0.9863	1
cis_mRNA_dw20k	NA	LTCONS_00013397	MTCONS_00013382	scaffold167	387	scaffold167	2876	*	0.8836	1
cis_mRNA_dw20k	NA	LTCONS_00014809	MTCONS_00014659	scaffold18	278	scaffold18	3332	*	0.9805	1
cis_mRNA_dw20k	NA	LTCONS_00005849	MTCONS_00005904	scaffold121	2798	scaffold121	1481	*	-0.8904	-1
cis_mRNA_dw20k	NA	LTCONS_00009290	MTCONS_00009149	scaffold14	1128	scaffold14	4655	*	-0.9386	-1
cis_mRNA_dw20k	NA	LTCONS_00004458	MTCONS_00004454	scaffold114	945	scaffold114	4545	*	-0.7557	-1
cis_mRNA_dw20k	NA	LTCONS_00022221	MTCONS_00022217	scaffold2466	229	scaffold2466	2910	*	-0.9933	-1
cis_mRNA_dw20k	NA	LTCONS_00015396	MTCONS_00015302	scaffold186	3499	scaffold186	2803	*	0.9962	1
cis_mRNA_dw20k	NA	LTCONS_00014324	MTCONS_00014372	scaffold177	227	scaffold177	1712	*	0.9688	1
cis_mRNA_dw20k	NA	LTCONS_00006870	MTCONS_00006865	scaffold1268	3284	scaffold1268	3791	*	0.8982	0.866
cis_mRNA_dw20k	NA	LTCONS_00007008	MTCONS_00007011	scaffold1270	1543	scaffold1270	2173	*	-0.908	-1
cis_mRNA_dw20k	NA	LTCONS_00022570	MTCONS_00022622	scaffold250	1559	scaffold250	1185	*	0.9977	1
cis_mRNA_dw20k	NA	LTCONS_00022570	MTCONS_00022624	scaffold250	1559	scaffold250	1626	*	0.992	1
cis_mRNA_dw20k	NA	LTCONS_00015631	MTCONS_00015593	scaffold188	1797	scaffold188	2379	*	-0.6419	-1
cis_mRNA_dw20k	NA	LTCONS_00006981	MTCONS_00007011	scaffold1270	1842	scaffold1270	2173	*	-0.6021	-1
cis_mRNA_dw20k	NA	LTCONS_00009804	MTCONS_00009805	scaffold142	642	scaffold142	1566	*	-0.9999	-1
cis_mRNA_dw20k	NA	LTCONS_00004547	MTCONS_00004545	scaffold1141	589	scaffold1141	2992	*	-0.9118	-0.866
cis_mRNA_dw20k	NA	LTCONS_00005662	MTCONS_00005718	scaffold120	2581	scaffold120	1528	*	0.998	1
cis_mRNA_dw20k	NA	LTCONS_00019243	MTCONS_00019240	scaffold218	421	scaffold218	2863	*	-0.9779	-0.866
cis_mRNA_dw20k	NA	LTCONS_00004128	MTCONS_00004214	scaffold112	980	scaffold112	1422	*	-0.8644	-1
cis_mRNA_dw20k	NA	LTCONS_00008187	MTCONS_00008186	scaffold133	777	scaffold133	1183	*	0.9977	1
cis_mRNA_dw20k	NA	LTCONS_00010080	MTCONS_00010163	scaffold144	1480	scaffold144	3040	*	-0.9955	-1
cis_mRNA_dw20k	NA	LTCONS_00009885	MTCONS_00009893	scaffold1423	4537	scaffold1423	1826	*	0.9679	1
cis_mRNA_dw20k	NA	LTCONS_00011111	MTCONS_00011076	scaffold149	820	scaffold149	3090	*	0.98	1
cis_mRNA_dw20k	NA	LTCONS_00015174	MTCONS_00015192	scaffold184	973	scaffold184	943	*	-0.7856	-1
cis_mRNA_dw20k	NA	LTCONS_00016818	MTCONS_00016720	scaffold198	403	scaffold198	2251	*	-0.9879	-1
cis_mRNA_dw20k	NA	LTCONS_00016255	MTCONS_00016312	scaffold192	1574	scaffold192	1825	*	-0.9994	-1
cis_mRNA_dw20k	NA	LTCONS_00001385	MTCONS_00001418	scaffold101	940	scaffold101	1662	*	-0.8781	-1
cis_mRNA_dw20k	NA	LTCONS_00006303	MTCONS_00006255	scaffold123	934	scaffold123	3114	*	0.9935	1
cis_mRNA_dw20k	NA	LTCONS_00019250	MTCONS_00019240	scaffold218	363	scaffold218	2863	*	-0.6701	-0.866
cis_mRNA_dw20k	NA	LTCONS_00024205	MTCONS_00024057	scaffold27	1090	scaffold27	1621	*	0.9639	1
cis_mRNA_dw20k	NA	LTCONS_00020352	MTCONS_00020318	scaffold229	694	scaffold229	2175	*	-0.954	-1
cis_mRNA_dw20k	NA	LTCONS_00020631	MTCONS_00020426	scaffold23	1533	scaffold23	2021	*	-0.8012	-1
cis_mRNA_dw20k	NA	LTCONS_00004224	MTCONS_00004143	scaffold112	257	scaffold112	1076	*	0.7465	1
cis_mRNA_dw20k	NA	LTCONS_00015885	MTCONS_00016041	scaffold19	1901	scaffold19	3080	*	0.9611	1
cis_mRNA_dw20k	NA	LTCONS_00013840	MTCONS_00013838	scaffold1715	684	scaffold1715	7254	*	-0.8551	-0.866
cis_mRNA_dw20k	NA	LTCONS_00009298	MTCONS_00009305	scaffold14	1752	scaffold14	2007	*	-0.9868	-1
cis_mRNA_dw20k	NA	LTCONS_00001471	MTCONS_00001468	scaffold1011	2256	scaffold1011	2696	*	-0.9782	-1
cis_mRNA_dw20k	NA	LTCONS_00001471	MTCONS_00001466	scaffold1011	2256	scaffold1011	4355	*	-0.8911	-1
cis_mRNA_dw20k	NA	LTCONS_00001981	MTCONS_00001936	scaffold104	533	scaffold104	4064	*	-0.9811	-1
cis_mRNA_dw20k	NA	LTCONS_00017102	MTCONS_00017100	scaffold2	240	scaffold2	1535	*	0.9004	1
cis_mRNA_dw20k	NA	LTCONS_00010081	MTCONS_00010162	scaffold144	1475	scaffold144	1539	*	-0.9999	-1
cis_mRNA_dw20k	NA	LTCONS_00019248	MTCONS_00019240	scaffold218	375	scaffold218	2863	*	0.9896	1
cis_mRNA_dw20k	NA	LTCONS_00013711	MTCONS_00013692	scaffold170	2754	scaffold170	2671	*	0.8837	1
cis_mRNA_dw20k	NA	LTCONS_00014703	MTCONS_00014797	scaffold18	1753	scaffold18	1814	*	-0.9995	-1
cis_mRNA_dw20k	NA	LTCONS_00012596	MTCONS_00012656	scaffold161	459	scaffold161	2215	*	0.9596	1
cis_mRNA_dw20k	NA	LTCONS_00006334	MTCONS_00006332	scaffold1233	990	scaffold1233	1679	*	-0.9722	-1
cis_mRNA_dw20k	NA	LTCONS_00000638	MTCONS_00000641	scaffold1	737	scaffold1	3142	*	-0.6509	-1
cis_mRNA_dw20k	NA	LTCONS_00016583	MTCONS_00016573	scaffold195	4611	scaffold195	2043	*	-0.9943	-1
cis_mRNA_dw20k	NA	LTCONS_00019387	MTCONS_00019310	scaffold219	621	scaffold219	2533	*	-0.7159	-1
cis_mRNA_dw20k	NA	LTCONS_00019387	MTCONS_00019391	scaffold219	621	scaffold219	2320	*	0.9519	1
cis_mRNA_dw20k	NA	LTCONS_00006301	MTCONS_00006280	scaffold123	693	scaffold123	3232	*	0.9998	1
cis_mRNA_dw20k	NA	LTCONS_00013387	MTCONS_00013333	scaffold167	1616	scaffold167	5507	*	-0.851	-1
cis_mRNA_dw20k	NA	LTCONS_00021548	MTCONS_00021545	scaffold24	4975	scaffold24	2344	*	-0.9927	-1
cis_mRNA_dw20k	NA	LTCONS_00017522	MTCONS_00017520	scaffold201	502	scaffold201	2195	*	0.9042	1
cis_mRNA_dw20k	NA	LTCONS_00007265	MTCONS_00007267	scaffold1288	3224	scaffold1288	2937	*	0.9773	1
cis_mRNA_dw20k	NA	LTCONS_00002975	MTCONS_00002971	scaffold1082	1368	scaffold1082	1464	-504.83	-0.9997	-1
cis_mRNA_dw20k	NA	LTCONS_00011091	MTCONS_00011093	scaffold149	2402	scaffold149	2575	*	0.9631	1
cis_mRNA_dw20k	NA	LTCONS_00001025	MTCONS_00000632	scaffold1	236	scaffold1	855	*	-0.9688	-1
cis_mRNA_dw20k	NA	LTCONS_00010985	MTCONS_00010964	scaffold1488	586	scaffold1488	2848	*	0.9824	1
cis_mRNA_dw20k	NA	LTCONS_00003058	MTCONS_00003060	scaffold1086	435	scaffold1086	1858	*	0.9999	1
cis_mRNA_dw20k	NA	LTCONS_00010208	MTCONS_00010114	scaffold144	312	scaffold144	2408	*	0.9787	1
cis_mRNA_dw20k	NA	LTCONS_00003437	MTCONS_00003433	scaffold11	2778	scaffold11	3054	*	0.9583	1
cis_mRNA_dw20k	NA	LTCONS_00007084	MTCONS_00007085	scaffold1278	515	scaffold1278	924	*	-0.8273	-1
cis_mRNA_dw20k	NA	LTCONS_00024152	MTCONS_00024077	scaffold27	1995	scaffold27	1936	*	0.9935	1
cis_mRNA_dw20k	NA	LTCONS_00018141	MTCONS_00018138	scaffold208	622	scaffold208	1431	*	0.9844	1
cis_mRNA_dw20k	NA	LTCONS_00006774	MTCONS_00006744	scaffold126	621	scaffold126	2356	*	-0.9235	-1
cis_mRNA_dw20k	NA	LTCONS_00023956	MTCONS_00023982	scaffold269	1242	scaffold269	3219	*	-0.9832	-1
cis_mRNA_dw20k	NA	LTCONS_00001009	MTCONS_00000477	scaffold1	444	scaffold1	3008	*	0.6465	1
cis_mRNA_dw20k	NA	LTCONS_00022573	MTCONS_00022622	scaffold250	1559	scaffold250	1185	*	0.9977	1
cis_mRNA_dw20k	NA	LTCONS_00022573	MTCONS_00022624	scaffold250	1559	scaffold250	1626	*	0.992	1
cis_mRNA_dw20k	NA	LTCONS_00021549	MTCONS_00021545	scaffold24	4800	scaffold24	2344	*	-0.9992	-1
cis_mRNA_dw20k	NA	LTCONS_00005971	MTCONS_00005967	scaffold1212	943	scaffold1212	1332	*	0.911	1
cis_mRNA_dw20k	NA	LTCONS_00005971	MTCONS_00005969	scaffold1212	943	scaffold1212	4453	*	-0.7932	-1
cis_mRNA_dw20k	NA	LTCONS_00022703	MTCONS_00022700	scaffold252	732	scaffold252	3147	*	0.9972	1
cis_mRNA_dw20k	NA	LTCONS_00010241	MTCONS_00010234	scaffold1443	279	scaffold1443	2573	*	-0.926	-1
cis_mRNA_dw20k	NA	LTCONS_00039753	MTCONS_00039818	scaffold52	2946	scaffold52	1553	*	0.7742	1
cis_mRNA_dw20k	NA	LTCONS_00050673	MTCONS_00050653	scaffold757	492	scaffold757	4325	*	0.6243	1
cis_mRNA_dw20k	NA	LTCONS_00043466	MTCONS_00043171	scaffold59	234	scaffold59	2614	*	-0.9988	-1
cis_mRNA_dw20k	NA	LTCONS_00045111	MTCONS_00045090	scaffold622	478	scaffold622	1717	*	0.994	1
cis_mRNA_dw20k	NA	LTCONS_00041648	MTCONS_00041666	scaffold552	1391	scaffold552	1990	*	-0.619	-1
cis_mRNA_dw20k	NA	LTCONS_00049752	MTCONS_00049748	scaffold73	2156	scaffold73	3404	*	-0.9347	-1
cis_mRNA_dw20k	NA	LTCONS_00038161	MTCONS_00037984	scaffold49	716	scaffold49	1613	*	-0.9704	-1
cis_mRNA_dw20k	NA	LTCONS_00032606	MTCONS_00032491	scaffold39	2100	scaffold39	2773	*	0.9463	1
cis_mRNA_dw20k	NA	LTCONS_00047033	MTCONS_00047024	scaffold668	209	scaffold668	3623	*	0.606	1
cis_mRNA_dw20k	NA	LTCONS_00035183	MTCONS_00035180	scaffold437	315	scaffold437	1455	*	-0.6528	-1
cis_mRNA_dw20k	NA	LTCONS_00049449	MTCONS_00049430	scaffold725	2571	scaffold725	1656	*	-0.9905	-1
cis_mRNA_dw20k	NA	LTCONS_00032894	MTCONS_00032884	scaffold394	664	scaffold394	2172	*	0.7818	1
cis_mRNA_dw20k	NA	LTCONS_00032786	MTCONS_00032746	scaffold391	676	scaffold391	2488	*	0.9924	1
cis_mRNA_dw20k	NA	LTCONS_00048864	MTCONS_00048862	scaffold71	472	scaffold71	2057	*	0.9929	1
cis_mRNA_dw20k	NA	LTCONS_00044222	MTCONS_00043822	scaffold6	1668	scaffold6	2701	-1256.91	-0.8832	-1
cis_mRNA_dw20k	NA	LTCONS_00039417	MTCONS_00039413	scaffold511	992	scaffold511	883	*	0.7987	1
cis_mRNA_dw20k	NA	LTCONS_00030008	MTCONS_00029959	scaffold35	230	scaffold35	2536	*	0.9778	0.866
cis_mRNA_dw20k	NA	LTCONS_00029806	MTCONS_00029832	scaffold347	1316	scaffold347	648	*	-0.9903	-1
cis_mRNA_dw20k	NA	LTCONS_00038941	MTCONS_00038964	scaffold508	1111	scaffold508	2527	*	0.8692	1
cis_mRNA_dw20k	NA	LTCONS_00037142	MTCONS_00037158	scaffold472	570	scaffold472	6080	*	-0.9865	-1
cis_mRNA_dw20k	NA	LTCONS_00046987	MTCONS_00046980	scaffold666	769	scaffold666	5982	*	-0.9438	-1
cis_mRNA_dw20k	NA	LTCONS_00030430	MTCONS_00030391	scaffold358	778	scaffold358	1607	*	0.8979	1
cis_mRNA_dw20k	NA	LTCONS_00038679	MTCONS_00038675	scaffold500	894	scaffold500	1804	*	0.8669	1
cis_mRNA_dw20k	NA	LTCONS_00036908	MTCONS_00036904	scaffold47	488	scaffold47	785	*	0.8616	1
cis_mRNA_dw20k	NA	LTCONS_00045109	MTCONS_00045090	scaffold622	1265	scaffold622	1717	*	0.9999	1
cis_mRNA_dw20k	NA	LTCONS_00025928	MTCONS_00025929	scaffold29	1125	scaffold29	1247	*	0.8686	1
cis_mRNA_dw20k	NA	LTCONS_00045475	MTCONS_00045451	scaffold630	547	scaffold630	2533	*	0.9805	0.866
cis_mRNA_dw20k	NA	LTCONS_00042925	MTCONS_00042922	scaffold584	368	scaffold584	1317	*	-0.8194	-1
cis_mRNA_dw20k	NA	LTCONS_00045280	MTCONS_00045282	scaffold628	4289	scaffold628	5505	*	0.7141	0.866
cis_mRNA_dw20k	NA	LTCONS_00030506	MTCONS_00030504	scaffold36	1408	scaffold36	3626	*	0.9948	1
cis_mRNA_dw20k	NA	LTCONS_00038026	MTCONS_00038022	scaffold49	463	scaffold49	2164	*	-0.8572	-0.866
cis_mRNA_dw20k	NA	LTCONS_00041660	MTCONS_00041666	scaffold552	716	scaffold552	1990	-280.53	0.7197	1
cis_mRNA_dw20k	NA	LTCONS_00046963	MTCONS_00046936	scaffold665	1209	scaffold665	1449	*	-0.9961	-1
cis_mRNA_dw20k	NA	LTCONS_00027680	MTCONS_00027663	scaffold319	801	scaffold319	2572	*	0.9972	1
cis_mRNA_dw20k	NA	LTCONS_00027680	MTCONS_00027635	scaffold319	801	scaffold319	2026	*	0.9662	1
cis_mRNA_dw20k	NA	LTCONS_00029958	MTCONS_00030000	scaffold35	3575	scaffold35	4081	*	-0.9994	-1
cis_mRNA_dw20k	NA	LTCONS_00034823	MTCONS_00034950	scaffold43	1489	scaffold43	951	*	0.9999	1
cis_mRNA_dw20k	NA	LTCONS_00043075	MTCONS_00043068	scaffold586	481	scaffold586	2526	*	0.8372	1
cis_mRNA_dw20k	NA	LTCONS_00043075	MTCONS_00043035	scaffold586	481	scaffold586	2440	*	0.9969	1
cis_mRNA_dw20k	NA	LTCONS_00033647	MTCONS_00033648	scaffold407	432	scaffold407	1550	*	-0.8203	-1
cis_mRNA_dw20k	NA	LTCONS_00037490	MTCONS_00037483	scaffold48	629	scaffold48	702	*	0.8581	1
cis_mRNA_dw20k	NA	LTCONS_00040633	MTCONS_00040631	scaffold54	337	scaffold54	4458	*	-0.9404	-1
cis_mRNA_dw20k	NA	LTCONS_00038681	MTCONS_00038675	scaffold500	5949	scaffold500	1804	*	1	0.866
cis_mRNA_dw20k	NA	LTCONS_00032303	MTCONS_00032255	scaffold385	657	scaffold385	3085	*	0.975	1
cis_mRNA_dw20k	NA	LTCONS_00049470	MTCONS_00049469	scaffold726	1228	scaffold726	883	*	1	1
cis_mRNA_dw20k	NA	LTCONS_00039723	MTCONS_00039718	scaffold52	875	scaffold52	4380	*	0.9957	1
cis_mRNA_dw20k	NA	LTCONS_00049937	MTCONS_00049719	scaffold73	3097	scaffold73	869	*	-0.8939	-1
cis_mRNA_dw20k	NA	LTCONS_00049937	MTCONS_00049723	scaffold73	3097	scaffold73	1217	*	0.8385	1
cis_mRNA_dw20k	NA	LTCONS_00034528	MTCONS_00034494	scaffold421	1165	scaffold421	3720	*	-0.9997	-1
cis_mRNA_dw20k	NA	LTCONS_00036376	MTCONS_00036374	scaffold455	2218	scaffold455	1398	*	0.9923	1
cis_mRNA_dw20k	NA	LTCONS_00031361	MTCONS_00031362	scaffold372	636	scaffold372	4768	*	-0.983	-1
cis_mRNA_dw20k	NA	LTCONS_00036166	MTCONS_00036182	scaffold450	743	scaffold450	3219	*	-0.7086	-1
cis_mRNA_dw20k	NA	LTCONS_00031738	MTCONS_00031736	scaffold38	744	scaffold38	2104	*	-0.9993	-1
cis_mRNA_dw20k	NA	LTCONS_00033725	MTCONS_00033744	scaffold409	3783	scaffold409	5576	*	-0.8834	-1
cis_mRNA_dw20k	NA	LTCONS_00033530	MTCONS_00033484	scaffold403	1390	scaffold403	2953	*	0.9775	1
cis_mRNA_dw20k	NA	LTCONS_00032812	MTCONS_00032793	scaffold392	1890	scaffold392	1615	*	-0.9967	-1
cis_mRNA_dw20k	NA	LTCONS_00045312	MTCONS_00045309	scaffold629	1649	scaffold629	1354	*	-0.9124	-1
cis_mRNA_dw20k	NA	LTCONS_00025885	MTCONS_00025662	scaffold29	2528	scaffold29	2409	*	0.9853	1
cis_mRNA_dw20k	NA	LTCONS_00036230	MTCONS_00036234	scaffold451	1056	scaffold451	830	*	-0.9999	-1
cis_mRNA_dw20k	NA	LTCONS_00028852	MTCONS_00028907	scaffold331	1903	scaffold331	806	*	-0.9799	-1
cis_mRNA_dw20k	NA	LTCONS_00030125	MTCONS_00030119	scaffold351	526	scaffold351	2103	*	0.9992	1
cis_mRNA_dw20k	NA	LTCONS_00046114	MTCONS_00046086	scaffold649	245	scaffold649	3072	*	0.948	1
cis_mRNA_dw20k	NA	LTCONS_00037805	MTCONS_00037841	scaffold484	2280	scaffold484	1606	*	0.9034	1
cis_mRNA_dw20k	NA	LTCONS_00034641	MTCONS_00034642	scaffold424	359	scaffold424	416	*	0.7793	0.866
cis_mRNA_dw20k	NA	LTCONS_00032599	MTCONS_00032482	scaffold39	620	scaffold39	5964	*	-0.9875	-1
cis_mRNA_dw20k	NA	LTCONS_00034979	MTCONS_00034980	scaffold43	481	scaffold43	4170	*	-0.9996	-1
cis_mRNA_dw20k	NA	LTCONS_00047855	MTCONS_00047794	scaffold69	233	scaffold69	5184	*	0.979	1
cis_mRNA_dw20k	NA	LTCONS_00043806	MTCONS_00043803	scaffold6	3385	scaffold6	2619	*	0.8366	1
cis_mRNA_dw20k	NA	LTCONS_00041081	MTCONS_00041083	scaffold541	1282	scaffold541	2773	*	0.9994	1
cis_mRNA_dw20k	NA	LTCONS_00041939	MTCONS_00041899	scaffold559	961	scaffold559	1370	*	-0.9234	-1
cis_mRNA_dw20k	NA	LTCONS_00029283	MTCONS_00029383	scaffold34	1055	scaffold34	2271	-1414.4	-0.8924	-0.866
cis_mRNA_dw20k	NA	LTCONS_00029283	MTCONS_00029384	scaffold34	1055	scaffold34	1612	*	-0.6842	-0.866
cis_mRNA_dw20k	NA	LTCONS_00037485	MTCONS_00037483	scaffold48	698	scaffold48	702	*	-0.9582	-1
cis_mRNA_dw20k	NA	LTCONS_00041650	MTCONS_00041666	scaffold552	3114	scaffold552	1990	*	0.6688	1
cis_mRNA_dw20k	NA	LTCONS_00049290	MTCONS_00049280	scaffold718	1814	scaffold718	1774	*	-0.9	-1
cis_mRNA_dw20k	NA	LTCONS_00049030	MTCONS_00048927	scaffold71	562	scaffold71	1768	*	-0.9907	-1
cis_mRNA_dw20k	NA	LTCONS_00039415	MTCONS_00039413	scaffold511	1077	scaffold511	883	*	0.7513	1
cis_mRNA_dw20k	NA	LTCONS_00042282	MTCONS_00042304	scaffold567	327	scaffold567	2081	*	0.8472	1
cis_mRNA_dw20k	NA	LTCONS_00036651	MTCONS_00036652	scaffold46	401	scaffold46	2025	*	0.9282	0.866
cis_mRNA_dw20k	NA	LTCONS_00043026	MTCONS_00043055	scaffold586	798	scaffold586	2186	*	-0.7523	-1
cis_mRNA_dw20k	NA	LTCONS_00041659	MTCONS_00041663	scaffold552	976	scaffold552	2072	-408.31	-0.9875	-1
cis_mRNA_dw20k	NA	LTCONS_00043690	MTCONS_00043681	scaffold598	2393	scaffold598	1560	*	-0.9145	-1
cis_mRNA_dw20k	NA	LTCONS_00049083	MTCONS_00049080	scaffold711	994	scaffold711	2252	*	0.9999	1
cis_mRNA_dw20k	NA	LTCONS_00033726	MTCONS_00033744	scaffold409	4015	scaffold409	5576	*	-0.669	-1
cis_mRNA_dw20k	NA	LTCONS_00036231	MTCONS_00036234	scaffold451	1063	scaffold451	830	*	0.9503	1
cis_mRNA_dw20k	NA	LTCONS_00025953	MTCONS_00025751	scaffold29	320	scaffold29	7438	*	-0.8867	-1
cis_mRNA_dw20k	NA	LTCONS_00041201	MTCONS_00041202	scaffold544	616	scaffold544	1984	*	0.8177	1
cis_mRNA_dw20k	NA	LTCONS_00030807	MTCONS_00030798	scaffold364	254	scaffold364	1723	*	1	1
cis_mRNA_dw20k	NA	LTCONS_00037220	MTCONS_00037176	scaffold473	684	scaffold473	1358	*	-0.7288	-1
cis_mRNA_dw20k	NA	LTCONS_00045110	MTCONS_00045090	scaffold622	876	scaffold622	1717	*	0.9976	1
cis_mRNA_dw20k	NA	LTCONS_00025993	MTCONS_00025995	scaffold290	1570	scaffold290	1804	*	-0.8255	-1
cis_mRNA_dw20k	NA	LTCONS_00044014	MTCONS_00043768	scaffold6	2562	scaffold6	4415	*	0.9254	1
cis_mRNA_dw20k	NA	LTCONS_00035184	MTCONS_00035180	scaffold437	315	scaffold437	1455	*	-0.6528	-1
cis_mRNA_dw20k	NA	LTCONS_00032876	MTCONS_00032846	scaffold394	336	scaffold394	2887	*	-0.9669	-1
cis_mRNA_dw20k	NA	LTCONS_00036901	MTCONS_00036899	scaffold47	4627	scaffold47	1202	*	0.9998	1
cis_mRNA_dw20k	NA	LTCONS_00034588	MTCONS_00034579	scaffold422	398	scaffold422	1493	*	0.9961	1
cis_mRNA_dw20k	NA	LTCONS_00028427	MTCONS_00028401	scaffold329	908	scaffold329	2393	*	0.8202	1
cis_mRNA_dw20k	NA	LTCONS_00050674	MTCONS_00050653	scaffold757	1561	scaffold757	4325	*	0.9969	1
cis_mRNA_dw20k	NA	LTCONS_00034856	MTCONS_00034850	scaffold43	1095	scaffold43	2370	*	0.7021	1
cis_mRNA_dw20k	NA	LTCONS_00050542	MTCONS_00050521	scaffold750	1901	scaffold750	1426	*	0.9222	1
cis_mRNA_dw20k	NA	LTCONS_00025926	MTCONS_00025929	scaffold29	4173	scaffold29	1247	*	0.6843	1
cis_mRNA_dw20k	NA	LTCONS_00028566	MTCONS_00028560	scaffold33	2118	scaffold33	1616	*	-0.9987	-1
cis_mRNA_dw20k	NA	LTCONS_00028566	MTCONS_00028562	scaffold33	2118	scaffold33	1741	*	-0.9689	-1
cis_mRNA_dw20k	NA	LTCONS_00040302	MTCONS_00040244	scaffold53	456	scaffold53	3389	*	0.9898	0.866
cis_mRNA_dw20k	NA	LTCONS_00030656	MTCONS_00030657	scaffold36	1169	scaffold36	1833	*	0.9894	1
cis_mRNA_dw20k	NA	LTCONS_00030797	MTCONS_00030798	scaffold364	723	scaffold364	1723	*	0.9604	1
cis_mRNA_dw20k	NA	LTCONS_00048852	MTCONS_00048965	scaffold71	409	scaffold71	2398	*	-0.9143	-1
cis_mRNA_dw20k	NA	LTCONS_00050423	MTCONS_00050421	scaffold75	1389	scaffold75	876	*	-0.9795	-0.866
cis_mRNA_dw20k	NA	LTCONS_00039757	MTCONS_00039818	scaffold52	865	scaffold52	1553	*	0.9468	1
cis_mRNA_dw20k	NA	LTCONS_00025517	MTCONS_00025520	scaffold289	2954	scaffold289	607	*	0.9999	1
cis_mRNA_dw20k	NA	LTCONS_00043826	MTCONS_00043822	scaffold6	272	scaffold6	2701	*	-0.9992	-1
cis_mRNA_dw20k	NA	LTCONS_00031925	MTCONS_00031927	scaffold38	1444	scaffold38	2092	*	-0.9987	-1
cis_mRNA_dw20k	NA	LTCONS_00028554	MTCONS_00028550	scaffold33	1341	scaffold33	6582	*	0.9906	1
cis_mRNA_dw20k	NA	LTCONS_00028554	MTCONS_00028552	scaffold33	1341	scaffold33	2396	*	0.994	1
cis_mRNA_dw20k	NA	LTCONS_00042683	MTCONS_00042660	scaffold576	3328	scaffold576	2636	*	0.934	1
cis_mRNA_dw20k	NA	LTCONS_00029763	MTCONS_00029746	scaffold345	1822	scaffold345	1757	*	-0.7315	-1
cis_mRNA_dw20k	NA	LTCONS_00027679	MTCONS_00027663	scaffold319	737	scaffold319	2572	*	0.9972	1
cis_mRNA_dw20k	NA	LTCONS_00027679	MTCONS_00027635	scaffold319	737	scaffold319	2026	*	0.9663	1
cis_mRNA_dw20k	NA	LTCONS_00032110	MTCONS_00031808	scaffold38	337	scaffold38	5201	*	-0.9838	-1
cis_mRNA_dw20k	NA	LTCONS_00030669	MTCONS_00030615	scaffold36	723	scaffold36	3186	*	-0.9761	-1
cis_mRNA_dw20k	NA	LTCONS_00041014	MTCONS_00041071	scaffold541	744	scaffold541	1710	*	-0.963	-1
cis_mRNA_dw20k	NA	LTCONS_00034332	MTCONS_00034407	scaffold42	278	scaffold42	3476	-524	-0.9123	-1
cis_mRNA_dw20k	NA	LTCONS_00032505	MTCONS_00032502	scaffold39	842	scaffold39	1995	*	0.9986	1
cis_mRNA_dw20k	NA	LTCONS_00049452	MTCONS_00049432	scaffold725	449	scaffold725	5259	*	-0.9392	-1
cis_mRNA_dw20k	NA	LTCONS_00036232	MTCONS_00036234	scaffold451	2062	scaffold451	830	*	-0.9945	-1
cis_mRNA_dw20k	NA	LTCONS_00048408	MTCONS_00048409	scaffold70	1450	scaffold70	2267	-608.61	0.9399	1
cis_mRNA_dw20k	NA	LTCONS_00025955	MTCONS_00025778	scaffold29	440	scaffold29	4543	*	-0.9165	-1
cis_mRNA_dw20k	NA	LTCONS_00025955	MTCONS_00025589	scaffold29	440	scaffold29	3188	*	0.6204	1
cis_mRNA_dw20k	NA	LTCONS_00029764	MTCONS_00029746	scaffold345	2404	scaffold345	1757	*	0.8472	1
cis_mRNA_dw20k	NA	LTCONS_00037414	MTCONS_00037394	scaffold479	1829	scaffold479	2259	*	0.9926	1
cis_mRNA_dw20k	NA	LTCONS_00047957	MTCONS_00047917	scaffold692	206	scaffold692	2666	*	-0.999	-1
cis_mRNA_dw20k	NA	LTCONS_00025518	MTCONS_00025520	scaffold289	414	scaffold289	607	*	-0.9709	-1
cis_mRNA_dw20k	NA	LTCONS_00047270	MTCONS_00047278	scaffold678	2078	scaffold678	2611	*	0.9687	1
cis_mRNA_dw20k	NA	LTCONS_00038418	MTCONS_00038416	scaffold498	578	scaffold498	3481	*	0.8808	0.866
cis_mRNA_dw20k	NA	LTCONS_00046950	MTCONS_00046953	scaffold665	1397	scaffold665	5229	*	-0.9526	-1
cis_mRNA_dw20k	NA	LTCONS_00047637	MTCONS_00047632	scaffold69	1045	scaffold69	1737	*	0.943	1
cis_mRNA_dw20k	NA	LTCONS_00043747	MTCONS_00043744	scaffold6	504	scaffold6	769	*	-0.9704	-1
cis_mRNA_dw20k	NA	LTCONS_00046791	MTCONS_00046792	scaffold66	1109	scaffold66	2344	*	0.976	1
cis_mRNA_dw20k	NA	LTCONS_00043880	MTCONS_00043875	scaffold6	2739	scaffold6	3238	*	0.9041	1
cis_mRNA_dw20k	NA	LTCONS_00043880	MTCONS_00043878	scaffold6	2739	scaffold6	1480	*	0.8687	1
cis_mRNA_dw20k	NA	LTCONS_00025886	MTCONS_00025662	scaffold29	2349	scaffold29	2409	*	-0.9227	-1
cis_mRNA_dw20k	NA	LTCONS_00034858	MTCONS_00034850	scaffold43	1139	scaffold43	2370	*	0.995	1
cis_mRNA_dw20k	NA	LTCONS_00043033	MTCONS_00043030	scaffold586	1365	scaffold586	1539	*	0.9829	0.866
cis_mRNA_dw20k	NA	LTCONS_00044565	MTCONS_00044579	scaffold607	1602	scaffold607	2697	*	0.9509	1
cis_mRNA_dw20k	NA	LTCONS_00046143	MTCONS_00046094	scaffold649	1064	scaffold649	1942	*	-0.9519	-1
cis_mRNA_dw20k	NA	LTCONS_00042839	MTCONS_00042774	scaffold58	850	scaffold58	1736	*	-0.8238	-1
cis_mRNA_dw20k	NA	LTCONS_00042839	MTCONS_00042710	scaffold58	850	scaffold58	1819	*	0.8637	1
cis_mRNA_dw20k	NA	LTCONS_00031255	MTCONS_00031145	scaffold37	1045	scaffold37	2326	*	-0.8857	-1
cis_mRNA_dw20k	NA	LTCONS_00040170	MTCONS_00040167	scaffold53	2527	scaffold53	710	*	-0.9309	-1
cis_mRNA_dw20k	NA	LTCONS_00025519	MTCONS_00025520	scaffold289	853	scaffold289	607	*	0.989	1
cis_mRNA_dw20k	NA	LTCONS_00042924	MTCONS_00042922	scaffold584	368	scaffold584	1317	*	-0.8194	-1
cis_mRNA_dw20k	NA	LTCONS_00035589	MTCONS_00035583	scaffold442	3189	scaffold442	1176	*	-0.6175	-1
cis_mRNA_dw20k	NA	LTCONS_00035041	MTCONS_00035030	scaffold430	850	scaffold430	2316	*	0.9962	1
cis_mRNA_dw20k	NA	LTCONS_00049322	MTCONS_00049323	scaffold719	1612	scaffold719	3650	*	0.887	1
cis_mRNA_dw20k	NA	LTCONS_00034848	MTCONS_00034980	scaffold43	815	scaffold43	4170	*	0.9979	1
cis_mRNA_dw20k	NA	LTCONS_00028109	MTCONS_00028101	scaffold322	836	scaffold322	2384	*	-0.9989	-1
cis_mRNA_dw20k	NA	LTCONS_00034847	MTCONS_00034980	scaffold43	1012	scaffold43	4170	*	0.8378	1
cis_mRNA_dw20k	NA	LTCONS_00035696	MTCONS_00035689	scaffold446	1883	scaffold446	2586	*	-0.9648	-1
cis_mRNA_dw20k	NA	LTCONS_00030432	MTCONS_00030391	scaffold358	918	scaffold358	1607	*	-0.9515	-1
cis_mRNA_dw20k	NA	LTCONS_00033354	MTCONS_00033356	scaffold40	1088	scaffold40	3180	*	0.9371	1
cis_mRNA_dw20k	NA	LTCONS_00033354	MTCONS_00033359	scaffold40	1088	scaffold40	4962	*	0.9488	1
cis_mRNA_dw20k	NA	LTCONS_00045469	MTCONS_00045448	scaffold630	700	scaffold630	4028	*	-0.8748	-1
cis_mRNA_dw20k	NA	LTCONS_00043692	MTCONS_00043681	scaffold598	2105	scaffold598	1560	*	-0.9189	-1
cis_mRNA_dw20k	NA	LTCONS_00040634	MTCONS_00040631	scaffold54	337	scaffold54	4458	*	-0.9404	-1
cis_mRNA_dw20k	NA	LTCONS_00036442	MTCONS_00036440	scaffold456	4870	scaffold456	1642	*	0.9233	1
cis_mRNA_dw20k	NA	LTCONS_00034855	MTCONS_00034850	scaffold43	1930	scaffold43	2370	*	-0.7992	-1
cis_mRNA_dw20k	NA	LTCONS_00045861	MTCONS_00045756	scaffold64	780	scaffold64	2790	-1233.82	0.9999	1
cis_mRNA_dw20k	NA	LTCONS_00027874	MTCONS_00027877	scaffold32	1533	scaffold32	1488	*	0.9141	1
cis_mRNA_dw20k	NA	LTCONS_00039666	MTCONS_00039661	scaffold517	416	scaffold517	498	*	-0.9347	-1
cis_mRNA_dw20k	NA	LTCONS_00034445	MTCONS_00034394	scaffold42	985	scaffold42	3806	*	0.9967	1
cis_mRNA_dw20k	NA	LTCONS_00044075	MTCONS_00043827	scaffold6	2724	scaffold6	5358	*	-0.875	-0.866
cis_mRNA_dw20k	NA	LTCONS_00039316	MTCONS_00039313	scaffold510	1281	scaffold510	2159	*	0.7249	1
cis_mRNA_dw20k	NA	LTCONS_00040898	MTCONS_00040703	scaffold54	589	scaffold54	2125	*	0.9958	1
cis_mRNA_dw20k	NA	LTCONS_00031890	MTCONS_00032106	scaffold38	604	scaffold38	1416	*	-0.9667	-0.866
cis_mRNA_dw20k	NA	LTCONS_00042333	MTCONS_00042356	scaffold568	5871	scaffold568	4984	*	-0.6276	-1
cis_mRNA_dw20k	NA	LTCONS_00033532	MTCONS_00033484	scaffold403	348	scaffold403	2953	*	0.883	1
cis_mRNA_dw20k	NA	LTCONS_00042686	MTCONS_00042660	scaffold576	3099	scaffold576	2636	*	0.9944	1
cis_mRNA_dw20k	NA	LTCONS_00045277	MTCONS_00045265	scaffold628	4184	scaffold628	2789	*	-0.7186	-1
cis_mRNA_dw20k	NA	LTCONS_00028352	MTCONS_00028350	scaffold328	875	scaffold328	3605	*	0.9924	1
cis_mRNA_dw20k	NA	LTCONS_00035701	MTCONS_00035691	scaffold446	2544	scaffold446	1026	*	-0.7448	-1
cis_mRNA_dw20k	NA	LTCONS_00027876	MTCONS_00027877	scaffold32	2042	scaffold32	1488	*	0.958	1
cis_mRNA_dw20k	NA	LTCONS_00029286	MTCONS_00029384	scaffold34	862	scaffold34	1612	*	0.6842	0.866
cis_mRNA_dw20k	NA	LTCONS_00049434	MTCONS_00049430	scaffold725	2620	scaffold725	1656	*	-0.9745	-1
cis_mRNA_dw20k	NA	LTCONS_00035322	MTCONS_00035289	scaffold439	1104	scaffold439	2079	*	-0.9936	-0.866
cis_mRNA_dw20k	NA	LTCONS_00048056	MTCONS_00048037	scaffold694	395	scaffold694	3255	*	-0.9021	-1
cis_mRNA_dw20k	NA	LTCONS_00048056	MTCONS_00048035	scaffold694	395	scaffold694	1885	*	0.999	1
cis_mRNA_dw20k	NA	LTCONS_00049002	MTCONS_00049003	scaffold71	563	scaffold71	4153	*	0.8779	1
cis_mRNA_dw20k	NA	LTCONS_00027875	MTCONS_00027877	scaffold32	2866	scaffold32	1488	*	0.9703	1
cis_mRNA_dw20k	NA	LTCONS_00030806	MTCONS_00030793	scaffold364	1492	scaffold364	2879	*	0.9893	0.866
cis_mRNA_dw20k	NA	LTCONS_00030806	MTCONS_00030795	scaffold364	1492	scaffold364	2973	*	-0.9976	-0.866
cis_mRNA_dw20k	NA	LTCONS_00051129	MTCONS_00051116	scaffold773	678	scaffold773	2947	*	-0.7005	-0.866
cis_mRNA_dw20k	NA	LTCONS_00051129	MTCONS_00051101	scaffold773	678	scaffold773	1337	*	0.9488	0.866
cis_mRNA_dw20k	NA	LTCONS_00041184	MTCONS_00041202	scaffold544	987	scaffold544	1984	*	0.8309	1
cis_mRNA_dw20k	NA	LTCONS_00011826	MTCONS_00011822	scaffold1550	786	scaffold1550	1978	*	0.7981	0.866
cis_mRNA_dw20k	NA	LTCONS_00011826	MTCONS_00011823	scaffold1550	786	scaffold1550	1087	*	-0.9355	-0.866
cis_mRNA_dw20k	NA	LTCONS_00014241	MTCONS_00014278	scaffold176	1199	scaffold176	2516	*	-0.7062	-0.866
cis_mRNA_dw20k	NA	LTCONS_00054208	MTCONS_00054196	scaffold866	1709	scaffold866	1531	*	0.9841	1
cis_mRNA_dw20k	NA	LTCONS_00010670	MTCONS_00010584	scaffold147	346	scaffold147	3455	*	0.8553	1
cis_mRNA_dw20k	NA	LTCONS_00053573	MTCONS_00053577	scaffold842	2672	scaffold842	2129	*	0.8134	1
cis_mRNA_dw20k	NA	LTCONS_00012281	MTCONS_00012275	scaffold1586	327	scaffold1586	1595	*	0.897	1
cis_mRNA_dw20k	NA	LTCONS_00001439	MTCONS_00001431	scaffold101	731	scaffold101	1962	*	0.994	1
cis_mRNA_dw20k	NA	LTCONS_00001439	MTCONS_00001430	scaffold101	731	scaffold101	1962	*	0.994	1
cis_mRNA_dw20k	NA	LTCONS_00051695	MTCONS_00051688	scaffold793	727	scaffold793	2770	*	-0.7854	-1
cis_mRNA_dw20k	NA	LTCONS_00021800	MTCONS_00021603	scaffold24	1967	scaffold24	1641	*	0.743	0.866
cis_mRNA_dw20k	NA	LTCONS_00021800	MTCONS_00021605	scaffold24	1967	scaffold24	1641	*	0.743	0.866
cis_mRNA_dw20k	NA	LTCONS_00009604	MTCONS_00009565	scaffold141	300	scaffold141	1780	*	-0.9997	-1
cis_mRNA_dw20k	NA	LTCONS_00003069	MTCONS_00003075	scaffold1086	713	scaffold1086	4032	*	-0.8885	-1
cis_mRNA_dw20k	NA	LTCONS_00012698	MTCONS_00012640	scaffold161	406	scaffold161	4300	*	-0.9644	-1
cis_mRNA_dw20k	NA	LTCONS_00012750	MTCONS_00012746	scaffold1619	532	scaffold1619	3178	*	0.9113	1
cis_mRNA_dw20k	NA	LTCONS_00052302	MTCONS_00052194	scaffold80	368	scaffold80	983	*	0.8627	1
cis_mRNA_dw20k	NA	LTCONS_00005423	MTCONS_00005406	scaffold1196	379	scaffold1196	2420	*	0.7335	1
cis_mRNA_dw20k	NA	LTCONS_00005423	MTCONS_00005407	scaffold1196	379	scaffold1196	1611	*	0.7267	1
cis_mRNA_dw20k	NA	LTCONS_00021697	MTCONS_00021699	scaffold24	2105	scaffold24	3007	*	0.9927	1
cis_mRNA_dw20k	NA	LTCONS_00021697	MTCONS_00021698	scaffold24	2105	scaffold24	3147	*	-0.9585	-1
cis_mRNA_dw20k	NA	LTCONS_00028703	MTCONS_00028671	scaffold33	2149	scaffold33	5843	*	-0.8973	-1
cis_mRNA_dw20k	NA	LTCONS_00057411	MTCONS_00057434	scaffold994	962	scaffold994	3716	*	-0.9937	-1
cis_mRNA_dw20k	NA	LTCONS_00004239	MTCONS_00004118	scaffold112	302	scaffold112	5431	-138.2	-0.9536	-1
cis_mRNA_dw20k	NA	LTCONS_00014244	MTCONS_00014281	scaffold176	823	scaffold176	2268	*	-0.7597	-1
cis_mRNA_dw20k	NA	LTCONS_00013410	MTCONS_00013400	scaffold1672	2857	scaffold1672	2786	*	0.8706	1
cis_mRNA_dw20k	NA	LTCONS_00013410	MTCONS_00013401	scaffold1672	2857	scaffold1672	2786	*	0.8706	1
cis_mRNA_dw20k	NA	LTCONS_00003036	MTCONS_00003053	scaffold1085	2647	scaffold1085	1739	*	-0.69	-1
cis_mRNA_dw20k	NA	LTCONS_00055772	MTCONS_00055774	scaffold912	2154	scaffold912	4970	*	-0.9999	-0.866
cis_mRNA_dw20k	NA	LTCONS_00002816	MTCONS_00002813	scaffold108	303	scaffold108	1723	*	-0.8973	-0.866
cis_mRNA_dw20k	NA	LTCONS_00053777	MTCONS_00053849	scaffold85	344	scaffold85	1665	*	0.9447	1
cis_mRNA_dw20k	NA	LTCONS_00025379	MTCONS_00025380	scaffold2871	1113	scaffold2871	1917	*	-0.9869	-1
cis_mRNA_dw20k	NA	LTCONS_00000549	MTCONS_00000553	scaffold1	6042	scaffold1	3024	*	-0.9904	-1
cis_mRNA_dw20k	NA	LTCONS_00010999	MTCONS_00011043	scaffold149	1557	scaffold149	5227	*	-0.7343	-1
cis_mRNA_dw20k	NA	LTCONS_00019165	MTCONS_00019172	scaffold2165	2755	scaffold2165	2014	*	0.8963	1
cis_mRNA_dw20k	NA	LTCONS_00008334	MTCONS_00008338	scaffold1345	397	scaffold1345	1086	*	0.9997	1
cis_mRNA_dw20k	NA	LTCONS_00008334	MTCONS_00008339	scaffold1345	397	scaffold1345	1092	*	0.9999	1
cis_mRNA_dw20k	NA	LTCONS_00003662	MTCONS_00003506	scaffold11	3568	scaffold11	1615	-665	0.9999	1
cis_mRNA_dw20k	NA	LTCONS_00028371	MTCONS_00028341	scaffold328	437	scaffold328	2329	*	0.9954	0.866
cis_mRNA_dw20k	NA	LTCONS_00028371	MTCONS_00028342	scaffold328	437	scaffold328	2364	*	-0.6191	-0.866
cis_mRNA_dw20k	NA	LTCONS_00052172	MTCONS_00052169	scaffold80	3986	scaffold80	4307	*	-0.9778	-0.866
cis_mRNA_dw20k	NA	LTCONS_00055506	MTCONS_00055503	scaffold903	700	scaffold903	4245	*	0.9832	1
cis_mRNA_dw20k	NA	LTCONS_00010672	MTCONS_00010583	scaffold147	267	scaffold147	3926	*	0.9824	1
cis_mRNA_dw20k	NA	LTCONS_00017359	MTCONS_00017287	scaffold20	878	scaffold20	4896	*	-0.9972	-1
cis_mRNA_dw20k	NA	LTCONS_00017359	MTCONS_00017288	scaffold20	878	scaffold20	3200	*	-0.9963	-1
cis_mRNA_dw20k	NA	LTCONS_00054489	MTCONS_00054493	scaffold875	3538	scaffold875	1393	*	-0.671	-1
cis_mRNA_dw20k	NA	LTCONS_00016140	MTCONS_00016138	scaffold191	1337	scaffold191	1784	*	0.8594	1
cis_mRNA_dw20k	NA	LTCONS_00000927	MTCONS_00000929	scaffold1	483	scaffold1	704	*	-0.9502	-1
cis_mRNA_dw20k	NA	LTCONS_00000927	MTCONS_00000930	scaffold1	483	scaffold1	704	*	-0.9502	-1
cis_mRNA_dw20k	NA	LTCONS_00012282	MTCONS_00012275	scaffold1586	241	scaffold1586	1595	*	0.9263	1
cis_mRNA_dw20k	NA	LTCONS_00011945	MTCONS_00011901	scaffold156	2956	scaffold156	2378	*	0.999	1
cis_mRNA_dw20k	NA	LTCONS_00020473	MTCONS_00020688	scaffold23	325	scaffold23	3102	*	0.9426	1
cis_mRNA_dw20k	NA	LTCONS_00028852	MTCONS_00028850	scaffold331	1903	scaffold331	2018	*	-0.9988	-1
cis_mRNA_dw20k	NA	LTCONS_00051395	MTCONS_00051291	scaffold78	632	scaffold78	3479	*	0.9881	1
cis_mRNA_dw20k	NA	LTCONS_00000266	MTCONS_00000790	scaffold1	419	scaffold1	2368	*	-0.9813	-1
cis_mRNA_dw20k	NA	LTCONS_00000266	MTCONS_00000789	scaffold1	419	scaffold1	2363	*	0.9872	1
cis_mRNA_dw20k	NA	LTCONS_00051794	MTCONS_00051791	scaffold797	2027	scaffold797	4674	*	-0.9793	-1
cis_mRNA_dw20k	NA	LTCONS_00053869	MTCONS_00053862	scaffold85	527	scaffold85	4462	*	-0.902	-1
cis_mRNA_dw20k	NA	LTCONS_00051948	MTCONS_00051946	scaffold8	1564	scaffold8	2249	*	-0.8877	-1
cis_mRNA_dw20k	NA	LTCONS_00016904	MTCONS_00016908	scaffold1983	524	scaffold1983	2122	*	0.9818	1
cis_mRNA_dw20k	NA	LTCONS_00016904	MTCONS_00016907	scaffold1983	524	scaffold1983	1944	*	0.9711	1
cis_mRNA_dw20k	NA	LTCONS_00016085	MTCONS_00016089	scaffold1901	6292	scaffold1901	2288	*	-0.8048	-1
cis_mRNA_dw20k	NA	LTCONS_00016085	MTCONS_00016090	scaffold1901	6292	scaffold1901	2288	*	-0.8048	-1
cis_mRNA_dw20k	NA	LTCONS_00016085	MTCONS_00016093	scaffold1901	6292	scaffold1901	2443	*	0.7898	1
cis_mRNA_dw20k	NA	LTCONS_00013413	MTCONS_00013400	scaffold1672	1726	scaffold1672	2786	-753.36	0.9988	1
cis_mRNA_dw20k	NA	LTCONS_00013413	MTCONS_00013401	scaffold1672	1726	scaffold1672	2786	-753.36	0.9988	1
cis_mRNA_dw20k	NA	LTCONS_00019508	MTCONS_00019506	scaffold22	2387	scaffold22	4035	*	0.9997	1
cis_mRNA_dw20k	NA	LTCONS_00056538	MTCONS_00056470	scaffold95	405	scaffold95	1668	*	0.7852	1
cis_mRNA_dw20k	NA	LTCONS_00017416	MTCONS_00017326	scaffold20	429	scaffold20	2140	*	0.948	1
cis_mRNA_dw20k	NA	LTCONS_00028506	MTCONS_00028504	scaffold33	737	scaffold33	6297	*	0.9998	1
cis_mRNA_dw20k	NA	LTCONS_00055896	MTCONS_00055925	scaffold92	510	scaffold92	1720	*	1	1
cis_mRNA_dw20k	NA	LTCONS_00015069	MTCONS_00015076	scaffold182	2932	scaffold182	3214	*	-0.9642	-1
cis_mRNA_dw20k	NA	LTCONS_00005333	MTCONS_00005339	scaffold1191	572	scaffold1191	3450	*	-0.9738	-1
cis_mRNA_dw20k	NA	LTCONS_00024037	MTCONS_00024034	scaffold27	1372	scaffold27	1022	*	-0.9522	-1
cis_mRNA_dw20k	NA	LTCONS_00004847	MTCONS_00004840	scaffold1161	277	scaffold1161	822	*	-0.8739	-1
cis_mRNA_dw20k	NA	LTCONS_00011946	MTCONS_00011900	scaffold156	2961	scaffold156	2361	*	0.8584	1
cis_mRNA_dw20k	NA	LTCONS_00028866	MTCONS_00028802	scaffold331	939	scaffold331	1663	*	0.9967	1
cis_mRNA_dw20k	NA	LTCONS_00028866	MTCONS_00028801	scaffold331	939	scaffold331	1656	*	-0.95	-1
cis_mRNA_dw20k	NA	LTCONS_00003661	MTCONS_00003506	scaffold11	3568	scaffold11	1615	-665	0.9999	1
cis_mRNA_dw20k	NA	LTCONS_00052143	MTCONS_00052010	scaffold8	658	scaffold8	3040	*	-0.7272	-1
cis_mRNA_dw20k	NA	LTCONS_00012521	MTCONS_00012494	scaffold160	390	scaffold160	2593	*	0.9612	1
cis_mRNA_dw20k	NA	LTCONS_00013412	MTCONS_00013400	scaffold1672	1942	scaffold1672	2786	*	0.9782	1
cis_mRNA_dw20k	NA	LTCONS_00013412	MTCONS_00013401	scaffold1672	1942	scaffold1672	2786	*	0.9782	1
cis_mRNA_dw20k	NA	LTCONS_00003660	MTCONS_00003506	scaffold11	3568	scaffold11	1615	-665	0.9999	1
cis_mRNA_dw20k	NA	LTCONS_00005299	MTCONS_00005270	scaffold119	1091	scaffold119	4395	*	0.9696	1
cis_mRNA_dw20k	NA	LTCONS_00028669	MTCONS_00028671	scaffold33	604	scaffold33	5843	*	-0.9352	-1
cis_mRNA_dw20k	NA	LTCONS_00021742	MTCONS_00021571	scaffold24	1143	scaffold24	3207	*	0.9774	1
cis_mRNA_dw20k	NA	LTCONS_00021742	MTCONS_00021567	scaffold24	1143	scaffold24	3460	*	-0.895	-1
cis_mRNA_dw20k	NA	LTCONS_00021742	MTCONS_00021570	scaffold24	1143	scaffold24	3264	*	-0.8569	-1
cis_mRNA_dw20k	NA	LTCONS_00001344	MTCONS_00001335	scaffold1003	544	scaffold1003	2225	*	0.9974	1
cis_mRNA_dw20k	NA	LTCONS_00001344	MTCONS_00001337	scaffold1003	544	scaffold1003	2080	*	0.9998	1
cis_mRNA_dw20k	NA	LTCONS_00054491	MTCONS_00054495	scaffold875	3483	scaffold875	2531	*	0.9991	1
cis_mRNA_dw20k	NA	LTCONS_00015919	MTCONS_00015932	scaffold19	2116	scaffold19	1843	*	0.9876	1
cis_mRNA_dw20k	NA	LTCONS_00015566	MTCONS_00015597	scaffold188	1556	scaffold188	1193	*	0.9172	1
cis_mRNA_dw20k	NA	LTCONS_00020050	MTCONS_00020007	scaffold226	2253	scaffold226	3390	*	-0.9466	-1
cis_mRNA_dw20k	NA	LTCONS_00020636	MTCONS_00020637	scaffold23	1206	scaffold23	1877	*	0.9909	1
cis_mRNA_dw20k	NA	LTCONS_00012710	MTCONS_00012640	scaffold161	2013	scaffold161	4300	*	-0.7867	-0.866
cis_mRNA_dw20k	NA	LTCONS_00056540	MTCONS_00056470	scaffold95	1714	scaffold95	1668	*	0.9993	1
cis_mRNA_dw20k	NA	LTCONS_00055682	MTCONS_00055663	scaffold909	757	scaffold909	2219	*	0.9999	1
cis_mRNA_dw20k	NA	LTCONS_00051355	MTCONS_00051356	scaffold78	703	scaffold78	4657	*	-0.9999	-0.866
cis_mRNA_dw20k	NA	LTCONS_00051355	MTCONS_00051358	scaffold78	703	scaffold78	3028	*	0.9783	0.866
cis_mRNA_dw20k	NA	LTCONS_00001040	MTCONS_00000394	scaffold1	208	scaffold1	2129	*	0.9889	1
cis_mRNA_dw20k	NA	LTCONS_00001040	MTCONS_00000391	scaffold1	208	scaffold1	1923	*	-0.9546	-1
cis_mRNA_dw20k	NA	LTCONS_00007010	MTCONS_00006978	scaffold1270	3470	scaffold1270	1561	*	0.9981	1
cis_mRNA_dw20k	NA	LTCONS_00002978	MTCONS_00002976	scaffold1082	506	scaffold1082	1459	*	0.8619	1
cis_mRNA_dw20k	NA	LTCONS_00017176	MTCONS_00017039	scaffold2	854	scaffold2	1603	*	-0.8942	-1
cis_mRNA_dw20k	NA	LTCONS_00017176	MTCONS_00017040	scaffold2	854	scaffold2	1956	*	-0.7717	-1
cis_mRNA_dw20k	NA	LTCONS_00052196	MTCONS_00052303	scaffold80	718	scaffold80	5979	*	0.996	1
cis_mRNA_dw20k	NA	LTCONS_00056305	MTCONS_00056338	scaffold94	252	scaffold94	4652	*	-0.9876	-0.866
cis_mRNA_dw20k	NA	LTCONS_00056305	MTCONS_00056340	scaffold94	252	scaffold94	6429	*	-0.9813	-0.866
cis_mRNA_dw20k	NA	LTCONS_00009558	MTCONS_00009593	scaffold141	833	scaffold141	1499	*	-0.9969	-1
cis_mRNA_dw20k	NA	LTCONS_00009558	MTCONS_00009594	scaffold141	833	scaffold141	1582	*	-0.9638	-1
cis_mRNA_dw20k	NA	LTCONS_00022570	MTCONS_00022567	scaffold250	1559	scaffold250	3234	*	0.9399	1
cis_mRNA_dw20k	NA	LTCONS_00009619	MTCONS_00009625	scaffold141	291	scaffold141	5593	*	-0.9781	-1
cis_mRNA_dw20k	NA	LTCONS_00002265	MTCONS_00002261	scaffold105	884	scaffold105	4056	*	0.9806	1
cis_mRNA_dw20k	NA	LTCONS_00002265	MTCONS_00002260	scaffold105	884	scaffold105	2996	*	0.9904	1
cis_mRNA_dw20k	NA	LTCONS_00027337	MTCONS_00027329	scaffold310	673	scaffold310	5588	*	1	1
cis_mRNA_dw20k	NA	LTCONS_00004547	MTCONS_00004558	scaffold1141	589	scaffold1141	1729	*	-0.9219	-0.866
cis_mRNA_dw20k	NA	LTCONS_00023180	MTCONS_00023146	scaffold259	1721	scaffold259	1570	*	-0.9058	-1
cis_mRNA_dw20k	NA	LTCONS_00056539	MTCONS_00056470	scaffold95	1404	scaffold95	1668	*	-0.9963	-1
cis_mRNA_dw20k	NA	LTCONS_00028478	MTCONS_00028476	scaffold33	1383	scaffold33	5047	*	0.9608	1
cis_mRNA_dw20k	NA	LTCONS_00028478	MTCONS_00028611	scaffold33	1383	scaffold33	1308	*	-0.9585	-1
cis_mRNA_dw20k	NA	LTCONS_00028478	MTCONS_00028610	scaffold33	1383	scaffold33	1308	*	-0.9585	-1
cis_mRNA_dw20k	NA	LTCONS_00005169	MTCONS_00005100	scaffold118	2637	scaffold118	6463	*	-0.7571	-1
cis_mRNA_dw20k	NA	LTCONS_00005169	MTCONS_00005103	scaffold118	2637	scaffold118	9694	*	0.691	1
cis_mRNA_dw20k	NA	LTCONS_00018559	MTCONS_00018539	scaffold210	377	scaffold210	4234	*	-0.9992	-1
cis_mRNA_dw20k	NA	LTCONS_00008111	MTCONS_00008108	scaffold1324	446	scaffold1324	1910	*	0.9382	1
cis_mRNA_dw20k	NA	LTCONS_00008111	MTCONS_00008109	scaffold1324	446	scaffold1324	1910	*	0.9382	1
cis_mRNA_dw20k	NA	LTCONS_00004969	MTCONS_00004899	scaffold117	1029	scaffold117	3130	*	-0.9629	-1
cis_mRNA_dw20k	NA	LTCONS_00004969	MTCONS_00004898	scaffold117	1029	scaffold117	3067	*	0.8992	1
cis_mRNA_dw20k	NA	LTCONS_00024704	MTCONS_00024645	scaffold277	1408	scaffold277	3028	*	0.9983	0.866
cis_mRNA_dw20k	NA	LTCONS_00024704	MTCONS_00024644	scaffold277	1408	scaffold277	3005	*	0.9984	0.866
cis_mRNA_dw20k	NA	LTCONS_00003508	MTCONS_00003506	scaffold11	2439	scaffold11	1615	*	-0.9494	-1
cis_mRNA_dw20k	NA	LTCONS_00018263	MTCONS_00018259	scaffold21	2374	scaffold21	2980	*	-0.9982	-1
cis_mRNA_dw20k	NA	LTCONS_00012214	MTCONS_00012218	scaffold158	1604	scaffold158	3604	*	0.9983	1
cis_mRNA_dw20k	NA	LTCONS_00012214	MTCONS_00012219	scaffold158	1604	scaffold158	3604	*	0.9983	1
cis_mRNA_dw20k	NA	LTCONS_00051949	MTCONS_00051946	scaffold8	1369	scaffold8	2249	*	0.9552	1
cis_mRNA_dw20k	NA	LTCONS_00053909	MTCONS_00053916	scaffold856	1487	scaffold856	1688	*	-0.9969	-1
cis_mRNA_dw20k	NA	LTCONS_00020631	MTCONS_00020633	scaffold23	1533	scaffold23	1840	*	0.9712	1
cis_mRNA_dw20k	NA	LTCONS_00053589	MTCONS_00053587	scaffold844	889	scaffold844	2591	*	-0.9544	-1
cis_mRNA_dw20k	NA	LTCONS_00029188	MTCONS_00029162	scaffold338	1170	scaffold338	4070	*	-0.7267	-0.866
cis_mRNA_dw20k	NA	LTCONS_00029188	MTCONS_00029163	scaffold338	1170	scaffold338	3943	*	-0.6294	-0.866
cis_mRNA_dw20k	NA	LTCONS_00021695	MTCONS_00021699	scaffold24	4068	scaffold24	3007	*	0.9715	1
cis_mRNA_dw20k	NA	LTCONS_00021695	MTCONS_00021698	scaffold24	4068	scaffold24	3147	*	-0.9855	-1
cis_mRNA_dw20k	NA	LTCONS_00023181	MTCONS_00023146	scaffold259	2191	scaffold259	1570	*	-0.9087	-1
cis_mRNA_dw20k	NA	LTCONS_00016622	MTCONS_00016645	scaffold196	2042	scaffold196	6860	*	-0.9905	-1
cis_mRNA_dw20k	NA	LTCONS_00013497	MTCONS_00013496	scaffold1682	425	scaffold1682	4093	*	0.9988	1
cis_mRNA_dw20k	NA	LTCONS_00052142	MTCONS_00051833	scaffold8	1374	scaffold8	2805	*	-0.9884	-1
cis_mRNA_dw20k	NA	LTCONS_00004238	MTCONS_00004118	scaffold112	1223	scaffold112	5431	*	-0.949	-1
cis_mRNA_dw20k	NA	LTCONS_00014867	MTCONS_00014869	scaffold180	1342	scaffold180	1542	-514.13	-0.9817	-1
cis_mRNA_dw20k	NA	LTCONS_00014867	MTCONS_00014868	scaffold180	1342	scaffold180	1442	-508.79	-0.9002	-1
cis_mRNA_dw20k	NA	LTCONS_00029075	MTCONS_00029060	scaffold334	440	scaffold334	3028	*	0.931	1
cis_mRNA_dw20k	NA	LTCONS_00029075	MTCONS_00029059	scaffold334	440	scaffold334	3310	*	-0.9406	-1
cis_mRNA_dw20k	NA	LTCONS_00054213	MTCONS_00054196	scaffold866	882	scaffold866	1531	*	0.9985	1
cis_mRNA_dw20k	NA	LTCONS_00021689	MTCONS_00021699	scaffold24	1671	scaffold24	3007	-709.52	0.7257	0.866
cis_mRNA_dw20k	NA	LTCONS_00021689	MTCONS_00021698	scaffold24	1671	scaffold24	3147	-695.52	-0.9397	-0.866
cis_mRNA_dw20k	NA	LTCONS_00051390	MTCONS_00051234	scaffold78	1845	scaffold78	2820	*	-0.9863	-1
cis_mRNA_dw20k	NA	LTCONS_00016050	MTCONS_00015743	scaffold19	1273	scaffold19	8249	*	-0.9896	-1
cis_mRNA_dw20k	NA	LTCONS_00012496	MTCONS_00012494	scaffold160	1715	scaffold160	2593	*	0.9656	1
cis_mRNA_dw20k	NA	LTCONS_00008819	MTCONS_00008699	scaffold138	601	scaffold138	4137	*	-0.7512	-1
cis_mRNA_dw20k	NA	LTCONS_00008819	MTCONS_00008700	scaffold138	601	scaffold138	4239	*	-0.8474	-1
cis_mRNA_dw20k	NA	LTCONS_00010303	MTCONS_00010372	scaffold145	673	scaffold145	1263	*	-0.7215	-1
cis_mRNA_dw20k	NA	LTCONS_00056419	MTCONS_00056422	scaffold946	256	scaffold946	1238	*	-0.946	-1
cis_mRNA_dw20k	NA	LTCONS_00055926	MTCONS_00055899	scaffold92	1029	scaffold92	5553	*	0.9905	1
cis_mRNA_dw20k	NA	LTCONS_00029341	MTCONS_00029339	scaffold34	533	scaffold34	3793	*	-1	-1
cis_mRNA_dw20k	NA	LTCONS_00029341	MTCONS_00029338	scaffold34	533	scaffold34	3403	*	0.979	1
cis_mRNA_dw20k	NA	LTCONS_00026541	MTCONS_00026641	scaffold3	1375	scaffold3	1159	*	-0.9858	-1
cis_mRNA_dw20k	NA	LTCONS_00026541	MTCONS_00026639	scaffold3	1375	scaffold3	1629	*	-0.9701	-1
cis_mRNA_dw20k	NA	LTCONS_00014243	MTCONS_00014281	scaffold176	422	scaffold176	2268	*	-0.7402	-1
cis_mRNA_dw20k	NA	LTCONS_00002074	MTCONS_00002083	scaffold1042	2887	scaffold1042	3366	*	-0.9883	-1
cis_mRNA_dw20k	NA	LTCONS_00002074	MTCONS_00002085	scaffold1042	2887	scaffold1042	3836	*	-0.9464	-1
cis_mRNA_dw20k	NA	LTCONS_00013404	MTCONS_00013400	scaffold1672	2838	scaffold1672	2786	*	0.9588	1
cis_mRNA_dw20k	NA	LTCONS_00013404	MTCONS_00013401	scaffold1672	2838	scaffold1672	2786	*	0.9588	1
cis_mRNA_dw20k	NA	LTCONS_00055505	MTCONS_00055503	scaffold903	1332	scaffold903	4245	*	0.9957	1
cis_mRNA_dw20k	NA	LTCONS_00003462	MTCONS_00003458	scaffold11	543	scaffold11	2770	*	0.7793	1
cis_mRNA_dw20k	NA	LTCONS_00003462	MTCONS_00003460	scaffold11	543	scaffold11	2858	*	0.9992	1
cis_mRNA_dw20k	NA	LTCONS_00010985	MTCONS_00010962	scaffold1488	586	scaffold1488	2958	*	0.9911	1
cis_mRNA_dw20k	NA	LTCONS_00010985	MTCONS_00010961	scaffold1488	586	scaffold1488	2958	*	0.9911	1
cis_mRNA_dw20k	NA	LTCONS_00054798	MTCONS_00054781	scaffold887	1068	scaffold887	891	*	0.9974	1
cis_mRNA_dw20k	NA	LTCONS_00002329	MTCONS_00002263	scaffold105	2182	scaffold105	2419	*	0.6815	1
cis_mRNA_dw20k	NA	LTCONS_00022194	MTCONS_00022210	scaffold246	555	scaffold246	4411	*	-0.9998	-1
cis_mRNA_dw20k	NA	LTCONS_00010218	MTCONS_00010158	scaffold144	471	scaffold144	2509	*	-0.9531	-1
cis_mRNA_dw20k	NA	LTCONS_00000586	MTCONS_00000064	scaffold1	459	scaffold1	2291	*	0.9341	1
cis_mRNA_dw20k	NA	LTCONS_00000586	MTCONS_00000065	scaffold1	459	scaffold1	2889	*	-0.9462	-1
cis_mRNA_dw20k	NA	LTCONS_00002815	MTCONS_00002813	scaffold108	303	scaffold108	1723	*	-0.8973	-0.866
cis_mRNA_dw20k	NA	LTCONS_00024203	MTCONS_00024033	scaffold27	259	scaffold27	1440	*	0.9892	1
cis_mRNA_dw20k	NA	LTCONS_00054226	MTCONS_00054225	scaffold868	1515	scaffold868	1913	*	-0.8981	-1
cis_mRNA_dw20k	NA	LTCONS_00057410	MTCONS_00057434	scaffold994	913	scaffold994	3716	*	-0.9937	-1
cis_mRNA_dw20k	NA	LTCONS_00016231	MTCONS_00016136	scaffold191	677	scaffold191	2398	*	-0.9906	-1
cis_mRNA_dw20k	NA	LTCONS_00055773	MTCONS_00055774	scaffold912	433	scaffold912	4970	*	-0.9999	-0.866
cis_mRNA_dw20k	NA	LTCONS_00005915	MTCONS_00005925	scaffold1210	716	scaffold1210	2272	*	-0.9963	-1
cis_mRNA_dw20k	NA	LTCONS_00005915	MTCONS_00005924	scaffold1210	716	scaffold1210	2804	*	0.954	1
cis_mRNA_dw20k	NA	LTCONS_00022573	MTCONS_00022567	scaffold250	1559	scaffold250	3234	*	0.9399	1
cis_mRNA_dw20k	NA	LTCONS_00005328	MTCONS_00005273	scaffold119	220	scaffold119	1536	*	-0.859	-1
cis_mRNA_dw20k	NA	LTCONS_00005328	MTCONS_00005274	scaffold119	220	scaffold119	1939	*	0.8702	1
cis_mRNA_dw20k	NA	LTCONS_00001038	MTCONS_00000361	scaffold1	712	scaffold1	4212	*	0.9955	1
cis_mRNA_dw20k	NA	LTCONS_00014242	MTCONS_00014281	scaffold176	391	scaffold176	2268	*	-0.8964	-1
cis_mRNA_dw20k	NA	LTCONS_00016031	MTCONS_00015861	scaffold19	909	scaffold19	1819	*	-0.9804	-1
cis_mRNA_dw20k	NA	LTCONS_00055927	MTCONS_00055899	scaffold92	344	scaffold92	5553	*	0.7667	1
cis_mRNA_dw20k	NA	LTCONS_00052394	MTCONS_00052376	scaffold803	202	scaffold803	6349	*	0.9974	1
cis_mRNA_dw20k	NA	LTCONS_00032784	MTCONS_00032738	scaffold391	2011	scaffold391	1860	*	0.8825	1
cis_mRNA_dw20k	NA	LTCONS_00005965	MTCONS_00005952	scaffold1211	274	scaffold1211	2486	*	0.9324	1
cis_mRNA_dw20k	NA	LTCONS_00039753	MTCONS_00039745	scaffold52	2946	scaffold52	3215	*	0.6878	1
cis_mRNA_dw20k	NA	LTCONS_00040899	MTCONS_00040901	scaffold54	299	scaffold54	2247	*	-0.9913	-1
cis_mRNA_dw20k	NA	LTCONS_00040899	MTCONS_00040900	scaffold54	299	scaffold54	2247	*	-0.9913	-1
cis_mRNA_dw20k	NA	LTCONS_00045255	MTCONS_00045243	scaffold627	5083	scaffold627	3526	*	0.9227	1
cis_mRNA_dw20k	NA	LTCONS_00055767	MTCONS_00055770	scaffold912	3306	scaffold912	7290	*	1	1
cis_mRNA_dw20k	NA	LTCONS_00032479	MTCONS_00032472	scaffold39	2996	scaffold39	1542	*	1	1
cis_mRNA_dw20k	NA	LTCONS_00032479	MTCONS_00032471	scaffold39	2996	scaffold39	1542	*	1	1
cis_mRNA_dw20k	NA	LTCONS_00039371	MTCONS_00039332	scaffold510	2409	scaffold510	4969	*	0.772	1
cis_mRNA_dw20k	NA	LTCONS_00039371	MTCONS_00039333	scaffold510	2409	scaffold510	4676	*	0.7977	1
cis_mRNA_dw20k	NA	LTCONS_00055520	MTCONS_00055538	scaffold904	3734	scaffold904	3645	*	-0.9644	-1
cis_mRNA_dw20k	NA	LTCONS_00055518	MTCONS_00055538	scaffold904	3336	scaffold904	3645	*	0.9397	1
cis_mRNA_dw20k	NA	LTCONS_00037639	MTCONS_00037644	scaffold48	2341	scaffold48	4218	*	-0.995	-1
cis_mRNA_dw20k	NA	LTCONS_00053150	MTCONS_00053145	scaffold826	1569	scaffold826	2749	*	0.8446	1
cis_mRNA_dw20k	NA	LTCONS_00012134	MTCONS_00012186	scaffold158	445	scaffold158	1459	*	0.9962	1
cis_mRNA_dw20k	NA	LTCONS_00015208	MTCONS_00015206	scaffold1840	588	scaffold1840	5997	*	-0.989	-1
cis_mRNA_dw20k	NA	LTCONS_00045066	MTCONS_00045069	scaffold621	2150	scaffold621	3055	*	0.7974	1
cis_mRNA_dw20k	NA	LTCONS_00045066	MTCONS_00045068	scaffold621	2150	scaffold621	3306	*	0.7749	1
cis_mRNA_dw20k	NA	LTCONS_00009604	MTCONS_00009605	scaffold141	300	scaffold141	4159	*	0.9685	1
cis_mRNA_dw20k	NA	LTCONS_00009604	MTCONS_00009606	scaffold141	300	scaffold141	3159	*	0.7925	1
cis_mRNA_dw20k	NA	LTCONS_00042475	MTCONS_00042478	scaffold57	3404	scaffold57	3396	*	-0.9832	-0.866
cis_mRNA_dw20k	NA	LTCONS_00042475	MTCONS_00042480	scaffold57	3404	scaffold57	3202	*	0.9989	0.866
cis_mRNA_dw20k	NA	LTCONS_00048864	MTCONS_00048976	scaffold71	472	scaffold71	3425	*	-0.9994	-1
cis_mRNA_dw20k	NA	LTCONS_00053246	MTCONS_00053212	scaffold83	1261	scaffold83	3225	*	-0.9286	-0.866
cis_mRNA_dw20k	NA	LTCONS_00053246	MTCONS_00053214	scaffold83	1261	scaffold83	3273	*	-0.9919	-0.866
cis_mRNA_dw20k	NA	LTCONS_00047512	MTCONS_00047484	scaffold687	321	scaffold687	3049	*	0.6776	1
cis_mRNA_dw20k	NA	LTCONS_00039417	MTCONS_00039460	scaffold511	992	scaffold511	1822	*	0.85	1
cis_mRNA_dw20k	NA	LTCONS_00039417	MTCONS_00039459	scaffold511	992	scaffold511	1822	*	0.85	1
cis_mRNA_dw20k	NA	LTCONS_00002194	MTCONS_00002198	scaffold1048	1649	scaffold1048	3006	*	-0.904	-1
cis_mRNA_dw20k	NA	LTCONS_00009104	MTCONS_00009096	scaffold1397	2629	scaffold1397	5506	*	0.7427	1
cis_mRNA_dw20k	NA	LTCONS_00009103	MTCONS_00009096	scaffold1397	2588	scaffold1397	5506	*	0.9936	1
cis_mRNA_dw20k	NA	LTCONS_00037142	MTCONS_00037140	scaffold472	570	scaffold472	5009	-282.73	0.9904	1
cis_mRNA_dw20k	NA	LTCONS_00050172	MTCONS_00050151	scaffold738	1336	scaffold738	3763	*	0.9863	1
cis_mRNA_dw20k	NA	LTCONS_00009522	MTCONS_00009523	scaffold1409	3806	scaffold1409	7044	*	-0.6802	-1
cis_mRNA_dw20k	NA	LTCONS_00009522	MTCONS_00009525	scaffold1409	3806	scaffold1409	7824	*	0.9971	1
cis_mRNA_dw20k	NA	LTCONS_00032504	MTCONS_00032613	scaffold39	1200	scaffold39	2378	*	-0.9297	-1
cis_mRNA_dw20k	NA	LTCONS_00049361	MTCONS_00049347	scaffold720	772	scaffold720	2033	*	0.9997	0.866
cis_mRNA_dw20k	NA	LTCONS_00039754	MTCONS_00039746	scaffold52	2831	scaffold52	4590	*	-0.9972	-1
cis_mRNA_dw20k	NA	LTCONS_00048049	MTCONS_00048048	scaffold694	732	scaffold694	3412	*	-0.9996	-1
cis_mRNA_dw20k	NA	LTCONS_00014604	MTCONS_00014601	scaffold1792	289	scaffold1792	3187	*	0.9418	1
cis_mRNA_dw20k	NA	LTCONS_00029894	MTCONS_00029887	scaffold349	790	scaffold349	2060	*	-0.6923	-0.866
cis_mRNA_dw20k	NA	LTCONS_00034823	MTCONS_00034954	scaffold43	1489	scaffold43	1700	*	-0.6041	-1
cis_mRNA_dw20k	NA	LTCONS_00055519	MTCONS_00055538	scaffold904	2761	scaffold904	3645	*	-0.973	-1
cis_mRNA_dw20k	NA	LTCONS_00004811	MTCONS_00004817	scaffold1160	496	scaffold1160	956	*	0.9999	1
cis_mRNA_dw20k	NA	LTCONS_00033777	MTCONS_00033770	scaffold41	1748	scaffold41	1133	*	-0.8985	-1
cis_mRNA_dw20k	NA	LTCONS_00055610	MTCONS_00055569	scaffold905	276	scaffold905	1709	*	0.913	1
cis_mRNA_dw20k	NA	LTCONS_00055610	MTCONS_00055570	scaffold905	276	scaffold905	1670	*	0.9983	1
cis_mRNA_dw20k	NA	LTCONS_00030841	MTCONS_00030839	scaffold3659	1276	scaffold3659	1278	*	0.9905	1
cis_mRNA_dw20k	NA	LTCONS_00052627	MTCONS_00052629	scaffold81	862	scaffold81	3828	*	0.6918	1
cis_mRNA_dw20k	NA	LTCONS_00052627	MTCONS_00052543	scaffold81	862	scaffold81	1414	*	0.6889	1
cis_mRNA_dw20k	NA	LTCONS_00052627	MTCONS_00052542	scaffold81	862	scaffold81	1411	*	0.9984	1
cis_mRNA_dw20k	NA	LTCONS_00007406	MTCONS_00007413	scaffold1291	733	scaffold1291	3129	*	0.8473	1
cis_mRNA_dw20k	NA	LTCONS_00047281	MTCONS_00047283	scaffold678	287	scaffold678	3235	*	-0.956	-1
cis_mRNA_dw20k	NA	LTCONS_00043910	MTCONS_00043904	scaffold6	2208	scaffold6	2319	*	-0.9995	-1
cis_mRNA_dw20k	NA	LTCONS_00055546	MTCONS_00055540	scaffold904	691	scaffold904	5863	*	0.9045	1
cis_mRNA_dw20k	NA	LTCONS_00051395	MTCONS_00051294	scaffold78	632	scaffold78	2728	*	0.9865	1
cis_mRNA_dw20k	NA	LTCONS_00048334	MTCONS_00048466	scaffold70	642	scaffold70	2546	*	0.9999	1
cis_mRNA_dw20k	NA	LTCONS_00048334	MTCONS_00048467	scaffold70	642	scaffold70	2779	*	-0.9691	-0.866
cis_mRNA_dw20k	NA	LTCONS_00046114	MTCONS_00046118	scaffold649	245	scaffold649	3317	*	0.9998	1
cis_mRNA_dw20k	NA	LTCONS_00037718	MTCONS_00037688	scaffold480	690	scaffold480	2405	*	-0.9907	-1
cis_mRNA_dw20k	NA	LTCONS_00049128	MTCONS_00049119	scaffold713	496	scaffold713	1055	-181.59	0.9834	1
cis_mRNA_dw20k	NA	LTCONS_00031239	MTCONS_00031244	scaffold37	2402	scaffold37	2353	*	-0.7998	-1
cis_mRNA_dw20k	NA	LTCONS_00031239	MTCONS_00031241	scaffold37	2402	scaffold37	1286	*	0.9661	1
cis_mRNA_dw20k	NA	LTCONS_00031239	MTCONS_00031240	scaffold37	2402	scaffold37	1270	*	0.7735	1
cis_mRNA_dw20k	NA	LTCONS_00039751	MTCONS_00039746	scaffold52	905	scaffold52	4590	*	0.9304	1
cis_mRNA_dw20k	NA	LTCONS_00049035	MTCONS_00048963	scaffold71	520	scaffold71	2848	*	-0.9992	-1
cis_mRNA_dw20k	NA	LTCONS_00007479	MTCONS_00007474	scaffold1295	2439	scaffold1295	998	*	0.9249	1
cis_mRNA_dw20k	NA	LTCONS_00007479	MTCONS_00007475	scaffold1295	2439	scaffold1295	998	*	0.9249	1
cis_mRNA_dw20k	NA	LTCONS_00007479	MTCONS_00007476	scaffold1295	2439	scaffold1295	998	*	0.9249	1
cis_mRNA_dw20k	NA	LTCONS_00033751	MTCONS_00033709	scaffold409	661	scaffold409	2314	*	0.9296	1
cis_mRNA_dw20k	NA	LTCONS_00033751	MTCONS_00033710	scaffold409	661	scaffold409	2373	*	-0.7291	-1
cis_mRNA_dw20k	NA	LTCONS_00055611	MTCONS_00055569	scaffold905	2211	scaffold905	1709	*	0.9836	1
cis_mRNA_dw20k	NA	LTCONS_00055611	MTCONS_00055570	scaffold905	2211	scaffold905	1670	*	0.9559	1
cis_mRNA_dw20k	NA	LTCONS_00047563	MTCONS_00047545	scaffold689	976	scaffold689	2289	*	-0.7057	-1
cis_mRNA_dw20k	NA	LTCONS_00033215	MTCONS_00033319	scaffold40	3388	scaffold40	2669	*	-0.9566	-1
cis_mRNA_dw20k	NA	LTCONS_00033215	MTCONS_00033318	scaffold40	3388	scaffold40	2551	*	-0.9837	-1
cis_mRNA_dw20k	NA	LTCONS_00043806	MTCONS_00044065	scaffold6	3385	scaffold6	1755	*	0.944	1
cis_mRNA_dw20k	NA	LTCONS_00038226	MTCONS_00038248	scaffold492	311	scaffold492	2781	*	-0.9898	-1
cis_mRNA_dw20k	NA	LTCONS_00044219	MTCONS_00043971	scaffold6	1456	scaffold6	2671	*	-0.8708	-0.866
cis_mRNA_dw20k	NA	LTCONS_00003392	MTCONS_00003372	scaffold1098	6077	scaffold1098	3068	*	0.9991	1
cis_mRNA_dw20k	NA	LTCONS_00040431	MTCONS_00040415	scaffold534	3060	scaffold534	5601	*	0.9491	1
cis_mRNA_dw20k	NA	LTCONS_00039415	MTCONS_00039460	scaffold511	1077	scaffold511	1822	*	0.8081	1
cis_mRNA_dw20k	NA	LTCONS_00039415	MTCONS_00039459	scaffold511	1077	scaffold511	1822	*	0.8081	1
cis_mRNA_dw20k	NA	LTCONS_00015069	MTCONS_00015021	scaffold182	2932	scaffold182	9254	*	0.9369	1
cis_mRNA_dw20k	NA	LTCONS_00015069	MTCONS_00015020	scaffold182	2932	scaffold182	8750	*	-0.9692	-1
cis_mRNA_dw20k	NA	LTCONS_00036651	MTCONS_00036571	scaffold46	401	scaffold46	3248	*	0.8055	0.866
cis_mRNA_dw20k	NA	LTCONS_00014605	MTCONS_00014601	scaffold1792	896	scaffold1792	3187	*	0.983	1
cis_mRNA_dw20k	NA	LTCONS_00041836	MTCONS_00041801	scaffold557	278	scaffold557	3845	*	0.8855	1
cis_mRNA_dw20k	NA	LTCONS_00040666	MTCONS_00040663	scaffold54	1642	scaffold54	2849	*	0.9862	1
cis_mRNA_dw20k	NA	LTCONS_00047564	MTCONS_00047545	scaffold689	534	scaffold689	2289	*	0.9535	1
cis_mRNA_dw20k	NA	LTCONS_00033681	MTCONS_00033640	scaffold407	440	scaffold407	3644	*	-0.9463	-1
cis_mRNA_dw20k	NA	LTCONS_00045254	MTCONS_00045243	scaffold627	5195	scaffold627	3526	*	-0.667	-1
cis_mRNA_dw20k	NA	LTCONS_00046035	MTCONS_00046048	scaffold647	1616	scaffold647	5159	*	0.9554	1
cis_mRNA_dw20k	NA	LTCONS_00046035	MTCONS_00046047	scaffold647	1616	scaffold647	5514	*	0.848	1
cis_mRNA_dw20k	NA	LTCONS_00041644	MTCONS_00041626	scaffold551	634	scaffold551	1724	*	-0.7817	-1
cis_mRNA_dw20k	NA	LTCONS_00041644	MTCONS_00041624	scaffold551	634	scaffold551	2484	*	-0.8547	-1
cis_mRNA_dw20k	NA	LTCONS_00044014	MTCONS_00044017	scaffold6	2562	scaffold6	1571	*	-0.9596	-1
cis_mRNA_dw20k	NA	LTCONS_00048212	MTCONS_00048214	scaffold7	615	scaffold7	1000	*	0.9323	1
cis_mRNA_dw20k	NA	LTCONS_00048212	MTCONS_00048215	scaffold7	615	scaffold7	1000	*	0.9323	1
cis_mRNA_dw20k	NA	LTCONS_00057370	MTCONS_00057340	scaffold99	368	scaffold99	1753	*	-0.9994	-1
cis_mRNA_dw20k	NA	LTCONS_00043127	MTCONS_00043096	scaffold587	2597	scaffold587	1088	*	-0.9441	-1
cis_mRNA_dw20k	NA	LTCONS_00002193	MTCONS_00002197	scaffold1048	1656	scaffold1048	2478	*	0.9662	1
cis_mRNA_dw20k	NA	LTCONS_00037641	MTCONS_00037644	scaffold48	1036	scaffold48	4218	*	0.9968	1
cis_mRNA_dw20k	NA	LTCONS_00042298	MTCONS_00042278	scaffold567	2404	scaffold567	2567	*	0.9987	1
cis_mRNA_dw20k	NA	LTCONS_00015468	MTCONS_00015463	scaffold1868	4690	scaffold1868	3925	*	-0.9121	-1
cis_mRNA_dw20k	NA	LTCONS_00015468	MTCONS_00015462	scaffold1868	4690	scaffold1868	3928	*	0.8415	1
cis_mRNA_dw20k	NA	LTCONS_00015468	MTCONS_00015461	scaffold1868	4690	scaffold1868	3928	*	0.8415	1
cis_mRNA_dw20k	NA	LTCONS_00035204	MTCONS_00035206	scaffold437	1396	scaffold437	1730	*	-0.8653	-1
cis_mRNA_dw20k	NA	LTCONS_00035204	MTCONS_00035207	scaffold437	1396	scaffold437	2161	*	-0.8384	-1
cis_mRNA_dw20k	NA	LTCONS_00009102	MTCONS_00009096	scaffold1397	2883	scaffold1397	5506	*	0.8795	1
cis_mRNA_dw20k	NA	LTCONS_00057507	MTCONS_00057509	scaffold997	2007	scaffold997	1389	*	0.8616	1
cis_mRNA_dw20k	NA	LTCONS_00057507	MTCONS_00057510	scaffold997	2007	scaffold997	1391	*	0.996	1
cis_mRNA_dw20k	NA	LTCONS_00043125	MTCONS_00043096	scaffold587	1753	scaffold587	1088	*	0.8157	1
cis_mRNA_dw20k	NA	LTCONS_00050423	MTCONS_00050419	scaffold75	1389	scaffold75	2668	*	-0.8919	-0.866
cis_mRNA_dw20k	NA	LTCONS_00050423	MTCONS_00050418	scaffold75	1389	scaffold75	3590	*	-0.8131	-0.866
cis_mRNA_dw20k	NA	LTCONS_00039757	MTCONS_00039745	scaffold52	865	scaffold52	3215	*	0.8983	1
cis_mRNA_dw20k	NA	LTCONS_00034731	MTCONS_00034898	scaffold43	614	scaffold43	621	*	0.9775	1
cis_mRNA_dw20k	NA	LTCONS_00037194	MTCONS_00037237	scaffold473	1095	scaffold473	2888	*	0.9664	1
cis_mRNA_dw20k	NA	LTCONS_00037194	MTCONS_00037238	scaffold473	1095	scaffold473	3710	*	-0.8709	-0.866
cis_mRNA_dw20k	NA	LTCONS_00048213	MTCONS_00048214	scaffold7	396	scaffold7	1000	*	0.8972	1
cis_mRNA_dw20k	NA	LTCONS_00048213	MTCONS_00048215	scaffold7	396	scaffold7	1000	*	0.8972	1
cis_mRNA_dw20k	NA	LTCONS_00040436	MTCONS_00040407	scaffold534	225	scaffold534	2166	*	-0.9954	-1
cis_mRNA_dw20k	NA	LTCONS_00052626	MTCONS_00052630	scaffold81	1483	scaffold81	3831	*	0.8204	1
cis_mRNA_dw20k	NA	LTCONS_00050765	MTCONS_00050779	scaffold760	239	scaffold760	3837	*	-0.9746	-0.866
cis_mRNA_dw20k	NA	LTCONS_00056378	MTCONS_00056353	scaffold94	1136	scaffold94	1266	*	-0.9922	-1
cis_mRNA_dw20k	NA	LTCONS_00056378	MTCONS_00056352	scaffold94	1136	scaffold94	817	*	-0.915	-1
cis_mRNA_dw20k	NA	LTCONS_00032633	MTCONS_00032514	scaffold39	3444	scaffold39	3330	*	0.71	1
cis_mRNA_dw20k	NA	LTCONS_00048529	MTCONS_00048378	scaffold70	2026	scaffold70	3332	*	-0.9883	-1
cis_mRNA_dw20k	NA	LTCONS_00048529	MTCONS_00048379	scaffold70	2026	scaffold70	4061	*	-0.7206	-0.866
cis_mRNA_dw20k	NA	LTCONS_00041014	MTCONS_00041011	scaffold541	744	scaffold541	1787	*	-0.9843	-1
cis_mRNA_dw20k	NA	LTCONS_00012133	MTCONS_00012186	scaffold158	654	scaffold158	1459	*	1	1
cis_mRNA_dw20k	NA	LTCONS_00032505	MTCONS_00032612	scaffold39	842	scaffold39	2698	*	-0.9375	-1
cis_mRNA_dw20k	NA	LTCONS_00033920	MTCONS_00033773	scaffold41	1984	scaffold41	1042	*	0.9632	1
cis_mRNA_dw20k	NA	LTCONS_00034841	MTCONS_00034969	scaffold43	497	scaffold43	2265	*	0.9848	1
cis_mRNA_dw20k	NA	LTCONS_00037193	MTCONS_00037237	scaffold473	968	scaffold473	2888	*	-0.865	-1
cis_mRNA_dw20k	NA	LTCONS_00037193	MTCONS_00037238	scaffold473	968	scaffold473	3710	*	0.7113	0.866
cis_mRNA_dw20k	NA	LTCONS_00045053	MTCONS_00044984	scaffold62	763	scaffold62	1846	*	-0.9999	-1
cis_mRNA_dw20k	NA	LTCONS_00043126	MTCONS_00043095	scaffold587	1627	scaffold587	1459	*	-0.9196	-1
cis_mRNA_dw20k	NA	LTCONS_00032635	MTCONS_00032516	scaffold39	3066	scaffold39	3427	*	0.9995	1
cis_mRNA_dw20k	NA	LTCONS_00002195	MTCONS_00002199	scaffold1048	1357	scaffold1048	2491	*	0.8007	1
cis_mRNA_dw20k	NA	LTCONS_00043538	MTCONS_00043510	scaffold593	392	scaffold593	4128	*	-0.6547	-1
cis_mRNA_dw20k	NA	LTCONS_00015466	MTCONS_00015463	scaffold1868	1574	scaffold1868	3925	*	0.9148	1
cis_mRNA_dw20k	NA	LTCONS_00015466	MTCONS_00015462	scaffold1868	1574	scaffold1868	3928	*	-0.845	-1
cis_mRNA_dw20k	NA	LTCONS_00015466	MTCONS_00015461	scaffold1868	1574	scaffold1868	3928	*	-0.845	-1
cis_mRNA_dw20k	NA	LTCONS_00041672	MTCONS_00041652	scaffold552	486	scaffold552	3685	*	-0.9649	-1
cis_mRNA_dw20k	NA	LTCONS_00031894	MTCONS_00031680	scaffold38	960	scaffold38	2116	*	0.8047	1
cis_mRNA_dw20k	NA	LTCONS_00031894	MTCONS_00031678	scaffold38	960	scaffold38	3478	*	-0.9749	-1
cis_mRNA_dw20k	NA	LTCONS_00009885	MTCONS_00009889	scaffold1423	4537	scaffold1423	3954	*	0.9807	1
cis_mRNA_dw20k	NA	LTCONS_00047854	MTCONS_00047581	scaffold69	411	scaffold69	4989	*	0.9578	1
cis_mRNA_dw20k	NA	LTCONS_00055572	MTCONS_00055569	scaffold905	2031	scaffold905	1709	*	0.9753	1
cis_mRNA_dw20k	NA	LTCONS_00055572	MTCONS_00055570	scaffold905	2031	scaffold905	1670	*	0.9673	1
cis_mRNA_dw20k	NA	LTCONS_00039750	MTCONS_00039746	scaffold52	1929	scaffold52	4590	*	-0.9588	-1
cis_mRNA_dw20k	NA	LTCONS_00053909	MTCONS_00053913	scaffold856	1487	scaffold856	8476	*	-0.8023	-1
cis_mRNA_dw20k	NA	LTCONS_00053909	MTCONS_00053912	scaffold856	1487	scaffold856	9031	*	-0.9649	-1
cis_mRNA_dw20k	NA	LTCONS_00013143	MTCONS_00013148	scaffold1652	4762	scaffold1652	3298	*	0.7282	1
cis_mRNA_dw20k	NA	LTCONS_00018687	MTCONS_00018690	scaffold211	768	scaffold211	4718	-381.33	-0.8565	-1
cis_mRNA_dw20k	NA	LTCONS_00053477	MTCONS_00053479	scaffold839	3123	scaffold839	3472	*	-0.8455	-1
cis_mRNA_dw20k	NA	LTCONS_00017866	MTCONS_00017826	scaffold204	267	scaffold204	2331	*	0.9666	1
cis_mRNA_dw20k	NA	LTCONS_00017866	MTCONS_00017828	scaffold204	267	scaffold204	4722	*	0.9932	1
cis_mRNA_dw20k	NA	LTCONS_00039748	MTCONS_00039746	scaffold52	2424	scaffold52	4590	*	0.9536	1
cis_mRNA_dw20k	NA	LTCONS_00046624	MTCONS_00046762	scaffold66	3329	scaffold66	6954	*	0.9731	1
cis_mRNA_dw20k	NA	LTCONS_00046624	MTCONS_00046763	scaffold66	3329	scaffold66	6965	*	0.7967	1
cis_mRNA_dw20k	NA	LTCONS_00038025	MTCONS_00038113	scaffold49	345	scaffold49	3359	*	-0.8866	-0.866
cis_mRNA_dw20k	NA	LTCONS_00042302	MTCONS_00042279	scaffold567	5147	scaffold567	2691	*	-0.8453	-1
cis_mRNA_dw20k	NA	LTCONS_00013259	MTCONS_00013264	scaffold1663	365	scaffold1663	2041	*	-0.7361	-1
cis_mRNA_dw20k	NA	LTCONS_00013259	MTCONS_00013262	scaffold1663	365	scaffold1663	1999	*	-0.706	-1
cis_mRNA_dw20k	NA	LTCONS_00033497	MTCONS_00033490	scaffold403	2652	scaffold403	1800	*	-0.9059	-1
cis_mRNA_dw20k	NA	LTCONS_00037555	MTCONS_00037558	scaffold48	2309	scaffold48	1534	*	0.7926	1
cis_mRNA_dw20k	NA	LTCONS_00039300	MTCONS_00039072	scaffold51	943	scaffold51	4404	*	1	1
cis_mRNA_dw20k	NA	LTCONS_00050374	MTCONS_00050341	scaffold747	202	scaffold747	1642	*	-0.9649	-1
cis_mRNA_dw20k	NA	LTCONS_00031959	MTCONS_00031720	scaffold38	1354	scaffold38	2114	*	-0.8548	-1
cis_mRNA_dw20k	NA	LTCONS_00032634	MTCONS_00032516	scaffold39	4277	scaffold39	3427	*	0.8946	1
cis_mRNA_dw20k	NA	LTCONS_00013641	MTCONS_00013580	scaffold17	1916	scaffold17	9040	-1431.3	-0.6503	-0.866
cis_mRNA_dw20k	NA	LTCONS_00013641	MTCONS_00013584	scaffold17	1916	scaffold17	9258	-1771.42	-0.9608	-0.866
cis_mRNA_dw20k	NA	LTCONS_00057337	MTCONS_00057340	scaffold99	2340	scaffold99	1753	*	-0.9802	-1
cis_mRNA_dw20k	NA	LTCONS_00045801	MTCONS_00045805	scaffold64	4292	scaffold64	3408	*	0.8982	1
cis_mRNA_dw20k	NA	LTCONS_00015469	MTCONS_00015463	scaffold1868	3585	scaffold1868	3925	*	-1	-1
cis_mRNA_dw20k	NA	LTCONS_00015469	MTCONS_00015462	scaffold1868	3585	scaffold1868	3928	*	0.9879	1
cis_mRNA_dw20k	NA	LTCONS_00015469	MTCONS_00015461	scaffold1868	3585	scaffold1868	3928	*	0.9879	1
cis_mRNA_dw20k	NA	LTCONS_00001822	MTCONS_00001824	scaffold103	1072	scaffold103	2158	*	0.9449	1
cis_mRNA_dw20k	NA	LTCONS_00001822	MTCONS_00001826	scaffold103	1072	scaffold103	1756	*	-0.6331	-1
cis_mRNA_dw20k	NA	LTCONS_00033501	MTCONS_00033490	scaffold403	2479	scaffold403	1800	*	-0.9973	-1
cis_mRNA_dw20k	NA	LTCONS_00047536	MTCONS_00047552	scaffold689	1767	scaffold689	3079	*	-0.9574	-1
cis_mRNA_dw20k	NA	LTCONS_00033975	MTCONS_00033976	scaffold41	446	scaffold41	4375	*	-0.9969	-1
cis_mRNA_dw20k	NA	LTCONS_00045469	MTCONS_00045470	scaffold630	700	scaffold630	693	*	-0.9958	-1
cis_mRNA_dw20k	NA	LTCONS_00004810	MTCONS_00004816	scaffold1160	1054	scaffold1160	4396	*	-0.9759	-1
cis_mRNA_dw20k	NA	LTCONS_00004810	MTCONS_00004815	scaffold1160	1054	scaffold1160	4250	*	0.6398	1
cis_mRNA_dw20k	NA	LTCONS_00013152	MTCONS_00013148	scaffold1652	466	scaffold1652	3298	*	0.6023	1
cis_mRNA_dw20k	NA	LTCONS_00006798	MTCONS_00006725	scaffold126	1045	scaffold126	4240	*	-0.9991	-1
cis_mRNA_dw20k	NA	LTCONS_00046546	MTCONS_00046542	scaffold659	350	scaffold659	2216	*	-0.9474	-1
cis_mRNA_dw20k	NA	LTCONS_00041106	MTCONS_00041054	scaffold541	731	scaffold541	2861	*	-0.9156	-1
cis_mRNA_dw20k	NA	LTCONS_00041106	MTCONS_00041053	scaffold541	731	scaffold541	2802	*	-0.995	-1
cis_mRNA_dw20k	NA	LTCONS_00050571	MTCONS_00050574	scaffold753	1647	scaffold753	1637	*	-0.9727	-1
cis_mRNA_dw20k	NA	LTCONS_00044833	MTCONS_00044835	scaffold613	1513	scaffold613	3520	*	-0.9862	-1
cis_mRNA_dw20k	NA	LTCONS_00044833	MTCONS_00044834	scaffold613	1513	scaffold613	4819	*	-0.9516	-1
cis_mRNA_dw20k	NA	LTCONS_00041579	MTCONS_00041395	scaffold55	1370	scaffold55	1891	*	-0.9512	-1
cis_mRNA_dw20k	NA	LTCONS_00034730	MTCONS_00034897	scaffold43	737	scaffold43	688	*	0.9935	1
cis_mRNA_dw20k	NA	LTCONS_00042301	MTCONS_00042278	scaffold567	5665	scaffold567	2567	*	1	1
cis_mRNA_dw20k	NA	LTCONS_00050766	MTCONS_00050780	scaffold760	1048	scaffold760	3846	*	-0.8587	-1
cis_mRNA_dw20k	NA	LTCONS_00031958	MTCONS_00031720	scaffold38	1354	scaffold38	2114	*	-0.8548	-1
cis_mRNA_dw20k	NA	LTCONS_00048779	MTCONS_00048799	scaffold709	2117	scaffold709	6790	*	0.6508	1
cis_mRNA_dw20k	NA	LTCONS_00047899	MTCONS_00047923	scaffold692	295	scaffold692	2991	*	0.9947	1
cis_mRNA_dw20k	NA	LTCONS_00055706	MTCONS_00055709	scaffold91	1237	scaffold91	3983	*	0.8759	1
cis_mRNA_dw20k	NA	LTCONS_00055706	MTCONS_00055708	scaffold91	1237	scaffold91	5021	*	0.9989	1
cis_mRNA_dw20k	NA	LTCONS_00002192	MTCONS_00002199	scaffold1048	1555	scaffold1048	2491	*	0.998	1
cis_mRNA_dw20k	NA	LTCONS_00007878	MTCONS_00007875	scaffold1314	2051	scaffold1314	3769	*	-0.9968	-1
cis_mRNA_dw20k	NA	LTCONS_00007878	MTCONS_00007874	scaffold1314	2051	scaffold1314	3769	*	-0.9968	-1
cis_mRNA_dw20k	NA	LTCONS_00007878	MTCONS_00007876	scaffold1314	2051	scaffold1314	3769	*	-0.9968	-1
cis_mRNA_dw20k	NA	LTCONS_00016231	MTCONS_00016142	scaffold191	677	scaffold191	810	*	-0.8998	-1
cis_mRNA_dw20k	NA	LTCONS_00055525	MTCONS_00055538	scaffold904	2295	scaffold904	3645	*	-0.9602	-1
cis_mRNA_dw20k	NA	LTCONS_00013921	MTCONS_00013932	scaffold172	1214	scaffold172	3120	*	-0.9608	-1
cis_mRNA_dw20k	NA	LTCONS_00013921	MTCONS_00013931	scaffold172	1214	scaffold172	2281	*	0.9747	1
cis_mRNA_dw20k	NA	LTCONS_00052121	MTCONS_00052123	scaffold8	3181	scaffold8	4162	*	0.9796	1
cis_mRNA_dw20k	NA	LTCONS_00051129	MTCONS_00051113	scaffold773	678	scaffold773	1632	*	-0.7552	-0.866
cis_mRNA_dw20k	NA	LTCONS_00051129	MTCONS_00051121	scaffold773	678	scaffold773	2477	*	-0.779	-0.866
cis_mRNA_dw20k	NA	LTCONS_00051129	MTCONS_00051119	scaffold773	678	scaffold773	1894	*	-0.6526	-0.866
cis_mRNA_dw20k	NA	LTCONS_00013138	MTCONS_00013150	scaffold1652	2399	scaffold1652	4246	*	0.9829	1
cis_mRNA_dw20k	NA	LTCONS_00013138	MTCONS_00013149	scaffold1652	2399	scaffold1652	2003	*	0.99	1
cis_mRNA_dw20k	NA	LTCONS_00053778	MTCONS_00053773	scaffold85	369	scaffold85	1313	*	0.6458	1
cis_mRNA_dw20k	NA	LTCONS_00053778	MTCONS_00053775	scaffold85	369	scaffold85	1121	*	0.9982	0.866
cis_mRNA_dw20k	NA	LTCONS_00044221	MTCONS_00043783	scaffold6	525	scaffold6	1750	*	-0.6752	-1
cis_mRNA_dw20k	NA	LTCONS_00038191	MTCONS_00038189	scaffold490	2229	scaffold490	4432	*	0.776	1
cis_mRNA_dw20k	NA	LTCONS_00001032	MTCONS_00000222	scaffold1	731	scaffold1	5330	*	0.9816	1
cis_mRNA_dw20k	NA	LTCONS_00001032	MTCONS_00000220	scaffold1	731	scaffold1	4347	*	-0.7057	-1
cis_mRNA_dw20k	NA	LTCONS_00048308	MTCONS_00048449	scaffold70	1788	scaffold70	1552	*	-0.9991	-1
cis_mRNA_dw20k	NA	LTCONS_00048308	MTCONS_00048450	scaffold70	1788	scaffold70	2310	*	-0.8994	-1
cis_mRNA_dw20k	NA	LTCONS_00036202	MTCONS_00036193	scaffold451	1063	scaffold451	3195	*	0.9042	0.866
cis_mRNA_dw20k	NA	LTCONS_00036202	MTCONS_00036195	scaffold451	1063	scaffold451	3169	*	0.8617	0.866
cis_mRNA_dw20k	NA	LTCONS_00042221	MTCONS_00042219	scaffold565	317	scaffold565	1320	*	0.7928	1
cis_mRNA_dw20k	NA	LTCONS_00020583	MTCONS_00020586	scaffold23	525	scaffold23	1399	*	-0.8947	-1
cis_mRNA_dw20k	NA	LTCONS_00020583	MTCONS_00020588	scaffold23	525	scaffold23	1399	*	-0.8947	-1
cis_mRNA_dw20k	NA	LTCONS_00020583	MTCONS_00020587	scaffold23	525	scaffold23	1399	*	-0.8947	-1
cis_mRNA_dw20k	NA	LTCONS_00021453	MTCONS_00021414	scaffold239	1954	scaffold239	4661	*	0.995	1
cis_mRNA_dw20k	NA	LTCONS_00021453	MTCONS_00021415	scaffold239	1954	scaffold239	4749	*	0.927	1
cis_mRNA_dw20k	NA	LTCONS_00021453	MTCONS_00021416	scaffold239	1954	scaffold239	4618	*	0.9833	1
cis_mRNA_dw20k	NA	LTCONS_00016903	MTCONS_00016774	scaffold198	222	scaffold198	1690	*	-0.9244	-1
cis_mRNA_dw20k	NA	LTCONS_00016903	MTCONS_00016775	scaffold198	222	scaffold198	1697	*	0.9985	1
cis_mRNA_dw20k	NA	LTCONS_00025443	MTCONS_00025417	scaffold288	3239	scaffold288	3471	*	-0.9997	-1
cis_mRNA_dw20k	NA	LTCONS_00025443	MTCONS_00025420	scaffold288	3239	scaffold288	3364	*	-0.9681	-1
cis_mRNA_dw20k	NA	LTCONS_00025443	MTCONS_00025418	scaffold288	3239	scaffold288	3441	*	1	1
cis_mRNA_dw20k	NA	LTCONS_00042235	MTCONS_00042219	scaffold565	525	scaffold565	1320	*	0.8276	1
cis_mRNA_dw20k	NA	LTCONS_00049937	MTCONS_00049943	scaffold73	3097	scaffold73	3550	*	0.9802	1
cis_mRNA_dw20k	NA	LTCONS_00009072	MTCONS_00009051	scaffold1392	290	scaffold1392	2483	*	-0.8586	-1
cis_mRNA_dw20k	NA	LTCONS_00012504	MTCONS_00012509	scaffold160	1083	scaffold160	2545	*	-0.96	-1
cis_mRNA_dw20k	NA	LTCONS_00012504	MTCONS_00012507	scaffold160	1083	scaffold160	2474	*	0.993	1
cis_mRNA_dw20k	NA	LTCONS_00026219	MTCONS_00026179	scaffold293	219	scaffold293	9418	*	0.9923	1
cis_mRNA_dw20k	NA	LTCONS_00026219	MTCONS_00026180	scaffold293	219	scaffold293	3610	*	0.8241	1
cis_mRNA_dw20k	NA	LTCONS_00026219	MTCONS_00026183	scaffold293	219	scaffold293	3134	*	0.8556	1
cis_mRNA_dw20k	NA	LTCONS_00037834	MTCONS_00037795	scaffold484	1268	scaffold484	3648	*	0.9418	1
cis_mRNA_dw20k	NA	LTCONS_00045437	MTCONS_00045379	scaffold63	228	scaffold63	4463	*	0.8953	1
cis_mRNA_dw20k	NA	LTCONS_00020473	MTCONS_00020692	scaffold23	325	scaffold23	3008	*	0.9946	1
cis_mRNA_dw20k	NA	LTCONS_00020473	MTCONS_00020693	scaffold23	325	scaffold23	5656	*	0.7856	1
cis_mRNA_dw20k	NA	LTCONS_00045097	MTCONS_00045101	scaffold622	1999	scaffold622	4152	*	1	1
cis_mRNA_dw20k	NA	LTCONS_00047103	MTCONS_00047062	scaffold67	293	scaffold67	2032	*	0.9544	1
cis_mRNA_dw20k	NA	LTCONS_00043463	MTCONS_00043312	scaffold59	278	scaffold59	2929	*	-0.932	-1
cis_mRNA_dw20k	NA	LTCONS_00018888	MTCONS_00018893	scaffold213	2845	scaffold213	2236	*	0.8884	1
cis_mRNA_dw20k	NA	LTCONS_00036230	MTCONS_00036194	scaffold451	1056	scaffold451	3206	*	0.982	1
cis_mRNA_dw20k	NA	LTCONS_00026648	MTCONS_00026516	scaffold3	275	scaffold3	4306	*	0.891	1
cis_mRNA_dw20k	NA	LTCONS_00043130	MTCONS_00043111	scaffold587	534	scaffold587	5231	*	0.7922	1
cis_mRNA_dw20k	NA	LTCONS_00018677	MTCONS_00018683	scaffold211	835	scaffold211	2127	*	-0.9876	-1
cis_mRNA_dw20k	NA	LTCONS_00018892	MTCONS_00018897	scaffold213	871	scaffold213	1958	*	0.812	1
cis_mRNA_dw20k	NA	LTCONS_00053869	MTCONS_00053858	scaffold85	527	scaffold85	1758	*	0.9895	1
cis_mRNA_dw20k	NA	LTCONS_00007707	MTCONS_00007698	scaffold1304	647	scaffold1304	4023	*	0.9984	1
cis_mRNA_dw20k	NA	LTCONS_00007707	MTCONS_00007700	scaffold1304	647	scaffold1304	3929	*	0.9773	1
cis_mRNA_dw20k	NA	LTCONS_00037835	MTCONS_00037797	scaffold484	2707	scaffold484	4592	*	0.987	1
cis_mRNA_dw20k	NA	LTCONS_00037835	MTCONS_00037796	scaffold484	2707	scaffold484	3485	*	0.9339	1
cis_mRNA_dw20k	NA	LTCONS_00052146	MTCONS_00052090	scaffold8	526	scaffold8	1720	*	-1	-1
cis_mRNA_dw20k	NA	LTCONS_00043026	MTCONS_00043023	scaffold586	798	scaffold586	2114	*	0.7339	1
cis_mRNA_dw20k	NA	LTCONS_00042223	MTCONS_00042217	scaffold565	262	scaffold565	1382	*	-0.8672	-1
cis_mRNA_dw20k	NA	LTCONS_00042223	MTCONS_00042218	scaffold565	262	scaffold565	1382	*	-0.8672	-1
cis_mRNA_dw20k	NA	LTCONS_00036231	MTCONS_00036194	scaffold451	1063	scaffold451	3206	*	-0.9903	-1
cis_mRNA_dw20k	NA	LTCONS_00025953	MTCONS_00025753	scaffold29	320	scaffold29	2891	*	-0.946	-1
cis_mRNA_dw20k	NA	LTCONS_00030073	MTCONS_00030028	scaffold350	504	scaffold350	5377	*	-0.9882	-1
cis_mRNA_dw20k	NA	LTCONS_00030073	MTCONS_00030026	scaffold350	504	scaffold350	2277	*	-0.9524	-1
cis_mRNA_dw20k	NA	LTCONS_00030073	MTCONS_00030025	scaffold350	504	scaffold350	2412	*	-0.8414	-1
cis_mRNA_dw20k	NA	LTCONS_00041644	MTCONS_00041619	scaffold551	634	scaffold551	2267	*	-0.9824	-1
cis_mRNA_dw20k	NA	LTCONS_00047911	MTCONS_00047941	scaffold692	263	scaffold692	1059	*	-0.7289	-1
cis_mRNA_dw20k	NA	LTCONS_00026075	MTCONS_00026045	scaffold291	3483	scaffold291	3553	*	-0.9994	-1
cis_mRNA_dw20k	NA	LTCONS_00049036	MTCONS_00048984	scaffold71	1395	scaffold71	3930	*	-0.8024	-0.866
cis_mRNA_dw20k	NA	LTCONS_00010143	MTCONS_00010144	scaffold144	631	scaffold144	9847	*	0.8862	1
cis_mRNA_dw20k	NA	LTCONS_00010143	MTCONS_00010147	scaffold144	631	scaffold144	10343	*	0.8447	1
cis_mRNA_dw20k	NA	LTCONS_00043081	MTCONS_00043077	scaffold587	2008	scaffold587	5195	-887.82	-0.8446	-1
cis_mRNA_dw20k	NA	LTCONS_00034856	MTCONS_00034988	scaffold43	1095	scaffold43	1790	*	-0.964	-1
cis_mRNA_dw20k	NA	LTCONS_00005168	MTCONS_00005171	scaffold118	2199	scaffold118	3051	*	-0.8647	-1
cis_mRNA_dw20k	NA	LTCONS_00003335	MTCONS_00003358	scaffold1097	2860	scaffold1097	2069	*	0.781	1
cis_mRNA_dw20k	NA	LTCONS_00049823	MTCONS_00049824	scaffold73	266	scaffold73	2628	*	-0.7908	-1
cis_mRNA_dw20k	NA	LTCONS_00049823	MTCONS_00049826	scaffold73	266	scaffold73	2839	*	-0.8468	-1
cis_mRNA_dw20k	NA	LTCONS_00034005	MTCONS_00033860	scaffold41	328	scaffold41	2546	*	-0.7559	-0.866
cis_mRNA_dw20k	NA	LTCONS_00034005	MTCONS_00033861	scaffold41	328	scaffold41	2007	*	-0.9395	-0.866
cis_mRNA_dw20k	NA	LTCONS_00034005	MTCONS_00033862	scaffold41	328	scaffold41	2619	*	0.885	0.866
cis_mRNA_dw20k	NA	LTCONS_00030418	MTCONS_00030411	scaffold358	845	scaffold358	5924	*	0.8877	1
cis_mRNA_dw20k	NA	LTCONS_00020706	MTCONS_00020479	scaffold23	646	scaffold23	2567	*	-0.9599	-1
cis_mRNA_dw20k	NA	LTCONS_00020706	MTCONS_00020710	scaffold23	646	scaffold23	3926	*	0.9957	1
cis_mRNA_dw20k	NA	LTCONS_00054339	MTCONS_00054256	scaffold87	1160	scaffold87	3651	*	-0.9319	-0.866
cis_mRNA_dw20k	NA	LTCONS_00045912	MTCONS_00045914	scaffold641	3165	scaffold641	4353	*	-0.9946	-1
cis_mRNA_dw20k	NA	LTCONS_00036203	MTCONS_00036193	scaffold451	1063	scaffold451	3195	*	0.9042	0.866
cis_mRNA_dw20k	NA	LTCONS_00036203	MTCONS_00036195	scaffold451	1063	scaffold451	3169	*	0.8617	0.866
cis_mRNA_dw20k	NA	LTCONS_00045911	MTCONS_00045914	scaffold641	3107	scaffold641	4353	*	-0.996	-1
cis_mRNA_dw20k	NA	LTCONS_00036232	MTCONS_00036194	scaffold451	2062	scaffold451	3206	*	0.9974	1
cis_mRNA_dw20k	NA	LTCONS_00031947	MTCONS_00031713	scaffold38	1307	scaffold38	8429	*	0.9438	1
cis_mRNA_dw20k	NA	LTCONS_00023180	MTCONS_00023183	scaffold259	1721	scaffold259	3418	*	0.9735	1
cis_mRNA_dw20k	NA	LTCONS_00008053	MTCONS_00007936	scaffold132	914	scaffold132	4956	*	0.6799	1
cis_mRNA_dw20k	NA	LTCONS_00008053	MTCONS_00007935	scaffold132	914	scaffold132	3757	*	0.9571	1
cis_mRNA_dw20k	NA	LTCONS_00027418	MTCONS_00027422	scaffold313	305	scaffold313	2669	*	0.882	1
cis_mRNA_dw20k	NA	LTCONS_00034853	MTCONS_00034985	scaffold43	1193	scaffold43	3282	*	-0.8759	-1
cis_mRNA_dw20k	NA	LTCONS_00018889	MTCONS_00018893	scaffold213	2591	scaffold213	2236	*	0.8558	1
cis_mRNA_dw20k	NA	LTCONS_00012506	MTCONS_00012508	scaffold160	1375	scaffold160	2639	*	0.9912	1
cis_mRNA_dw20k	NA	LTCONS_00037414	MTCONS_00037415	scaffold479	1829	scaffold479	1087	*	0.9729	1
cis_mRNA_dw20k	NA	LTCONS_00029189	MTCONS_00029172	scaffold338	403	scaffold338	3083	*	-0.9085	-1
cis_mRNA_dw20k	NA	LTCONS_00029189	MTCONS_00029173	scaffold338	403	scaffold338	3011	*	0.9096	1
cis_mRNA_dw20k	NA	LTCONS_00056420	MTCONS_00056426	scaffold946	332	scaffold946	1807	*	-1	-1
cis_mRNA_dw20k	NA	LTCONS_00056420	MTCONS_00056424	scaffold946	332	scaffold946	1647	*	0.8503	1
cis_mRNA_dw20k	NA	LTCONS_00016255	MTCONS_00016250	scaffold192	1574	scaffold192	2201	*	-0.8784	-1
cis_mRNA_dw20k	NA	LTCONS_00016255	MTCONS_00016249	scaffold192	1574	scaffold192	2201	*	-0.8784	-1
cis_mRNA_dw20k	NA	LTCONS_00016255	MTCONS_00016251	scaffold192	1574	scaffold192	3632	*	0.7752	1
cis_mRNA_dw20k	NA	LTCONS_00017276	MTCONS_00017180	scaffold2	319	scaffold2	1858	*	-0.6778	-1
cis_mRNA_dw20k	NA	LTCONS_00017276	MTCONS_00017181	scaffold2	319	scaffold2	1808	*	-0.9169	-1
cis_mRNA_dw20k	NA	LTCONS_00034858	MTCONS_00034988	scaffold43	1139	scaffold43	1790	*	-0.8117	-1
cis_mRNA_dw20k	NA	LTCONS_00052193	MTCONS_00052293	scaffold80	773	scaffold80	3646	*	-0.9939	-1
cis_mRNA_dw20k	NA	LTCONS_00052193	MTCONS_00052294	scaffold80	773	scaffold80	3646	*	-0.9939	-1
cis_mRNA_dw20k	NA	LTCONS_00049039	MTCONS_00048917	scaffold71	1381	scaffold71	3240	*	-0.7572	-0.866
cis_mRNA_dw20k	NA	LTCONS_00002319	MTCONS_00002252	scaffold105	697	scaffold105	3790	*	0.9703	1
cis_mRNA_dw20k	NA	LTCONS_00027745	MTCONS_00027857	scaffold32	3219	scaffold32	3280	*	-0.9141	-1
cis_mRNA_dw20k	NA	LTCONS_00027745	MTCONS_00027855	scaffold32	3219	scaffold32	3320	*	0.6391	1
cis_mRNA_dw20k	NA	LTCONS_00034854	MTCONS_00034985	scaffold43	1128	scaffold43	3282	*	-0.9882	-1
cis_mRNA_dw20k	NA	LTCONS_00023181	MTCONS_00023183	scaffold259	2191	scaffold259	3418	*	0.9751	1
cis_mRNA_dw20k	NA	LTCONS_00011348	MTCONS_00011165	scaffold15	662	scaffold15	6113	*	-0.8739	-0.866
cis_mRNA_dw20k	NA	LTCONS_00011348	MTCONS_00011167	scaffold15	662	scaffold15	4999	*	-0.7799	-0.866
cis_mRNA_dw20k	NA	LTCONS_00027500	MTCONS_00027481	scaffold315	509	scaffold315	899	*	-0.9988	-1
cis_mRNA_dw20k	NA	LTCONS_00021337	MTCONS_00021338	scaffold238	1245	scaffold238	3357	*	-0.694	-0.866
cis_mRNA_dw20k	NA	LTCONS_00015160	MTCONS_00015155	scaffold184	1345	scaffold184	6079	*	-0.8409	-1
cis_mRNA_dw20k	NA	LTCONS_00015160	MTCONS_00015156	scaffold184	1345	scaffold184	6069	*	0.761	1
cis_mRNA_dw20k	NA	LTCONS_00015160	MTCONS_00015154	scaffold184	1345	scaffold184	6066	*	0.9921	1
cis_mRNA_dw20k	NA	LTCONS_00035513	MTCONS_00035515	scaffold440	631	scaffold440	3589	*	-0.9999	-1
cis_mRNA_dw20k	NA	LTCONS_00031948	MTCONS_00031713	scaffold38	1272	scaffold38	8429	*	0.8517	1
cis_mRNA_dw20k	NA	LTCONS_00054163	MTCONS_00054154	scaffold861	536	scaffold861	3403	*	-1	-1
cis_mRNA_dw20k	NA	LTCONS_00025765	MTCONS_00025571	scaffold29	502	scaffold29	737	*	0.9886	1
cis_mRNA_dw20k	NA	LTCONS_00017275	MTCONS_00017180	scaffold2	407	scaffold2	1858	*	-0.9568	-1
cis_mRNA_dw20k	NA	LTCONS_00017275	MTCONS_00017181	scaffold2	407	scaffold2	1808	*	-0.9927	-1
cis_mRNA_dw20k	NA	LTCONS_00043214	MTCONS_00043212	scaffold59	1668	scaffold59	2163	*	-0.9665	-1
cis_mRNA_dw20k	NA	LTCONS_00034855	MTCONS_00034988	scaffold43	1930	scaffold43	1790	*	0.9926	1
cis_mRNA_dw20k	NA	LTCONS_00023567	MTCONS_00023565	scaffold263	684	scaffold263	3184	*	-0.9559	-1
cis_mRNA_dw20k	NA	LTCONS_00023567	MTCONS_00023564	scaffold263	684	scaffold263	4196	*	-0.9339	-1
cis_mRNA_dw20k	NA	LTCONS_00027146	MTCONS_00027143	scaffold308	3081	scaffold308	5180	*	0.996	1
cis_mRNA_dw20k	NA	LTCONS_00006511	MTCONS_00006433	scaffold124	995	scaffold124	2189	*	0.9997	0.866
cis_mRNA_dw20k	NA	LTCONS_00056571	MTCONS_00056476	scaffold95	365	scaffold95	3120	*	-0.989	-1
cis_mRNA_dw20k	NA	LTCONS_00056571	MTCONS_00056477	scaffold95	365	scaffold95	2536	*	0.9521	1
cis_mRNA_dw20k	NA	LTCONS_00041587	MTCONS_00041567	scaffold55	745	scaffold55	2397	*	-0.9104	-1
cis_mRNA_dw20k	NA	LTCONS_00041587	MTCONS_00041569	scaffold55	745	scaffold55	2457	*	-0.9478	-1
cis_mRNA_dw20k	NA	LTCONS_00044220	MTCONS_00044019	scaffold6	395	scaffold6	2831	*	-0.9934	-1
cis_mRNA_dw20k	NA	LTCONS_00044220	MTCONS_00044020	scaffold6	395	scaffold6	2397	*	-0.9877	-1
cis_mRNA_dw20k	NA	LTCONS_00020398	MTCONS_00020396	scaffold23	1541	scaffold23	1743	*	-0.8017	-1
cis_mRNA_dw20k	NA	LTCONS_00031949	MTCONS_00031713	scaffold38	1275	scaffold38	8429	*	0.9982	1
cis_mRNA_dw20k	NA	LTCONS_00017274	MTCONS_00017180	scaffold2	347	scaffold2	1858	*	-0.695	-1
cis_mRNA_dw20k	NA	LTCONS_00017274	MTCONS_00017181	scaffold2	347	scaffold2	1808	*	-0.9261	-1
cis_mRNA_dw20k	NA	LTCONS_00051389	MTCONS_00051310	scaffold78	1137	scaffold78	2374	*	0.9739	1
cis_mRNA_dw20k	NA	LTCONS_00051389	MTCONS_00051309	scaffold78	1137	scaffold78	1815	*	0.9733	1
cis_mRNA_dw20k	NA	LTCONS_00027835	MTCONS_00027730	scaffold32	436	scaffold32	5599	*	-0.9511	-1
cis_mRNA_dw20k	NA	LTCONS_00046061	MTCONS_00046065	scaffold648	1254	scaffold648	3691	*	0.957	1
cis_mRNA_dw20k	NA	LTCONS_00038952	MTCONS_00038955	scaffold508	1648	scaffold508	1131	*	-0.8913	-1
cis_mRNA_dw20k	NA	LTCONS_00019094	MTCONS_00019120	scaffold216	4438	scaffold216	6924	*	0.8625	1
cis_mRNA_dw20k	NA	LTCONS_00046413	MTCONS_00046409	scaffold654	3650	scaffold654	5790	*	0.9453	1
cis_mRNA_dw20k	NA	LTCONS_00046413	MTCONS_00046408	scaffold654	3650	scaffold654	5456	*	0.9985	1
cis_mRNA_dw20k	NA	LTCONS_00046158	MTCONS_00046100	scaffold649	630	scaffold649	2760	*	-0.7754	-1
cis_mRNA_dw20k	NA	LTCONS_00046477	MTCONS_00046491	scaffold656	4960	scaffold656	3810	*	-0.9429	-0.866
cis_mRNA_dw20k	NA	LTCONS_00046324	MTCONS_00046348	scaffold652	2005	scaffold652	6399	*	0.9878	1
cis_mRNA_dw20k	NA	LTCONS_00046324	MTCONS_00046351	scaffold652	2005	scaffold652	5149	*	0.8561	0.866
cis_mRNA_dw20k	NA	LTCONS_00037090	MTCONS_00036998	scaffold47	583	scaffold47	2007	*	0.8666	1
cis_mRNA_dw20k	NA	LTCONS_00037090	MTCONS_00036999	scaffold47	583	scaffold47	3819	*	0.9964	1
cis_mRNA_dw20k	NA	LTCONS_00012876	MTCONS_00012879	scaffold1623	1208	scaffold1623	3690	*	-0.9987	-1
cis_mRNA_dw20k	NA	LTCONS_00017700	MTCONS_00017612	scaffold202	2611	scaffold202	5012	*	0.7844	0.866
cis_mRNA_dw20k	NA	LTCONS_00017700	MTCONS_00017613	scaffold202	2611	scaffold202	3215	*	0.9938	0.866
cis_mRNA_dw20k	NA	LTCONS_00030288	MTCONS_00030251	scaffold354	261	scaffold354	837	*	-0.7493	-1
cis_mRNA_dw20k	NA	LTCONS_00054287	MTCONS_00054370	scaffold87	3132	scaffold87	1663	*	-0.9897	-1
cis_mRNA_dw20k	NA	LTCONS_00054287	MTCONS_00054369	scaffold87	3132	scaffold87	1663	*	-0.9897	-1
cis_mRNA_dw20k	NA	LTCONS_00036990	MTCONS_00036984	scaffold47	4676	scaffold47	3889	*	-0.7777	-1
cis_mRNA_dw20k	NA	LTCONS_00036990	MTCONS_00036983	scaffold47	4676	scaffold47	4106	*	-0.7778	-1
cis_mRNA_dw20k	NA	LTCONS_00036202	MTCONS_00036200	scaffold451	1063	scaffold451	1756	*	0.7142	0.866
cis_mRNA_dw20k	NA	LTCONS_00049361	MTCONS_00049367	scaffold720	772	scaffold720	7573	*	-0.9465	-1
cis_mRNA_dw20k	NA	LTCONS_00002552	MTCONS_00002556	scaffold1067	703	scaffold1067	2255	*	-0.9333	-1
cis_mRNA_dw20k	NA	LTCONS_00002552	MTCONS_00002553	scaffold1067	703	scaffold1067	2521	*	0.9989	1
cis_mRNA_dw20k	NA	LTCONS_00002552	MTCONS_00002554	scaffold1067	703	scaffold1067	2521	*	0.9989	1
cis_mRNA_dw20k	NA	LTCONS_00002552	MTCONS_00002560	scaffold1067	703	scaffold1067	2134	*	-0.9652	-1
cis_mRNA_dw20k	NA	LTCONS_00046325	MTCONS_00046350	scaffold652	3282	scaffold652	4423	*	-0.9971	-1
cis_mRNA_dw20k	NA	LTCONS_00032169	MTCONS_00032213	scaffold382	698	scaffold382	1491	*	0.9471	1
cis_mRNA_dw20k	NA	LTCONS_00021662	MTCONS_00021482	scaffold24	2879	scaffold24	1508	*	0.9334	1
cis_mRNA_dw20k	NA	LTCONS_00038898	MTCONS_00038860	scaffold506	3097	scaffold506	1473	*	0.9528	1
cis_mRNA_dw20k	NA	LTCONS_00038898	MTCONS_00038854	scaffold506	3097	scaffold506	2711	*	-0.8348	-1
cis_mRNA_dw20k	NA	LTCONS_00038898	MTCONS_00038861	scaffold506	3097	scaffold506	1414	*	0.9433	1
cis_mRNA_dw20k	NA	LTCONS_00038898	MTCONS_00038880	scaffold506	3097	scaffold506	1990	*	0.825	1
cis_mRNA_dw20k	NA	LTCONS_00038898	MTCONS_00038853	scaffold506	3097	scaffold506	2875	*	-0.7587	-1
cis_mRNA_dw20k	NA	LTCONS_00038898	MTCONS_00038862	scaffold506	3097	scaffold506	1670	*	-0.9962	-1
cis_mRNA_dw20k	NA	LTCONS_00038898	MTCONS_00038857	scaffold506	3097	scaffold506	2638	*	-1	-1
cis_mRNA_dw20k	NA	LTCONS_00038898	MTCONS_00038882	scaffold506	3097	scaffold506	2024	*	0.9999	1
cis_mRNA_dw20k	NA	LTCONS_00024701	MTCONS_00024663	scaffold277	274	scaffold277	1799	*	0.9886	1
cis_mRNA_dw20k	NA	LTCONS_00024701	MTCONS_00024667	scaffold277	274	scaffold277	1844	*	0.9449	1
cis_mRNA_dw20k	NA	LTCONS_00024701	MTCONS_00024664	scaffold277	274	scaffold277	1844	*	0.9449	1
cis_mRNA_dw20k	NA	LTCONS_00051014	MTCONS_00051020	scaffold77	720	scaffold77	2101	*	1	1
cis_mRNA_dw20k	NA	LTCONS_00051014	MTCONS_00051017	scaffold77	720	scaffold77	4548	*	0.9386	1
cis_mRNA_dw20k	NA	LTCONS_00051014	MTCONS_00051018	scaffold77	720	scaffold77	3018	*	0.9953	1
cis_mRNA_dw20k	NA	LTCONS_00023957	MTCONS_00023954	scaffold269	841	scaffold269	2138	*	0.9613	1
cis_mRNA_dw20k	NA	LTCONS_00023957	MTCONS_00023950	scaffold269	841	scaffold269	3149	*	0.9673	1
cis_mRNA_dw20k	NA	LTCONS_00023957	MTCONS_00023953	scaffold269	841	scaffold269	2015	*	0.8682	1
cis_mRNA_dw20k	NA	LTCONS_00038949	MTCONS_00038955	scaffold508	908	scaffold508	1131	*	-0.9792	-1
cis_mRNA_dw20k	NA	LTCONS_00036991	MTCONS_00036984	scaffold47	1292	scaffold47	3889	*	0.9949	1
cis_mRNA_dw20k	NA	LTCONS_00036991	MTCONS_00036983	scaffold47	1292	scaffold47	4106	*	0.9949	1
cis_mRNA_dw20k	NA	LTCONS_00052324	MTCONS_00052288	scaffold80	762	scaffold80	2385	*	-0.9961	-1
cis_mRNA_dw20k	NA	LTCONS_00052324	MTCONS_00052287	scaffold80	762	scaffold80	2385	*	-0.9961	-1
cis_mRNA_dw20k	NA	LTCONS_00052324	MTCONS_00052289	scaffold80	762	scaffold80	2385	*	-0.9961	-1
cis_mRNA_dw20k	NA	LTCONS_00032754	MTCONS_00032712	scaffold391	1339	scaffold391	3434	*	-0.9996	-1
cis_mRNA_dw20k	NA	LTCONS_00032754	MTCONS_00032711	scaffold391	1339	scaffold391	2957	*	-0.8522	-1
cis_mRNA_dw20k	NA	LTCONS_00032754	MTCONS_00032708	scaffold391	1339	scaffold391	1517	*	-0.8503	-1
cis_mRNA_dw20k	NA	LTCONS_00032754	MTCONS_00032710	scaffold391	1339	scaffold391	3705	*	0.94	1
cis_mRNA_dw20k	NA	LTCONS_00036928	MTCONS_00036922	scaffold47	2016	scaffold47	6910	*	0.9995	1
cis_mRNA_dw20k	NA	LTCONS_00046405	MTCONS_00046400	scaffold653	633	scaffold653	2830	*	0.9239	1
cis_mRNA_dw20k	NA	LTCONS_00046405	MTCONS_00046399	scaffold653	633	scaffold653	2830	*	0.9239	1
cis_mRNA_dw20k	NA	LTCONS_00035028	MTCONS_00034874	scaffold43	1005	scaffold43	1938	*	0.908	1
cis_mRNA_dw20k	NA	LTCONS_00036230	MTCONS_00036197	scaffold451	1056	scaffold451	1707	*	0.9991	1
cis_mRNA_dw20k	NA	LTCONS_00023958	MTCONS_00023954	scaffold269	1074	scaffold269	2138	*	0.9614	1
cis_mRNA_dw20k	NA	LTCONS_00023958	MTCONS_00023950	scaffold269	1074	scaffold269	3149	*	0.9673	1
cis_mRNA_dw20k	NA	LTCONS_00023958	MTCONS_00023953	scaffold269	1074	scaffold269	2015	*	0.8683	1
cis_mRNA_dw20k	NA	LTCONS_00049128	MTCONS_00049113	scaffold713	496	scaffold713	6775	*	-0.9475	-0.866
cis_mRNA_dw20k	NA	LTCONS_00049128	MTCONS_00049112	scaffold713	496	scaffold713	6370	*	0.9984	1
cis_mRNA_dw20k	NA	LTCONS_00014097	MTCONS_00014100	scaffold174	3379	scaffold174	9117	*	-0.9135	-1
cis_mRNA_dw20k	NA	LTCONS_00019091	MTCONS_00019120	scaffold216	2897	scaffold216	6924	*	-0.7914	-1
cis_mRNA_dw20k	NA	LTCONS_00021963	MTCONS_00022016	scaffold242	3673	scaffold242	2664	*	-0.935	-0.866
cis_mRNA_dw20k	NA	LTCONS_00021963	MTCONS_00022020	scaffold242	3673	scaffold242	2664	*	-0.935	-0.866
cis_mRNA_dw20k	NA	LTCONS_00021963	MTCONS_00022017	scaffold242	3673	scaffold242	2664	*	-0.935	-0.866
cis_mRNA_dw20k	NA	LTCONS_00031126	MTCONS_00031128	scaffold37	655	scaffold37	4687	*	-0.8514	-1
cis_mRNA_dw20k	NA	LTCONS_00027029	MTCONS_00027025	scaffold306	1792	scaffold306	5062	*	0.9105	1
cis_mRNA_dw20k	NA	LTCONS_00027029	MTCONS_00027024	scaffold306	1792	scaffold306	5062	*	0.9105	1
cis_mRNA_dw20k	NA	LTCONS_00027029	MTCONS_00027023	scaffold306	1792	scaffold306	5201	*	-0.9424	-1
cis_mRNA_dw20k	NA	LTCONS_00027029	MTCONS_00027026	scaffold306	1792	scaffold306	5637	*	0.8966	1
cis_mRNA_dw20k	NA	LTCONS_00043026	MTCONS_00043061	scaffold586	798	scaffold586	3345	*	0.9904	1
cis_mRNA_dw20k	NA	LTCONS_00043026	MTCONS_00043058	scaffold586	798	scaffold586	2868	*	-0.7387	-1
cis_mRNA_dw20k	NA	LTCONS_00043026	MTCONS_00043062	scaffold586	798	scaffold586	4034	*	0.8296	1
cis_mRNA_dw20k	NA	LTCONS_00043026	MTCONS_00043060	scaffold586	798	scaffold586	3345	*	0.9904	1
cis_mRNA_dw20k	NA	LTCONS_00036231	MTCONS_00036197	scaffold451	1063	scaffold451	1707	*	-0.9588	-1
cis_mRNA_dw20k	NA	LTCONS_00017691	MTCONS_00017612	scaffold202	2700	scaffold202	5012	*	0.987	1
cis_mRNA_dw20k	NA	LTCONS_00017691	MTCONS_00017613	scaffold202	2700	scaffold202	3215	*	0.7525	1
cis_mRNA_dw20k	NA	LTCONS_00049362	MTCONS_00049366	scaffold720	787	scaffold720	7436	*	-0.6886	-1
cis_mRNA_dw20k	NA	LTCONS_00049362	MTCONS_00049364	scaffold720	787	scaffold720	9064	*	-0.9302	-1
cis_mRNA_dw20k	NA	LTCONS_00046035	MTCONS_00046015	scaffold647	1616	scaffold647	3176	*	-0.8037	-1
cis_mRNA_dw20k	NA	LTCONS_00046412	MTCONS_00046410	scaffold654	3903	scaffold654	5429	*	0.9853	1
cis_mRNA_dw20k	NA	LTCONS_00046412	MTCONS_00046407	scaffold654	3903	scaffold654	8918	*	0.9549	1
cis_mRNA_dw20k	NA	LTCONS_00038950	MTCONS_00038955	scaffold508	386	scaffold508	1131	*	-0.9447	-1
cis_mRNA_dw20k	NA	LTCONS_00039494	MTCONS_00039508	scaffold513	1408	scaffold513	5121	*	0.7905	0.866
cis_mRNA_dw20k	NA	LTCONS_00039494	MTCONS_00039509	scaffold513	1408	scaffold513	3283	*	-0.9716	-0.866
cis_mRNA_dw20k	NA	LTCONS_00025993	MTCONS_00025960	scaffold290	1570	scaffold290	5277	*	-0.866	-1
cis_mRNA_dw20k	NA	LTCONS_00025993	MTCONS_00025964	scaffold290	1570	scaffold290	5277	*	-0.866	-1
cis_mRNA_dw20k	NA	LTCONS_00025993	MTCONS_00025961	scaffold290	1570	scaffold290	5277	*	-0.866	-1
cis_mRNA_dw20k	NA	LTCONS_00025993	MTCONS_00025965	scaffold290	1570	scaffold290	5235	*	-0.9101	-1
cis_mRNA_dw20k	NA	LTCONS_00025993	MTCONS_00025962	scaffold290	1570	scaffold290	5277	*	-0.866	-1
cis_mRNA_dw20k	NA	LTCONS_00025993	MTCONS_00025963	scaffold290	1570	scaffold290	5277	*	-0.866	-1
cis_mRNA_dw20k	NA	LTCONS_00036993	MTCONS_00036987	scaffold47	3898	scaffold47	4703	*	0.983	1
cis_mRNA_dw20k	NA	LTCONS_00036993	MTCONS_00036986	scaffold47	3898	scaffold47	4226	*	0.9713	1
cis_mRNA_dw20k	NA	LTCONS_00036993	MTCONS_00036982	scaffold47	3898	scaffold47	6143	*	0.8747	1
cis_mRNA_dw20k	NA	LTCONS_00041575	MTCONS_00041370	scaffold55	1187	scaffold55	3283	*	0.9966	1
cis_mRNA_dw20k	NA	LTCONS_00041575	MTCONS_00041365	scaffold55	1187	scaffold55	3746	*	0.7895	1
cis_mRNA_dw20k	NA	LTCONS_00041575	MTCONS_00041366	scaffold55	1187	scaffold55	3761	*	0.7899	1
cis_mRNA_dw20k	NA	LTCONS_00041575	MTCONS_00041369	scaffold55	1187	scaffold55	3283	*	0.9966	1
cis_mRNA_dw20k	NA	LTCONS_00003362	MTCONS_00003339	scaffold1097	763	scaffold1097	2986	*	-0.9874	-1
cis_mRNA_dw20k	NA	LTCONS_00003362	MTCONS_00003343	scaffold1097	763	scaffold1097	2986	*	-0.9874	-1
cis_mRNA_dw20k	NA	LTCONS_00003362	MTCONS_00003342	scaffold1097	763	scaffold1097	2986	*	-0.9874	-1
cis_mRNA_dw20k	NA	LTCONS_00003362	MTCONS_00003340	scaffold1097	763	scaffold1097	2986	*	-0.9874	-1
cis_mRNA_dw20k	NA	LTCONS_00003362	MTCONS_00003341	scaffold1097	763	scaffold1097	2986	*	-0.9874	-1
cis_mRNA_dw20k	NA	LTCONS_00033147	MTCONS_00033149	scaffold4	1518	scaffold4	2173	*	0.8425	1
cis_mRNA_dw20k	NA	LTCONS_00037673	MTCONS_00037542	scaffold48	557	scaffold48	7041	*	-0.6564	-1
cis_mRNA_dw20k	NA	LTCONS_00037673	MTCONS_00037540	scaffold48	557	scaffold48	6251	*	-0.9364	-1
cis_mRNA_dw20k	NA	LTCONS_00037673	MTCONS_00037541	scaffold48	557	scaffold48	5621	*	-0.9413	-1
cis_mRNA_dw20k	NA	LTCONS_00046327	MTCONS_00046348	scaffold652	2849	scaffold652	6399	*	0.9798	1
cis_mRNA_dw20k	NA	LTCONS_00046327	MTCONS_00046351	scaffold652	2849	scaffold652	5149	*	0.9828	0.866
cis_mRNA_dw20k	NA	LTCONS_00016524	MTCONS_00016528	scaffold194	1998	scaffold194	1807	*	0.8405	1
cis_mRNA_dw20k	NA	LTCONS_00046345	MTCONS_00046350	scaffold652	449	scaffold652	4423	*	-0.9795	-1
cis_mRNA_dw20k	NA	LTCONS_00019097	MTCONS_00019133	scaffold216	3378	scaffold216	3830	*	0.9269	1
cis_mRNA_dw20k	NA	LTCONS_00019097	MTCONS_00019131	scaffold216	3378	scaffold216	4043	*	0.988	1
cis_mRNA_dw20k	NA	LTCONS_00019097	MTCONS_00019129	scaffold216	3378	scaffold216	4716	*	-0.8341	-1
cis_mRNA_dw20k	NA	LTCONS_00030123	MTCONS_00030104	scaffold351	2320	scaffold351	4691	*	0.9951	1
cis_mRNA_dw20k	NA	LTCONS_00030123	MTCONS_00030106	scaffold351	2320	scaffold351	4557	*	-0.7711	-1
cis_mRNA_dw20k	NA	LTCONS_00032756	MTCONS_00032709	scaffold391	2792	scaffold391	1513	*	-0.9866	-1
cis_mRNA_dw20k	NA	LTCONS_00032756	MTCONS_00032766	scaffold391	2792	scaffold391	6845	*	-0.9501	-1
cis_mRNA_dw20k	NA	LTCONS_00032756	MTCONS_00032767	scaffold391	2792	scaffold391	6776	*	0.9549	1
cis_mRNA_dw20k	NA	LTCONS_00036203	MTCONS_00036200	scaffold451	1063	scaffold451	1756	*	0.7142	0.866
cis_mRNA_dw20k	NA	LTCONS_00000522	MTCONS_00000523	scaffold1	1833	scaffold1	1423	*	0.9955	1
cis_mRNA_dw20k	NA	LTCONS_00000522	MTCONS_00000525	scaffold1	1833	scaffold1	1423	*	0.9955	1
cis_mRNA_dw20k	NA	LTCONS_00000522	MTCONS_00000527	scaffold1	1833	scaffold1	1647	*	-1	-0.866
cis_mRNA_dw20k	NA	LTCONS_00000522	MTCONS_00000524	scaffold1	1833	scaffold1	1387	*	0.8591	1
cis_mRNA_dw20k	NA	LTCONS_00000522	MTCONS_00000526	scaffold1	1833	scaffold1	1647	*	-1	-0.866
cis_mRNA_dw20k	NA	LTCONS_00019098	MTCONS_00019133	scaffold216	4204	scaffold216	3830	*	0.9892	1
cis_mRNA_dw20k	NA	LTCONS_00019098	MTCONS_00019131	scaffold216	4204	scaffold216	4043	*	0.9966	1
cis_mRNA_dw20k	NA	LTCONS_00019098	MTCONS_00019129	scaffold216	4204	scaffold216	4716	*	-0.9404	-1
cis_mRNA_dw20k	NA	LTCONS_00036232	MTCONS_00036197	scaffold451	2062	scaffold451	1707	*	0.9971	1
cis_mRNA_dw20k	NA	LTCONS_00036232	MTCONS_00036198	scaffold451	2062	scaffold451	2040	*	0.996	1
cis_mRNA_dw20k	NA	LTCONS_00036232	MTCONS_00036199	scaffold451	2062	scaffold451	2040	*	0.996	1
cis_mRNA_dw20k	NA	LTCONS_00046474	MTCONS_00046489	scaffold656	2420	scaffold656	3434	*	0.9882	1
cis_mRNA_dw20k	NA	LTCONS_00046474	MTCONS_00046492	scaffold656	2420	scaffold656	5375	*	0.9676	1
cis_mRNA_dw20k	NA	LTCONS_00054995	MTCONS_00054890	scaffold89	1208	scaffold89	7601	*	0.9397	1
cis_mRNA_dw20k	NA	LTCONS_00041780	MTCONS_00041772	scaffold556	940	scaffold556	3570	*	0.9178	1
cis_mRNA_dw20k	NA	LTCONS_00046344	MTCONS_00046350	scaffold652	431	scaffold652	4423	*	0.9018	1
cis_mRNA_dw20k	NA	LTCONS_00046157	MTCONS_00046099	scaffold649	2736	scaffold649	2028	*	0.8802	1
cis_mRNA_dw20k	NA	LTCONS_00050287	MTCONS_00050251	scaffold74	923	scaffold74	5050	*	-0.8762	-1
cis_mRNA_dw20k	NA	LTCONS_00050287	MTCONS_00050250	scaffold74	923	scaffold74	5087	*	-0.8605	-1
cis_mRNA_dw20k	NA	LTCONS_00050287	MTCONS_00050252	scaffold74	923	scaffold74	5186	*	0.8914	0.866
cis_mRNA_dw20k	NA	LTCONS_00032759	MTCONS_00032712	scaffold391	1751	scaffold391	3434	*	-0.9614	-1
cis_mRNA_dw20k	NA	LTCONS_00032759	MTCONS_00032711	scaffold391	1751	scaffold391	2957	*	-0.9707	-1
cis_mRNA_dw20k	NA	LTCONS_00032759	MTCONS_00032765	scaffold391	1751	scaffold391	4081	*	0.8911	1
cis_mRNA_dw20k	NA	LTCONS_00032759	MTCONS_00032708	scaffold391	1751	scaffold391	1517	*	-0.9698	-1
cis_mRNA_dw20k	NA	LTCONS_00032759	MTCONS_00032768	scaffold391	1751	scaffold391	7161	*	-0.9638	-1
cis_mRNA_dw20k	NA	LTCONS_00032759	MTCONS_00032710	scaffold391	1751	scaffold391	3705	*	0.9992	1
cis_mRNA_dw20k	NA	LTCONS_00023074	MTCONS_00023076	scaffold257	214	scaffold257	3335	*	-0.9317	-1
cis_mRNA_dw20k	NA	LTCONS_00052446	MTCONS_00052459	scaffold806	272	scaffold806	3005	*	0.9364	1
cis_mRNA_dw20k	NA	LTCONS_00000532	MTCONS_00000031	scaffold1	2833	scaffold1	1777	*	-0.9878	-1
cis_mRNA_dw20k	NA	LTCONS_00046475	MTCONS_00046489	scaffold656	2529	scaffold656	3434	*	0.9981	1
cis_mRNA_dw20k	NA	LTCONS_00046475	MTCONS_00046492	scaffold656	2529	scaffold656	5375	*	0.9866	1
cis_mRNA_dw20k	NA	LTCONS_00014523	MTCONS_00014559	scaffold179	1558	scaffold179	3143	*	0.9811	1
cis_mRNA_dw20k	NA	LTCONS_00014523	MTCONS_00014558	scaffold179	1558	scaffold179	3143	*	0.9811	1
cis_mRNA_dw20k	NA	LTCONS_00039299	MTCONS_00039195	scaffold51	619	scaffold51	5646	*	-0.9984	-1
cis_mRNA_dw20k	NA	LTCONS_00035303	MTCONS_00035257	scaffold439	1863	scaffold439	4221	*	-0.7854	-1
cis_mRNA_dw20k	NA	LTCONS_00035303	MTCONS_00035261	scaffold439	1863	scaffold439	2583	*	-0.9976	-1
cis_mRNA_dw20k	NA	LTCONS_00029703	MTCONS_00029704	scaffold344	1354	scaffold344	4930	*	0.8401	1
cis_mRNA_dw20k	NA	LTCONS_00029703	MTCONS_00029656	scaffold344	1354	scaffold344	6384	*	-0.9023	-1
cis_mRNA_dw20k	NA	LTCONS_00029703	MTCONS_00029657	scaffold344	1354	scaffold344	6384	*	-0.9023	-1
cis_mRNA_dw20k	NA	LTCONS_00029703	MTCONS_00029658	scaffold344	1354	scaffold344	6384	*	-0.9023	-1
cis_mRNA_dw20k	NA	LTCONS_00029703	MTCONS_00029706	scaffold344	1354	scaffold344	10913	*	0.6567	1
cis_mRNA_dw20k	NA	LTCONS_00029703	MTCONS_00029705	scaffold344	1354	scaffold344	10913	*	0.6567	1
cis_mRNA_dw20k	NA	LTCONS_00041735	MTCONS_00041772	scaffold556	881	scaffold556	3570	*	0.7325	1
cis_mRNA_dw20k	NA	LTCONS_00031348	MTCONS_00031345	scaffold372	453	scaffold372	4307	*	0.9902	1
cis_mRNA_dw20k	NA	LTCONS_00031348	MTCONS_00031340	scaffold372	453	scaffold372	4192	*	-0.9147	-1
cis_mRNA_dw20k	NA	LTCONS_00031348	MTCONS_00031344	scaffold372	453	scaffold372	4302	*	0.9441	1
cis_mRNA_dw20k	NA	LTCONS_00000531	MTCONS_00000031	scaffold1	3880	scaffold1	1777	*	-1	-1
cis_mRNA_dw20k	NA	LTCONS_00050064	MTCONS_00050079	scaffold735	895	scaffold735	4883	*	-0.9616	-1
cis_mRNA_dw20k	NA	LTCONS_00047411	MTCONS_00047415	scaffold681	1634	scaffold681	3914	*	0.9826	1
cis_mRNA_dw20k	NA	LTCONS_00047411	MTCONS_00047414	scaffold681	1634	scaffold681	2518	*	0.8193	1
cis_mRNA_dw20k	NA	LTCONS_00029662	MTCONS_00029646	scaffold344	554	scaffold344	6586	*	-0.9998	-0.866
cis_mRNA_dw20k	NA	LTCONS_00025765	MTCONS_00025562	scaffold29	502	scaffold29	2961	*	0.8996	1
cis_mRNA_dw20k	NA	LTCONS_00041380	MTCONS_00041485	scaffold55	1362	scaffold55	2702	*	0.9092	1
cis_mRNA_dw20k	NA	LTCONS_00041380	MTCONS_00041487	scaffold55	1362	scaffold55	2715	*	-0.9979	-1
cis_mRNA_dw20k	NA	LTCONS_00032758	MTCONS_00032712	scaffold391	2211	scaffold391	3434	*	-0.778	-1
cis_mRNA_dw20k	NA	LTCONS_00032758	MTCONS_00032711	scaffold391	2211	scaffold391	2957	*	-0.9876	-1
cis_mRNA_dw20k	NA	LTCONS_00032758	MTCONS_00032765	scaffold391	2211	scaffold391	4081	*	0.6437	1
cis_mRNA_dw20k	NA	LTCONS_00032758	MTCONS_00032708	scaffold391	2211	scaffold391	1517	*	-0.9881	-1
cis_mRNA_dw20k	NA	LTCONS_00032758	MTCONS_00032768	scaffold391	2211	scaffold391	7161	*	-0.9915	-1
cis_mRNA_dw20k	NA	LTCONS_00032758	MTCONS_00032710	scaffold391	2211	scaffold391	3705	*	0.9358	1
cis_mRNA_dw20k	NA	LTCONS_00046346	MTCONS_00046350	scaffold652	2647	scaffold652	4423	*	-0.9477	-1
cis_mRNA_dw20k	NA	LTCONS_00017694	MTCONS_00017611	scaffold202	8713	scaffold202	4989	*	0.7088	1
cis_mRNA_dw20k	NA	LTCONS_00017694	MTCONS_00017614	scaffold202	8713	scaffold202	1578	*	0.8818	1
cis_mRNA_dw20k	NA	LTCONS_00036989	MTCONS_00036984	scaffold47	1129	scaffold47	3889	-487.6	0.9955	1
cis_mRNA_dw20k	NA	LTCONS_00036989	MTCONS_00036980	scaffold47	1129	scaffold47	2268	*	0.9978	1
cis_mRNA_dw20k	NA	LTCONS_00036989	MTCONS_00036983	scaffold47	1129	scaffold47	4106	-486.24	0.9955	1
cis_mRNA_dw20k	NA	LTCONS_00037088	MTCONS_00036970	scaffold47	558	scaffold47	7090	*	0.994	0.866
cis_mRNA_dw20k	NA	LTCONS_00037088	MTCONS_00036971	scaffold47	558	scaffold47	20825	*	0.9999	1
cis_mRNA_dw20k	NA	LTCONS_00046322	MTCONS_00046351	scaffold652	2856	scaffold652	5149	*	0.8309	0.866
cis_mRNA_dw20k	NA	LTCONS_00043471	MTCONS_00043443	scaffold59	3381	scaffold59	4001	*	0.6212	1
cis_mRNA_dw20k	NA	LTCONS_00043471	MTCONS_00043446	scaffold59	3381	scaffold59	5524	*	-0.9096	-1
cis_mRNA_dw20k	NA	LTCONS_00031125	MTCONS_00031128	scaffold37	579	scaffold37	4687	*	-0.7796	-1
cis_mRNA_dw20k	NA	LTCONS_00005030	MTCONS_00005026	scaffold1174	885	scaffold1174	2502	-384.32	0.9366	1
cis_mRNA_dw20k	NA	LTCONS_00005030	MTCONS_00005023	scaffold1174	885	scaffold1174	3313	-384.32	0.9669	1
cis_mRNA_dw20k	NA	LTCONS_00006942	MTCONS_00006952	scaffold127	3419	scaffold127	7761	*	0.9993	1
cis_mRNA_dw20k	NA	LTCONS_00006942	MTCONS_00006951	scaffold127	3419	scaffold127	9728	*	0.9941	1
cis_mRNA_dw20k	NA	LTCONS_00006942	MTCONS_00006948	scaffold127	3419	scaffold127	6239	*	0.805	1
cis_mRNA_dw20k	NA	LTCONS_00001026	Dlo_000142.1	scaffold1	1746	scaffold1	1938	*	-0.91	-1
cis_mRNA_dw20k	NA	LTCONS_00030491	MTCONS_00030483	scaffold36	1267	scaffold36	5344	*	0.7277	1
cis_mRNA_dw20k	NA	LTCONS_00035977	MTCONS_00035970	scaffold45	2152	scaffold45	5458	*	0.9998	1
cis_mRNA_dw20k	NA	LTCONS_00035977	MTCONS_00035971	scaffold45	2152	scaffold45	5829	*	0.9209	1
cis_mRNA_dw20k	NA	LTCONS_00035977	MTCONS_00035972	scaffold45	2152	scaffold45	5428	*	0.9302	1
cis_mRNA_dw20k	NA	LTCONS_00037009	MTCONS_00037006	scaffold47	1170	scaffold47	1967	*	0.9735	1
cis_mRNA_dw20k	NA	LTCONS_00030490	MTCONS_00030483	scaffold36	1815	scaffold36	5344	*	0.8234	1
cis_mRNA_dw20k	NA	LTCONS_00019848	MTCONS_00019879	scaffold224	804	scaffold224	2849	*	-0.8383	-1
cis_mRNA_dw20k	NA	LTCONS_00001027	Dlo_000185.1	scaffold1	463	scaffold1	1668	*	0.942	1
cis_mRNA_dw20k	NA	LTCONS_00006941	MTCONS_00006952	scaffold127	4857	scaffold127	7761	*	0.9689	1
cis_mRNA_dw20k	NA	LTCONS_00006941	MTCONS_00006951	scaffold127	4857	scaffold127	9728	*	0.9944	1
cis_mRNA_dw20k	NA	LTCONS_00006941	MTCONS_00006948	scaffold127	4857	scaffold127	6239	*	0.6609	1
cis_mRNA_dw20k	NA	LTCONS_00000549	Dlo_000051.1	scaffold1	6042	scaffold1	360	*	0.9615	1
cis_mRNA_dw20k	NA	LTCONS_00046832	MTCONS_00046816	scaffold660	281	scaffold660	1681	*	0.731	1
cis_mRNA_dw20k	NA	LTCONS_00046832	MTCONS_00046815	scaffold660	281	scaffold660	1681	*	0.731	1
cis_mRNA_dw20k	NA	LTCONS_00024491	MTCONS_00024454	scaffold274	249	scaffold274	6390	*	0.9886	1
cis_mRNA_dw20k	NA	LTCONS_00024491	MTCONS_00024462	scaffold274	249	scaffold274	6226	*	0.9974	1
cis_mRNA_dw20k	NA	LTCONS_00037490	MTCONS_00037620	scaffold48	629	scaffold48	2232	*	0.9888	1
cis_mRNA_dw20k	NA	LTCONS_00013949	MTCONS_00013927	scaffold172	670	scaffold172	4213	*	0.7336	1
cis_mRNA_dw20k	NA	LTCONS_00013949	MTCONS_00013925	scaffold172	670	scaffold172	3801	*	-0.8046	-1
cis_mRNA_dw20k	NA	LTCONS_00000629	Dlo_000139.1	scaffold1	813	scaffold1	465	*	0.931	1
cis_mRNA_dw20k	NA	LTCONS_00000629	Dlo_000140.1	scaffold1	813	scaffold1	1002	*	-0.6878	-1
cis_mRNA_dw20k	NA	LTCONS_00054308	MTCONS_00054314	scaffold87	1086	scaffold87	6898	*	0.9718	1
cis_mRNA_dw20k	NA	LTCONS_00054308	MTCONS_00054309	scaffold87	1086	scaffold87	4870	*	0.9619	1
cis_mRNA_dw20k	NA	LTCONS_00001033	MTCONS_00000233	scaffold1	953	scaffold1	2528	*	0.6545	1
cis_mRNA_dw20k	NA	LTCONS_00001033	MTCONS_00000230	scaffold1	953	scaffold1	2557	*	-0.9014	-1
cis_mRNA_dw20k	NA	LTCONS_00001033	MTCONS_00000227	scaffold1	953	scaffold1	2970	*	-0.9983	-1
cis_mRNA_dw20k	NA	LTCONS_00001033	Dlo_000286.1	scaffold1	953	scaffold1	1380	*	-1	-1
cis_mRNA_dw20k	NA	LTCONS_00001033	MTCONS_00000228	scaffold1	953	scaffold1	3382	*	0.8839	1
cis_mRNA_dw20k	NA	LTCONS_00001033	MTCONS_00000235	scaffold1	953	scaffold1	2504	*	-0.9894	-1
cis_mRNA_dw20k	NA	LTCONS_00037092	MTCONS_00037015	scaffold47	1786	scaffold47	2042	*	0.9654	0.866
cis_mRNA_dw20k	NA	LTCONS_00037092	MTCONS_00037018	scaffold47	1786	scaffold47	4757	*	-0.8162	-1
cis_mRNA_dw20k	NA	LTCONS_00011052	MTCONS_00011010	scaffold149	1447	scaffold149	5712	*	0.944	1
cis_mRNA_dw20k	NA	LTCONS_00011052	MTCONS_00011011	scaffold149	1447	scaffold149	5712	*	0.944	1
cis_mRNA_dw20k	NA	LTCONS_00011052	MTCONS_00011014	scaffold149	1447	scaffold149	5712	*	0.944	1
cis_mRNA_dw20k	NA	LTCONS_00011052	MTCONS_00011013	scaffold149	1447	scaffold149	5712	*	0.944	1
cis_mRNA_dw20k	NA	LTCONS_00011052	MTCONS_00011012	scaffold149	1447	scaffold149	6191	*	0.9992	1
cis_mRNA_dw20k	NA	LTCONS_00000547	Dlo_000054.1	scaffold1	338	scaffold1	399	*	0.8327	1
cis_mRNA_dw20k	NA	LTCONS_00000547	Dlo_000055.1	scaffold1	338	scaffold1	2481	*	-0.6895	-1
cis_mRNA_dw20k	NA	LTCONS_00030450	MTCONS_00030459	scaffold358	4272	scaffold358	1823	*	-0.9393	-1
cis_mRNA_dw20k	NA	LTCONS_00030450	MTCONS_00030461	scaffold358	4272	scaffold358	2538	*	-0.976	-1
cis_mRNA_dw20k	NA	LTCONS_00030450	MTCONS_00030458	scaffold358	4272	scaffold358	2839	*	0.9793	1
cis_mRNA_dw20k	NA	LTCONS_00006944	MTCONS_00006952	scaffold127	5219	scaffold127	7761	*	0.9717	1
cis_mRNA_dw20k	NA	LTCONS_00006944	MTCONS_00006951	scaffold127	5219	scaffold127	9728	*	0.9276	1
cis_mRNA_dw20k	NA	LTCONS_00006944	MTCONS_00006948	scaffold127	5219	scaffold127	6239	*	0.9357	1
cis_mRNA_dw20k	NA	LTCONS_00035750	MTCONS_00035718	scaffold447	845	scaffold447	12387	*	0.6165	1
cis_mRNA_dw20k	NA	LTCONS_00035750	MTCONS_00035717	scaffold447	845	scaffold447	13898	*	0.6506	1
cis_mRNA_dw20k	NA	LTCONS_00035750	MTCONS_00035721	scaffold447	845	scaffold447	10749	*	0.9999	1
cis_mRNA_dw20k	NA	LTCONS_00035750	MTCONS_00035714	scaffold447	845	scaffold447	12631	*	0.6908	1
cis_mRNA_dw20k	NA	LTCONS_00035750	MTCONS_00035716	scaffold447	845	scaffold447	11082	*	0.7565	1
cis_mRNA_dw20k	NA	LTCONS_00012560	MTCONS_00012564	scaffold1603	575	scaffold1603	4849	*	-0.988	-1
cis_mRNA_dw20k	NA	LTCONS_00012560	MTCONS_00012573	scaffold1603	575	scaffold1603	4829	*	-0.9975	-1
cis_mRNA_dw20k	NA	LTCONS_00012560	MTCONS_00012572	scaffold1603	575	scaffold1603	3871	*	-0.9733	-1
cis_mRNA_dw20k	NA	LTCONS_00013469	MTCONS_00013458	scaffold168	924	scaffold168	15687	*	0.6957	0.866
cis_mRNA_dw20k	NA	LTCONS_00026979	MTCONS_00026926	scaffold303	324	scaffold303	10455	*	0.6035	1
cis_mRNA_dw20k	NA	LTCONS_00026979	MTCONS_00026931	scaffold303	324	scaffold303	8962	*	0.9993	1
cis_mRNA_dw20k	NA	LTCONS_00000133	Dlo_000162.1	scaffold1	967	scaffold1	822	*	-0.9719	-1
cis_mRNA_dw20k	NA	LTCONS_00013775	MTCONS_00013771	scaffold171	841	scaffold171	3963	*	0.995	0.866
cis_mRNA_dw20k	NA	LTCONS_00013775	MTCONS_00013770	scaffold171	841	scaffold171	3883	*	0.9928	0.866
cis_mRNA_dw20k	NA	LTCONS_00013775	MTCONS_00013764	scaffold171	841	scaffold171	6109	*	0.9991	0.866
cis_mRNA_dw20k	NA	LTCONS_00013775	MTCONS_00013765	scaffold171	841	scaffold171	5418	*	0.9787	0.866
cis_mRNA_dw20k	NA	LTCONS_00046035	MTCONS_00046041	scaffold647	1616	scaffold647	2775	*	-0.9524	-1
cis_mRNA_dw20k	NA	LTCONS_00046035	MTCONS_00046043	scaffold647	1616	scaffold647	2824	*	-0.8871	-1
cis_mRNA_dw20k	NA	LTCONS_00039028	MTCONS_00038979	scaffold509	441	scaffold509	3964	*	0.9503	1
cis_mRNA_dw20k	NA	LTCONS_00039028	MTCONS_00038982	scaffold509	441	scaffold509	2792	*	0.7379	1
cis_mRNA_dw20k	NA	LTCONS_00001021	Dlo_000054.1	scaffold1	1616	scaffold1	399	*	-0.827	-1
cis_mRNA_dw20k	NA	LTCONS_00049785	MTCONS_00049561	scaffold73	4163	scaffold73	4158	*	0.9178	1
cis_mRNA_dw20k	NA	LTCONS_00049785	MTCONS_00049570	scaffold73	4163	scaffold73	4119	*	0.8742	1
cis_mRNA_dw20k	NA	LTCONS_00000242	Dlo_000291.1	scaffold1	3079	scaffold1	1017	*	-0.9962	-1
cis_mRNA_dw20k	NA	LTCONS_00000242	Dlo_000290.1	scaffold1	3079	scaffold1	582	*	0.9775	1
cis_mRNA_dw20k	NA	LTCONS_00000550	Dlo_000054.1	scaffold1	6273	scaffold1	399	*	0.8585	1
cis_mRNA_dw20k	NA	LTCONS_00000550	Dlo_000055.1	scaffold1	6273	scaffold1	2481	*	-0.7237	-1
cis_mRNA_dw20k	NA	LTCONS_00001020	Dlo_000054.1	scaffold1	256	scaffold1	399	*	0.9398	0.866
cis_mRNA_dw20k	NA	LTCONS_00019850	MTCONS_00019878	scaffold224	1449	scaffold224	2727	*	-0.941	-1
cis_mRNA_dw20k	NA	LTCONS_00019850	MTCONS_00019877	scaffold224	1449	scaffold224	2773	*	-0.9141	-1
cis_mRNA_dw20k	NA	LTCONS_00056234	MTCONS_00056228	scaffold932	4122	scaffold932	3601	*	0.722	1
cis_mRNA_dw20k	NA	LTCONS_00037814	MTCONS_00037827	scaffold484	532	scaffold484	2033	*	-0.9897	-1
cis_mRNA_dw20k	NA	LTCONS_00037814	MTCONS_00037816	scaffold484	532	scaffold484	2361	*	0.9787	1
cis_mRNA_dw20k	NA	LTCONS_00037814	MTCONS_00037817	scaffold484	532	scaffold484	2363	*	0.8469	0.866
cis_mRNA_dw20k	NA	LTCONS_00037814	MTCONS_00037820	scaffold484	532	scaffold484	2513	*	-0.915	-1
cis_mRNA_dw20k	NA	LTCONS_00001023	Dlo_000070.1	scaffold1	475	scaffold1	507	*	-0.9859	-1
cis_mRNA_dw20k	NA	LTCONS_00000522	Dlo_000039.1	scaffold1	1833	scaffold1	828	*	0.999	1
cis_mRNA_dw20k	NA	LTCONS_00030449	MTCONS_00030459	scaffold358	2301	scaffold358	1823	*	-0.9976	-1
cis_mRNA_dw20k	NA	LTCONS_00030449	MTCONS_00030461	scaffold358	2301	scaffold358	2538	*	-0.98	-1
cis_mRNA_dw20k	NA	LTCONS_00030449	MTCONS_00030458	scaffold358	2301	scaffold358	2839	*	0.9767	1
cis_mRNA_dw20k	NA	LTCONS_00035815	MTCONS_00035817	scaffold449	1660	scaffold449	9361	*	-0.9985	-1
cis_mRNA_dw20k	NA	LTCONS_00035815	MTCONS_00035826	scaffold449	1660	scaffold449	7497	*	-0.9776	-1
cis_mRNA_dw20k	NA	LTCONS_00035815	MTCONS_00035819	scaffold449	1660	scaffold449	7533	*	0.9801	1
cis_mRNA_dw20k	NA	LTCONS_00035815	MTCONS_00035823	scaffold449	1660	scaffold449	11496	*	-0.9967	-1
cis_mRNA_dw20k	NA	LTCONS_00035814	MTCONS_00035821	scaffold449	1347	scaffold449	6810	*	-0.9873	-1
cis_mRNA_dw20k	NA	LTCONS_00035814	MTCONS_00035822	scaffold449	1347	scaffold449	7405	*	0.8369	1
cis_mRNA_dw20k	NA	LTCONS_00027418	MTCONS_00027386	scaffold313	305	scaffold313	2086	*	0.7543	1
cis_mRNA_dw20k	NA	LTCONS_00048711	MTCONS_00048682	scaffold706	847	scaffold706	2620	*	0.7115	1
cis_mRNA_dw20k	NA	LTCONS_00048711	MTCONS_00048685	scaffold706	847	scaffold706	4013	*	0.7476	1
cis_mRNA_dw20k	NA	LTCONS_00039599	MTCONS_00039577	scaffold515	2851	scaffold515	9453	*	0.994	0.866
cis_mRNA_dw20k	NA	LTCONS_00039599	MTCONS_00039579	scaffold515	2851	scaffold515	9699	*	0.8569	0.866
cis_mRNA_dw20k	NA	LTCONS_00039599	MTCONS_00039600	scaffold515	2851	scaffold515	8294	*	-0.9266	-0.866
cis_mRNA_dw20k	NA	LTCONS_00039599	MTCONS_00039578	scaffold515	2851	scaffold515	9085	*	0.6597	0.866
cis_mRNA_dw20k	NA	LTCONS_00039599	MTCONS_00039572	scaffold515	2851	scaffold515	8605	*	0.8966	0.866
cis_mRNA_dw20k	NA	LTCONS_00039599	MTCONS_00039575	scaffold515	2851	scaffold515	8599	*	0.8579	0.866
cis_mRNA_dw20k	NA	LTCONS_00039599	MTCONS_00039580	scaffold515	2851	scaffold515	9365	*	0.6777	0.866
cis_mRNA_dw20k	NA	LTCONS_00039599	MTCONS_00039576	scaffold515	2851	scaffold515	8599	*	0.9743	0.866
cis_mRNA_dw20k	NA	LTCONS_00011634	MTCONS_00011637	scaffold153	1129	scaffold153	3383	*	0.9867	1
cis_mRNA_dw20k	NA	LTCONS_00000693	Dlo_000197.1	scaffold1	801	scaffold1	1023	*	-0.6028	-1
cis_mRNA_dw20k	NA	LTCONS_00000693	Dlo_000196.1	scaffold1	801	scaffold1	1170	*	-0.9008	-1
cis_mRNA_dw20k	NA	LTCONS_00030448	MTCONS_00030459	scaffold358	1204	scaffold358	1823	*	-0.9895	-1
cis_mRNA_dw20k	NA	LTCONS_00030448	MTCONS_00030461	scaffold358	1204	scaffold358	2538	*	-0.9999	-1
cis_mRNA_dw20k	NA	LTCONS_00030448	MTCONS_00030458	scaffold358	1204	scaffold358	2839	*	1	1
cis_mRNA_dw20k	NA	LTCONS_00000532	Dlo_000044.1	scaffold1	2833	scaffold1	615	*	-0.9917	-1
cis_mRNA_dw20k	NA	LTCONS_00048716	MTCONS_00048682	scaffold706	610	scaffold706	2620	*	-0.6952	-1
cis_mRNA_dw20k	NA	LTCONS_00048716	MTCONS_00048685	scaffold706	610	scaffold706	4013	*	-0.7322	-1
cis_mRNA_dw20k	NA	LTCONS_00023108	MTCONS_00023062	scaffold257	411	scaffold257	3664	*	0.7887	1
cis_mRNA_dw20k	NA	LTCONS_00036773	MTCONS_00036777	scaffold463	469	scaffold463	2686	*	-0.9953	-1
cis_mRNA_dw20k	NA	LTCONS_00036773	MTCONS_00036778	scaffold463	469	scaffold463	2705	*	-0.8322	-1
cis_mRNA_dw20k	NA	LTCONS_00000531	Dlo_000044.1	scaffold1	3880	scaffold1	615	*	-0.9993	-1
cis_mRNA_dw20k	NA	LTCONS_00018908	MTCONS_00018914	scaffold213	1790	scaffold213	4421	*	0.8546	1
cis_mRNA_dw20k	NA	LTCONS_00018908	MTCONS_00018919	scaffold213	1790	scaffold213	4928	*	0.9932	1
cis_mRNA_dw20k	NA	LTCONS_00018908	MTCONS_00018912	scaffold213	1790	scaffold213	4421	*	0.8546	1
cis_mRNA_dw20k	NA	LTCONS_00021403	MTCONS_00021395	scaffold239	1046	scaffold239	3374	*	-0.9975	-1
cis_mRNA_dw20k	NA	LTCONS_00021403	MTCONS_00021398	scaffold239	1046	scaffold239	9721	*	0.9986	1
cis_mRNA_dw20k	NA	LTCONS_00021403	MTCONS_00021394	scaffold239	1046	scaffold239	9779	*	-0.9949	-1
cis_mRNA_dw20k	NA	LTCONS_00021403	MTCONS_00021393	scaffold239	1046	scaffold239	4792	*	0.9885	1
cis_mRNA_dw20k	NA	LTCONS_00039666	MTCONS_00039662	scaffold517	416	scaffold517	1587	*	-0.7415	-1
cis_mRNA_dw20k	NA	LTCONS_00055494	MTCONS_00055471	scaffold902	1579	scaffold902	1739	*	-0.9881	-1
cis_mRNA_dw20k	NA	LTCONS_00018907	MTCONS_00018915	scaffold213	1793	scaffold213	4531	*	-0.6566	-1
cis_mRNA_dw20k	NA	LTCONS_00018907	MTCONS_00018918	scaffold213	1793	scaffold213	4422	*	-0.8198	-1
cis_mRNA_dw20k	NA	LTCONS_00018907	MTCONS_00018913	scaffold213	1793	scaffold213	4530	*	0.6926	1
cis_mRNA_dw20k	NA	LTCONS_00018907	MTCONS_00018916	scaffold213	1793	scaffold213	4422	*	-0.8198	-1
cis_mRNA_dw20k	NA	LTCONS_00018907	MTCONS_00018917	scaffold213	1793	scaffold213	4422	*	-0.8198	-1
cis_mRNA_dw20k	NA	LTCONS_00018907	MTCONS_00018911	scaffold213	1793	scaffold213	4530	*	0.6926	1
cis_mRNA_dw20k	NA	LTCONS_00030489	MTCONS_00030483	scaffold36	2030	scaffold36	5344	*	0.7202	1
cis_mRNA_dw20k	NA	LTCONS_00024203	MTCONS_00024041	scaffold27	259	scaffold27	1982	*	0.9937	1
cis_mRNA_dw20k	NA	LTCONS_00024203	MTCONS_00024044	scaffold27	259	scaffold27	1866	*	0.9931	1
cis_mRNA_dw20k	NA	LTCONS_00030452	MTCONS_00030459	scaffold358	4272	scaffold358	1823	*	-0.9393	-1
cis_mRNA_dw20k	NA	LTCONS_00030452	MTCONS_00030461	scaffold358	4272	scaffold358	2538	*	-0.976	-1
cis_mRNA_dw20k	NA	LTCONS_00030452	MTCONS_00030458	scaffold358	4272	scaffold358	2839	*	0.9793	1
cis_mRNA_dw20k	NA	LTCONS_00013921	MTCONS_00013927	scaffold172	1214	scaffold172	4213	*	0.8845	1
cis_mRNA_dw20k	NA	LTCONS_00013921	MTCONS_00013925	scaffold172	1214	scaffold172	3801	*	-0.9309	-1
cis_mRNA_dw20k	NA	LTCONS_00004029	Dlo_002425.1	scaffold1111	498	scaffold1111	1146	*	-0.9616	-1
cis_mRNA_dw20k	NA	LTCONS_00001439	Dlo_000848.1	scaffold101	731	scaffold101	1344	*	0.9999	1
cis_mRNA_dw20k	NA	LTCONS_00003069	Dlo_001857.1	scaffold1086	713	scaffold1086	1599	*	0.9648	1
cis_mRNA_dw20k	NA	LTCONS_00003069	Dlo_001856.1	scaffold1086	713	scaffold1086	3180	*	-0.9	-1
cis_mRNA_dw20k	NA	LTCONS_00003200	Dlo_001953.1	scaffold109	1015	scaffold109	2388	*	1	0.866
cis_mRNA_dw20k	NA	LTCONS_00003630	Dlo_002074.3	scaffold11	674	scaffold11	492	*	-0.996	-1
cis_mRNA_dw20k	NA	LTCONS_00002541	Dlo_001545.1	scaffold1067	2274	scaffold1067	1218	*	-0.9766	-1
cis_mRNA_dw20k	NA	LTCONS_00002541	Dlo_001538.1	scaffold1067	2274	scaffold1067	1812	*	-0.9527	-1
cis_mRNA_dw20k	NA	LTCONS_00004209	Dlo_002521.1	scaffold112	1034	scaffold112	513	*	-0.9602	-1
cis_mRNA_dw20k	NA	LTCONS_00002326	Dlo_001363.1	scaffold105	314	scaffold105	2094	*	0.9823	1
cis_mRNA_dw20k	NA	LTCONS_00002411	Dlo_001460.1	scaffold106	416	scaffold106	1266	*	0.7739	0.866
cis_mRNA_dw20k	NA	LTCONS_00002316	Dlo_001402.1	scaffold105	728	scaffold105	1077	*	-0.9868	-1
cis_mRNA_dw20k	NA	LTCONS_00001837	Dlo_001111.2	scaffold103	3934	scaffold103	459	*	-0.8469	-1
cis_mRNA_dw20k	NA	LTCONS_00002267	Dlo_001347.1	scaffold105	820	scaffold105	675	*	0.9202	1
cis_mRNA_dw20k	NA	LTCONS_00002750	Dlo_001662.1	scaffold1077	614	scaffold1077	2598	*	0.9891	1
cis_mRNA_dw20k	NA	LTCONS_00004484	Dlo_002746.1	scaffold114	406	scaffold114	1527	*	0.9961	0.866
cis_mRNA_dw20k	NA	LTCONS_00002946	Dlo_001773.1	scaffold108	1396	scaffold108	3402	*	0.9418	1
cis_mRNA_dw20k	NA	LTCONS_00002946	Dlo_001777.1	scaffold108	1396	scaffold108	177	*	0.866	0.866
cis_mRNA_dw20k	NA	LTCONS_00002715	Dlo_001661.1	scaffold1077	622	scaffold1077	1950	*	0.997	1
cis_mRNA_dw20k	NA	LTCONS_00003036	Dlo_001846.1	scaffold1085	2647	scaffold1085	2361	*	-0.9978	-1
cis_mRNA_dw20k	NA	LTCONS_00003036	Dlo_001842.1	scaffold1085	2647	scaffold1085	1698	*	-0.8003	-1
cis_mRNA_dw20k	NA	LTCONS_00001285	Dlo_000748.1	scaffold100	2111	scaffold100	1350	*	0.7026	1
cis_mRNA_dw20k	NA	LTCONS_00003662	Dlo_002131.1	scaffold11	3568	scaffold11	696	-289.25	0.994	1
cis_mRNA_dw20k	NA	LTCONS_00002980	Dlo_001809.1	scaffold1082	1534	scaffold1082	816	*	-0.797	-1
cis_mRNA_dw20k	NA	LTCONS_00004111	Dlo_002486.1	scaffold112	5776	scaffold112	1941	*	-0.914	-1
cis_mRNA_dw20k	NA	LTCONS_00004111	Dlo_002484.1	scaffold112	5776	scaffold112	3729	*	0.9996	1
cis_mRNA_dw20k	NA	LTCONS_00001142	Dlo_000673.1	scaffold10	495	scaffold10	918	*	-0.9993	-0.866
cis_mRNA_dw20k	NA	LTCONS_00003059	Dlo_001851.1	scaffold1086	345	scaffold1086	432	*	0.9235	1
cis_mRNA_dw20k	NA	LTCONS_00000927	Dlo_000480.1	scaffold1	483	scaffold1	1077	*	0.7013	1
cis_mRNA_dw20k	NA	LTCONS_00000927	Dlo_000476.1	scaffold1	483	scaffold1	240	*	0.7336	1
cis_mRNA_dw20k	NA	LTCONS_00004206	Dlo_002519.1	scaffold112	1260	scaffold112	441	*	-0.9482	-1
cis_mRNA_dw20k	NA	LTCONS_00004206	Dlo_002520.1	scaffold112	1260	scaffold112	243	*	-0.8403	-0.866
cis_mRNA_dw20k	NA	LTCONS_00001087	Dlo_000673.1	scaffold10	528	scaffold10	918	*	0.9866	0.866
cis_mRNA_dw20k	NA	LTCONS_00003591	Dlo_002211.1	scaffold11	1186	scaffold11	1743	*	0.9188	1
cis_mRNA_dw20k	NA	LTCONS_00003084	Dlo_001868.1	scaffold1087	1732	scaffold1087	378	*	0.992	1
cis_mRNA_dw20k	NA	LTCONS_00004711	Dlo_002859.1	scaffold1157	1439	scaffold1157	366	*	-1	-1
cis_mRNA_dw20k	NA	LTCONS_00000346	Dlo_000430.1	scaffold1	1084	scaffold1	900	*	0.8413	1
cis_mRNA_dw20k	NA	LTCONS_00000346	Dlo_000432.1	scaffold1	1084	scaffold1	1419	*	-0.7645	-1
cis_mRNA_dw20k	NA	LTCONS_00004326	Dlo_002597.1	scaffold113	2117	scaffold113	1182	*	-0.9868	-1
cis_mRNA_dw20k	NA	LTCONS_00004326	Dlo_002599.1	scaffold113	2117	scaffold113	858	*	0.999	1
cis_mRNA_dw20k	NA	LTCONS_00003199	Dlo_001953.1	scaffold109	968	scaffold109	2388	*	1	0.866
cis_mRNA_dw20k	NA	LTCONS_00002048	Dlo_001247.1	scaffold1040	597	scaffold1040	339	*	0.9094	1
cis_mRNA_dw20k	NA	LTCONS_00002048	Dlo_001249.1	scaffold1040	597	scaffold1040	387	*	0.9892	1
cis_mRNA_dw20k	NA	LTCONS_00003392	Dlo_002036.1	scaffold1098	6077	scaffold1098	948	*	0.9999	1
cis_mRNA_dw20k	NA	LTCONS_00005333	Dlo_003210.3	scaffold1191	572	scaffold1191	4542	*	0.9987	1
cis_mRNA_dw20k	NA	LTCONS_00005333	Dlo_003211.1	scaffold1191	572	scaffold1191	588	*	0.9936	1
cis_mRNA_dw20k	NA	LTCONS_00001675	Dlo_000989.1	scaffold102	358	scaffold102	1776	*	-0.9375	-1
cis_mRNA_dw20k	NA	LTCONS_00002659	Dlo_001584.1	scaffold107	2691	scaffold107	1734	*	0.9613	1
cis_mRNA_dw20k	NA	LTCONS_00003919	Dlo_002367.1	scaffold1106	479	scaffold1106	957	*	-0.7694	-1
cis_mRNA_dw20k	NA	LTCONS_00004847	Dlo_002932.1	scaffold1161	277	scaffold1161	1629	*	-0.9782	-1
cis_mRNA_dw20k	NA	LTCONS_00001991	Dlo_001199.1	scaffold104	361	scaffold104	2571	*	0.689	1
cis_mRNA_dw20k	NA	LTCONS_00004210	Dlo_002521.1	scaffold112	1031	scaffold112	513	*	0.7484	0.866
cis_mRNA_dw20k	NA	LTCONS_00003661	Dlo_002131.1	scaffold11	3568	scaffold11	696	-289.25	0.994	1
cis_mRNA_dw20k	NA	LTCONS_00002193	Dlo_001324.1	scaffold1048	1656	scaffold1048	2382	*	0.6719	1
cis_mRNA_dw20k	NA	LTCONS_00002072	Dlo_001258.1	scaffold1041	250	scaffold1041	948	*	-0.7394	-1
cis_mRNA_dw20k	NA	LTCONS_00004426	Dlo_002668.1	scaffold1137	1058	scaffold1137	897	*	-0.9764	-1
cis_mRNA_dw20k	NA	LTCONS_00003631	Dlo_002075.1	scaffold11	642	scaffold11	792	-574.68	-0.9993	-1
cis_mRNA_dw20k	NA	LTCONS_00005168	Dlo_003109.4	scaffold118	2199	scaffold118	2952	*	0.9885	1
cis_mRNA_dw20k	NA	LTCONS_00003660	Dlo_002131.1	scaffold11	3568	scaffold11	696	-289.25	0.994	1
cis_mRNA_dw20k	NA	LTCONS_00005299	Dlo_003185.1	scaffold119	1091	scaffold119	1299	*	-0.9981	-1
cis_mRNA_dw20k	NA	LTCONS_00003362	Dlo_002030.1	scaffold1097	763	scaffold1097	687	*	-0.9449	-1
cis_mRNA_dw20k	NA	LTCONS_00003362	Dlo_002025.1	scaffold1097	763	scaffold1097	1746	*	-0.9759	-1
cis_mRNA_dw20k	NA	LTCONS_00001239	Dlo_000694.1	scaffold100	2875	scaffold100	1947	*	0.9046	1
cis_mRNA_dw20k	NA	LTCONS_00003285	Dlo_002001.1	scaffold1095	474	scaffold1095	705	*	-0.866	-0.866
cis_mRNA_dw20k	NA	LTCONS_00003285	Dlo_002003.1	scaffold1095	474	scaffold1095	573	*	-0.996	-0.866
cis_mRNA_dw20k	NA	LTCONS_00003335	Dlo_002023.1	scaffold1097	2860	scaffold1097	609	*	0.9883	1
cis_mRNA_dw20k	NA	LTCONS_00003750	Dlo_002227.1	scaffold11	400	scaffold11	1218	*	0.9576	1
cis_mRNA_dw20k	NA	LTCONS_00004503	Dlo_002715.1	scaffold114	1868	scaffold114	1536	*	-0.6302	-0.866
cis_mRNA_dw20k	NA	LTCONS_00001814	Dlo_001101.1	scaffold103	3059	scaffold103	1728	*	0.9894	1
cis_mRNA_dw20k	NA	LTCONS_00004181	Dlo_002504.1	scaffold112	508	scaffold112	606	*	0.9522	1
cis_mRNA_dw20k	NA	LTCONS_00004181	Dlo_002505.2	scaffold112	508	scaffold112	3036	*	-0.998	-1
cis_mRNA_dw20k	NA	LTCONS_00004208	Dlo_002521.1	scaffold112	1407	scaffold112	513	*	-0.9926	-1
cis_mRNA_dw20k	NA	LTCONS_00000345	Dlo_000430.1	scaffold1	3269	scaffold1	900	*	0.9731	1
cis_mRNA_dw20k	NA	LTCONS_00000345	Dlo_000432.1	scaffold1	3269	scaffold1	1419	*	-0.9352	-1
cis_mRNA_dw20k	NA	LTCONS_00001742	Dlo_001052.1	scaffold1028	428	scaffold1028	4605	*	0.7674	0.866
cis_mRNA_dw20k	NA	LTCONS_00000403	Dlo_000516.1	scaffold1	1297	scaffold1	2382	*	-0.8889	-1
cis_mRNA_dw20k	NA	LTCONS_00003893	Dlo_002354.1	scaffold1104	407	scaffold1104	2259	*	-0.9771	-0.866
cis_mRNA_dw20k	NA	LTCONS_00004458	Dlo_002694.1	scaffold114	945	scaffold114	1914	*	-0.7441	-1
cis_mRNA_dw20k	NA	LTCONS_00001300	Dlo_000749.1	scaffold100	359	scaffold100	2439	*	0.9999	1
cis_mRNA_dw20k	NA	LTCONS_00001300	Dlo_000751.1	scaffold100	359	scaffold100	1086	*	0.9972	1
cis_mRNA_dw20k	NA	LTCONS_00001813	Dlo_001101.1	scaffold103	2844	scaffold103	1728	*	-0.8878	-1
cis_mRNA_dw20k	NA	LTCONS_00004486	Dlo_002750.1	scaffold114	2124	scaffold114	1485	*	0.926	1
cis_mRNA_dw20k	NA	LTCONS_00002265	Dlo_001405.1	scaffold105	884	scaffold105	2295	*	0.7561	1
cis_mRNA_dw20k	NA	LTCONS_00004596	Dlo_002795.1	scaffold1144	1316	scaffold1144	846	*	0.9965	1
cis_mRNA_dw20k	NA	LTCONS_00000894	Dlo_000435.1	scaffold1	1546	scaffold1	243	*	-0.9193	-1
cis_mRNA_dw20k	NA	LTCONS_00000894	Dlo_000431.1	scaffold1	1546	scaffold1	1401	*	0.8856	1
cis_mRNA_dw20k	NA	LTCONS_00000894	Dlo_000433.1	scaffold1	1546	scaffold1	1290	*	0.6921	1
cis_mRNA_dw20k	NA	LTCONS_00004547	Dlo_002775.1	scaffold1141	589	scaffold1141	1461	*	0.7146	0.866
cis_mRNA_dw20k	NA	LTCONS_00004547	Dlo_002770.3	scaffold1141	589	scaffold1141	1134	*	-0.9951	-0.866
cis_mRNA_dw20k	NA	LTCONS_00003819	Dlo_002266.2	scaffold110	1284	scaffold110	687	*	-0.9874	-0.866
cis_mRNA_dw20k	NA	LTCONS_00002301	Dlo_001390.1	scaffold105	3181	scaffold105	537	*	0.8521	1
cis_mRNA_dw20k	NA	LTCONS_00005169	Dlo_003107.1	scaffold118	2637	scaffold118	612	*	-0.7772	-1
cis_mRNA_dw20k	NA	LTCONS_00005169	Dlo_003105.1	scaffold118	2637	scaffold118	4347	*	-0.9419	-1
cis_mRNA_dw20k	NA	LTCONS_00004240	Dlo_002504.1	scaffold112	716	scaffold112	606	*	0.9893	1
cis_mRNA_dw20k	NA	LTCONS_00004240	Dlo_002505.2	scaffold112	716	scaffold112	3036	*	-0.995	-1
cis_mRNA_dw20k	NA	LTCONS_00003894	Dlo_002354.1	scaffold1104	465	scaffold1104	2259	*	0.9099	0.866
cis_mRNA_dw20k	NA	LTCONS_00000343	Dlo_000430.1	scaffold1	1135	scaffold1	900	*	-0.7413	-1
cis_mRNA_dw20k	NA	LTCONS_00000343	Dlo_000432.1	scaffold1	1135	scaffold1	1419	*	0.6485	1
cis_mRNA_dw20k	NA	LTCONS_00002036	Dlo_001213.1	scaffold104	218	scaffold104	1092	*	-0.9037	-1
cis_mRNA_dw20k	NA	LTCONS_00003508	Dlo_002131.1	scaffold11	2439	scaffold11	696	*	-0.9158	-1
cis_mRNA_dw20k	NA	LTCONS_00004410	Dlo_002657.1	scaffold1135	371	scaffold1135	666	*	0.9067	1
cis_mRNA_dw20k	NA	LTCONS_00004410	Dlo_002662.1	scaffold1135	371	scaffold1135	1662	*	0.8544	1
cis_mRNA_dw20k	NA	LTCONS_00001908	Dlo_001161.1	scaffold1035	762	scaffold1035	657	*	-0.7419	-1
cis_mRNA_dw20k	NA	LTCONS_00001385	Dlo_000829.1	scaffold101	940	scaffold101	792	*	0.8716	1
cis_mRNA_dw20k	NA	LTCONS_00002319	Dlo_001401.1	scaffold105	697	scaffold105	1071	*	0.7152	1
cis_mRNA_dw20k	NA	LTCONS_00003818	Dlo_002266.2	scaffold110	1505	scaffold110	687	*	-0.898	-1
cis_mRNA_dw20k	NA	LTCONS_00003086	Dlo_001868.1	scaffold1087	8187	scaffold1087	378	*	-0.7566	-1
cis_mRNA_dw20k	NA	LTCONS_00001981	Dlo_001192.1	scaffold104	533	scaffold104	1050	*	-0.9749	-1
cis_mRNA_dw20k	NA	LTCONS_00002037	Dlo_001218.1	scaffold104	235	scaffold104	867	*	0.9117	1
cis_mRNA_dw20k	NA	LTCONS_00002037	Dlo_001219.1	scaffold104	235	scaffold104	195	*	0.8159	1
cis_mRNA_dw20k	NA	LTCONS_00002037	Dlo_001221.1	scaffold104	235	scaffold104	2283	*	-0.9198	-0.866
cis_mRNA_dw20k	NA	LTCONS_00003735	Dlo_002116.1	scaffold11	314	scaffold11	609	*	0.998	1
cis_mRNA_dw20k	NA	LTCONS_00003785	Dlo_002266.2	scaffold110	312	scaffold110	687	*	0.7948	1
cis_mRNA_dw20k	NA	LTCONS_00004925	Dlo_003033.1	scaffold117	979	scaffold117	1332	*	0.989	0.866
cis_mRNA_dw20k	NA	LTCONS_00003436	Dlo_002071.1	scaffold11	2886	scaffold11	1755	*	-0.7502	-1
cis_mRNA_dw20k	NA	LTCONS_00003227	Dlo_001972.1	scaffold1090	663	scaffold1090	1353	*	0.9756	1
cis_mRNA_dw20k	NA	LTCONS_00004684	Dlo_002836.1	scaffold115	492	scaffold115	741	*	-0.9453	-1
cis_mRNA_dw20k	NA	LTCONS_00001822	Dlo_001110.1	scaffold103	1072	scaffold103	1272	*	-0.668	-1
cis_mRNA_dw20k	NA	LTCONS_00003784	Dlo_002266.2	scaffold110	2262	scaffold110	687	*	0.8476	1
cis_mRNA_dw20k	NA	LTCONS_00003879	Dlo_002339.1	scaffold1103	927	scaffold1103	921	*	0.8721	1
cis_mRNA_dw20k	NA	LTCONS_00004810	Dlo_002920.2	scaffold1160	1054	scaffold1160	3468	*	0.999	1
cis_mRNA_dw20k	NA	LTCONS_00004810	Dlo_002921.1	scaffold1160	1054	scaffold1160	342	*	-0.9717	-1
cis_mRNA_dw20k	NA	LTCONS_00002074	Dlo_001271.1	scaffold1042	2887	scaffold1042	1095	*	-0.9983	-1
cis_mRNA_dw20k	NA	LTCONS_00002311	Dlo_001398.3	scaffold105	3002	scaffold105	1623	*	-0.9412	-1
cis_mRNA_dw20k	NA	LTCONS_00005253	Dlo_003174.1	scaffold1187	905	scaffold1187	486	*	0.9187	1
cis_mRNA_dw20k	NA	LTCONS_00004924	Dlo_003033.1	scaffold117	1651	scaffold117	1332	*	0.8486	0.866
cis_mRNA_dw20k	NA	LTCONS_00003190	Dlo_001963.1	scaffold109	388	scaffold109	2205	*	-0.968	-1
cis_mRNA_dw20k	NA	LTCONS_00003058	Dlo_001851.1	scaffold1086	435	scaffold1086	432	*	0.703	1
cis_mRNA_dw20k	NA	LTCONS_00002329	Dlo_001406.3	scaffold105	2182	scaffold105	891	*	0.6846	1
cis_mRNA_dw20k	NA	LTCONS_00000855	Dlo_000385.1	scaffold1	371	scaffold1	960	*	0.7653	1
cis_mRNA_dw20k	NA	LTCONS_00004207	Dlo_002520.1	scaffold112	1253	scaffold112	243	*	-0.9774	-0.866
cis_mRNA_dw20k	NA	LTCONS_00003783	Dlo_002266.2	scaffold110	1044	scaffold110	687	*	0.9936	1
cis_mRNA_dw20k	NA	LTCONS_00001086	Dlo_000673.1	scaffold10	525	scaffold10	918	*	0.6086	0.866
cis_mRNA_dw20k	NA	LTCONS_00001526	Dlo_000899.2	scaffold1017	386	scaffold1017	1317	*	0.8947	1
cis_mRNA_dw20k	NA	LTCONS_00005030	Dlo_003050.1	scaffold1174	885	scaffold1174	978	*	1	1
cis_mRNA_dw20k	NA	LTCONS_00008201	Dlo_004971.1	scaffold133	337	scaffold133	336	*	0.9887	1
cis_mRNA_dw20k	NA	LTCONS_00008201	Dlo_004970.1	scaffold133	337	scaffold133	318	*	0.9812	1
cis_mRNA_dw20k	NA	LTCONS_00006917	Dlo_004188.2	scaffold127	1835	scaffold127	318	*	-0.9975	-1
cis_mRNA_dw20k	NA	LTCONS_00005965	Dlo_003609.2	scaffold1211	274	scaffold1211	1104	*	-0.8604	-1
cis_mRNA_dw20k	NA	LTCONS_00005965	Dlo_003608.1	scaffold1211	274	scaffold1211	2130	*	0.9923	1
cis_mRNA_dw20k	NA	LTCONS_00005409	Dlo_003264.1	scaffold1196	1301	scaffold1196	1410	*	0.9387	1
cis_mRNA_dw20k	NA	LTCONS_00009289	Dlo_005532.1	scaffold14	1404	scaffold14	3471	*	-0.894	-1
cis_mRNA_dw20k	NA	LTCONS_00009289	Dlo_005534.3	scaffold14	1404	scaffold14	906	*	-0.9622	-1
cis_mRNA_dw20k	NA	LTCONS_00009773	Dlo_005913.1	scaffold142	332	scaffold142	648	*	0.7206	0.866
cis_mRNA_dw20k	NA	LTCONS_00009901	Dlo_005959.1	scaffold1424	354	scaffold1424	444	*	-0.9482	-1
cis_mRNA_dw20k	NA	LTCONS_00009768	Dlo_005901.1	scaffold142	771	scaffold142	1095	*	0.8278	1
cis_mRNA_dw20k	NA	LTCONS_00005423	Dlo_003265.1	scaffold1196	379	scaffold1196	270	*	-0.63	-1
cis_mRNA_dw20k	NA	LTCONS_00009522	Dlo_005756.1	scaffold1409	3806	scaffold1409	783	*	0.914	1
cis_mRNA_dw20k	NA	LTCONS_00009522	Dlo_005757.1	scaffold1409	3806	scaffold1409	4944	*	-0.6651	-1
cis_mRNA_dw20k	NA	LTCONS_00009432	Dlo_005596.1	scaffold14	1373	scaffold14	2052	*	0.8508	1
cis_mRNA_dw20k	NA	LTCONS_00009584	Dlo_005771.1	scaffold141	2416	scaffold141	675	*	0.9028	1
cis_mRNA_dw20k	NA	LTCONS_00009709	Dlo_005858.1	scaffold1414	1041	scaffold1414	741	*	-0.9999	-1
cis_mRNA_dw20k	NA	LTCONS_00006799	Dlo_004106.2	scaffold126	790	scaffold126	1278	*	0.9995	1
cis_mRNA_dw20k	NA	LTCONS_00005649	Dlo_003361.1	scaffold12	459	scaffold12	858	*	-0.9319	-1
cis_mRNA_dw20k	NA	LTCONS_00005649	Dlo_003360.1	scaffold12	459	scaffold12	321	*	0.9244	1
cis_mRNA_dw20k	NA	LTCONS_00008095	Dlo_004901.1	scaffold1322	368	scaffold1322	2010	*	-0.9625	-1
cis_mRNA_dw20k	NA	LTCONS_00009125	Dlo_005504.1	scaffold1398	621	scaffold1398	1218	*	0.9976	1
cis_mRNA_dw20k	NA	LTCONS_00008334	Dlo_005052.1	scaffold1345	397	scaffold1345	549	*	0.9997	1
cis_mRNA_dw20k	NA	LTCONS_00008334	Dlo_005051.1	scaffold1345	397	scaffold1345	984	*	-0.9998	-0.866
cis_mRNA_dw20k	NA	LTCONS_00008202	Dlo_004971.1	scaffold133	769	scaffold133	336	*	0.9998	1
cis_mRNA_dw20k	NA	LTCONS_00008202	Dlo_004970.1	scaffold133	769	scaffold133	318	*	0.9997	1
cis_mRNA_dw20k	NA	LTCONS_00008056	Dlo_004882.1	scaffold1320	2349	scaffold1320	1518	*	-0.6867	-0.866
cis_mRNA_dw20k	NA	LTCONS_00008056	Dlo_004880.1	scaffold1320	2349	scaffold1320	2406	-2646.81	0.9947	0.866
cis_mRNA_dw20k	NA	LTCONS_00006288	Dlo_003790.1	scaffold123	2581	scaffold123	990	*	-0.9423	-1
cis_mRNA_dw20k	NA	LTCONS_00006288	Dlo_003789.1	scaffold123	2581	scaffold123	921	*	0.9261	1
cis_mRNA_dw20k	NA	LTCONS_00005422	Dlo_003264.1	scaffold1196	287	scaffold1196	1410	*	0.992	1
cis_mRNA_dw20k	NA	LTCONS_00009429	Dlo_005519.1	scaffold14	933	scaffold14	1590	*	0.9141	1
cis_mRNA_dw20k	NA	LTCONS_00009429	Dlo_005520.1	scaffold14	933	scaffold14	1590	*	0.7615	1
cis_mRNA_dw20k	NA	LTCONS_00006194	Dlo_003741.1	scaffold1223	1296	scaffold1223	483	*	0.6462	0.866
cis_mRNA_dw20k	NA	LTCONS_00006194	Dlo_003743.1	scaffold1223	1296	scaffold1223	1893	*	0.6025	0.866
cis_mRNA_dw20k	NA	LTCONS_00008089	Dlo_004897.1	scaffold1322	1111	scaffold1322	3102	*	0.982	0.866
cis_mRNA_dw20k	NA	LTCONS_00005744	Dlo_003483.1	scaffold1206	609	scaffold1206	1113	*	0.7811	0.866
cis_mRNA_dw20k	NA	LTCONS_00009562	Dlo_005780.1	scaffold141	1966	scaffold141	567	*	-0.925	-1
cis_mRNA_dw20k	NA	LTCONS_00009562	Dlo_005784.1	scaffold141	1966	scaffold141	1266	*	-0.772	-1
cis_mRNA_dw20k	NA	LTCONS_00009421	Dlo_005685.1	scaffold14	2771	scaffold14	1215	*	0.877	1
cis_mRNA_dw20k	NA	LTCONS_00006666	Dlo_004045.1	scaffold125	1024	scaffold125	759	*	-0.7757	-0.866
cis_mRNA_dw20k	NA	LTCONS_00009582	Dlo_005772.1	scaffold141	2184	scaffold141	513	*	0.9396	1
cis_mRNA_dw20k	NA	LTCONS_00009585	Dlo_005772.1	scaffold141	1849	scaffold141	513	*	0.9979	1
cis_mRNA_dw20k	NA	LTCONS_00006514	Dlo_003954.2	scaffold1242	2989	scaffold1242	420	*	0.9378	1
cis_mRNA_dw20k	NA	LTCONS_00006912	Dlo_004187.1	scaffold127	1850	scaffold127	1398	*	-0.8825	-0.866
cis_mRNA_dw20k	NA	LTCONS_00006467	Dlo_003873.1	scaffold124	674	scaffold124	489	*	0.6279	1
cis_mRNA_dw20k	NA	LTCONS_00007707	Dlo_004651.1	scaffold1304	647	scaffold1304	1485	*	-0.9803	-1
cis_mRNA_dw20k	NA	LTCONS_00007771	Dlo_004715.1	scaffold131	939	scaffold131	918	*	-0.7103	-1
cis_mRNA_dw20k	NA	LTCONS_00007771	Dlo_004714.1	scaffold131	939	scaffold131	1107	*	0.9739	1
cis_mRNA_dw20k	NA	LTCONS_00006697	Dlo_004070.2	scaffold1257	734	scaffold1257	441	*	-0.8558	-1
cis_mRNA_dw20k	NA	LTCONS_00006148	Dlo_003666.1	scaffold122	452	scaffold122	567	*	0.9034	1
cis_mRNA_dw20k	NA	LTCONS_00007828	Dlo_004684.1	scaffold131	368	scaffold131	255	*	0.9993	1
cis_mRNA_dw20k	NA	LTCONS_00009571	Dlo_005812.1	scaffold141	1046	scaffold141	972	*	-0.9664	-0.866
cis_mRNA_dw20k	NA	LTCONS_00009803	Dlo_005898.1	scaffold142	427	scaffold142	879	*	0.8003	1
cis_mRNA_dw20k	NA	LTCONS_00009018	Dlo_005401.1	scaffold139	331	scaffold139	2232	*	-0.8917	-1
cis_mRNA_dw20k	NA	LTCONS_00008054	Dlo_004814.1	scaffold132	1465	scaffold132	336	*	0.9609	1
cis_mRNA_dw20k	NA	LTCONS_00008643	Dlo_005244.1	scaffold137	1188	scaffold137	213	*	-0.9889	-1
cis_mRNA_dw20k	NA	LTCONS_00009649	Dlo_005829.2	scaffold1413	240	scaffold1413	618	*	0.8877	1
cis_mRNA_dw20k	NA	LTCONS_00009932	Dlo_005956.1	scaffold1424	953	scaffold1424	1623	*	0.9986	1
cis_mRNA_dw20k	NA	LTCONS_00007010	Dlo_004211.1	scaffold1270	3470	scaffold1270	1098	*	0.7961	1
cis_mRNA_dw20k	NA	LTCONS_00009471	Dlo_005730.1	scaffold140	1387	scaffold140	2064	*	0.7247	1
cis_mRNA_dw20k	NA	LTCONS_00009471	Dlo_005729.1	scaffold140	1387	scaffold140	2067	*	-0.8043	-1
cis_mRNA_dw20k	NA	LTCONS_00009290	Dlo_005532.1	scaffold14	1128	scaffold14	3471	*	0.8759	1
cis_mRNA_dw20k	NA	LTCONS_00009290	Dlo_005537.2	scaffold14	1128	scaffold14	921	*	0.6703	1
cis_mRNA_dw20k	NA	LTCONS_00007355	Dlo_004401.1	scaffold129	6733	scaffold129	1524	*	-0.9983	-1
cis_mRNA_dw20k	NA	LTCONS_00009428	Dlo_005519.1	scaffold14	252	scaffold14	1590	*	0.8843	1
cis_mRNA_dw20k	NA	LTCONS_00009428	Dlo_005520.1	scaffold14	252	scaffold14	1590	*	0.9805	1
cis_mRNA_dw20k	NA	LTCONS_00006203	Dlo_003756.1	scaffold123	3374	scaffold123	681	*	-0.9879	-1
cis_mRNA_dw20k	NA	LTCONS_00006870	Dlo_004157.1	scaffold1268	3284	scaffold1268	2676	*	0.8295	0.866
cis_mRNA_dw20k	NA	LTCONS_00007008	Dlo_004216.1	scaffold1270	1543	scaffold1270	1416	*	0.9372	1
cis_mRNA_dw20k	NA	LTCONS_00005745	Dlo_003483.1	scaffold1206	959	scaffold1206	1113	*	0.9948	0.866
cis_mRNA_dw20k	NA	LTCONS_00009558	Dlo_005779.1	scaffold141	833	scaffold141	303	*	0.9629	1
cis_mRNA_dw20k	NA	LTCONS_00007367	Dlo_004413.1	scaffold129	1229	scaffold129	1353	*	-0.6739	-1
cis_mRNA_dw20k	NA	LTCONS_00007367	Dlo_004410.2	scaffold129	1229	scaffold129	1416	*	-0.8122	-1
cis_mRNA_dw20k	NA	LTCONS_00007859	Dlo_004744.1	scaffold1314	537	scaffold1314	1764	*	0.9548	1
cis_mRNA_dw20k	NA	LTCONS_00008440	Dlo_005091.1	scaffold135	760	scaffold135	1782	*	-0.7637	-1
cis_mRNA_dw20k	NA	LTCONS_00008440	Dlo_005090.1	scaffold135	760	scaffold135	1455	*	1	1
cis_mRNA_dw20k	NA	LTCONS_00006981	Dlo_004216.1	scaffold1270	1842	scaffold1270	1416	*	0.661	1
cis_mRNA_dw20k	NA	LTCONS_00009804	Dlo_005898.1	scaffold142	642	scaffold142	879	*	-0.9143	-1
cis_mRNA_dw20k	NA	LTCONS_00009619	Dlo_005812.1	scaffold141	291	scaffold141	972	*	-0.9739	-1
cis_mRNA_dw20k	NA	LTCONS_00007209	Dlo_004338.1	scaffold128	913	scaffold128	1089	*	-0.6719	-0.866
cis_mRNA_dw20k	NA	LTCONS_00008130	Dlo_004923.1	scaffold1327	785	scaffold1327	1194	*	-0.9843	-1
cis_mRNA_dw20k	NA	LTCONS_00006911	Dlo_004187.1	scaffold127	1264	scaffold127	1398	*	-0.98	-1
cis_mRNA_dw20k	NA	LTCONS_00006204	Dlo_003756.1	scaffold123	2176	scaffold123	681	*	-0.7055	-1
cis_mRNA_dw20k	NA	LTCONS_00005996	Dlo_003625.1	scaffold1215	884	scaffold1215	1068	*	0.8897	0.866
cis_mRNA_dw20k	NA	LTCONS_00009233	Dlo_005638.1	scaffold14	12195	scaffold14	2424	*	0.9754	1
cis_mRNA_dw20k	NA	LTCONS_00009472	Dlo_005729.1	scaffold140	1584	scaffold140	2067	*	0.7916	1
cis_mRNA_dw20k	NA	LTCONS_00008111	Dlo_004907.3	scaffold1324	446	scaffold1324	645	*	-0.9587	-1
cis_mRNA_dw20k	NA	LTCONS_00009109	Dlo_005497.1	scaffold1397	250	scaffold1397	1173	*	0.917	1
cis_mRNA_dw20k	NA	LTCONS_00009229	Dlo_005636.2	scaffold14	2138	scaffold14	1155	*	0.9909	1
cis_mRNA_dw20k	NA	LTCONS_00009885	Dlo_005953.1	scaffold1423	4537	scaffold1423	1194	*	-0.8445	-1
cis_mRNA_dw20k	NA	LTCONS_00009885	Dlo_005952.1	scaffold1423	4537	scaffold1423	2097	*	0.8406	1
cis_mRNA_dw20k	NA	LTCONS_00006303	Dlo_003817.1	scaffold123	934	scaffold123	2040	*	0.9858	1
cis_mRNA_dw20k	NA	LTCONS_00008099	Dlo_004897.1	scaffold1322	251	scaffold1322	3102	*	0.8891	0.866
cis_mRNA_dw20k	NA	LTCONS_00009298	Dlo_005533.1	scaffold14	1752	scaffold14	651	*	-0.9939	-1
cis_mRNA_dw20k	NA	LTCONS_00009298	Dlo_005536.2	scaffold14	1752	scaffold14	999	*	-0.9634	-1
cis_mRNA_dw20k	NA	LTCONS_00007750	Dlo_004689.1	scaffold131	2076	scaffold131	729	*	-0.9907	-1
cis_mRNA_dw20k	NA	LTCONS_00009473	Dlo_005730.1	scaffold140	1230	scaffold140	2064	*	-0.8211	-1
cis_mRNA_dw20k	NA	LTCONS_00009473	Dlo_005729.1	scaffold140	1230	scaffold140	2067	*	0.8854	1
cis_mRNA_dw20k	NA	LTCONS_00007421	Dlo_004469.1	scaffold1291	3477	scaffold1291	492	*	-0.9908	-1
cis_mRNA_dw20k	NA	LTCONS_00006334	Dlo_003834.1	scaffold1233	990	scaffold1233	1434	*	-0.8889	-1
cis_mRNA_dw20k	NA	LTCONS_00008646	Dlo_005198.1	scaffold137	523	scaffold137	2082	*	0.9921	1
cis_mRNA_dw20k	NA	LTCONS_00007045	Dlo_004238.1	scaffold1275	837	scaffold1275	240	*	0.9883	0.866
cis_mRNA_dw20k	NA	LTCONS_00008649	Dlo_005229.1	scaffold137	997	scaffold137	303	*	0.9139	1
cis_mRNA_dw20k	NA	LTCONS_00008649	Dlo_005227.1	scaffold137	997	scaffold137	1431	*	0.9996	1
cis_mRNA_dw20k	NA	LTCONS_00006301	Dlo_003776.1	scaffold123	693	scaffold123	1809	*	0.8131	1
cis_mRNA_dw20k	NA	LTCONS_00006798	Dlo_004092.1	scaffold126	1045	scaffold126	1452	*	-0.8693	-1
cis_mRNA_dw20k	NA	LTCONS_00007265	Dlo_004383.1	scaffold1288	3224	scaffold1288	1476	*	-0.9745	-1
cis_mRNA_dw20k	NA	LTCONS_00007265	Dlo_004381.2	scaffold1288	3224	scaffold1288	4077	*	0.9123	1
cis_mRNA_dw20k	NA	LTCONS_00005747	Dlo_003490.2	scaffold1207	1930	scaffold1207	1707	*	-0.9524	-1
cis_mRNA_dw20k	NA	LTCONS_00009438	Dlo_005631.1	scaffold14	376	scaffold14	1461	*	1	1
cis_mRNA_dw20k	NA	LTCONS_00009438	Dlo_005634.1	scaffold14	376	scaffold14	1002	*	-0.8933	-1
cis_mRNA_dw20k	NA	LTCONS_00009400	Dlo_005665.1	scaffold14	3783	scaffold14	1359	*	0.9563	1
cis_mRNA_dw20k	NA	LTCONS_00007051	Dlo_004239.1	scaffold1275	758	scaffold1275	561	*	-0.6515	-1
cis_mRNA_dw20k	NA	LTCONS_00005850	Dlo_003578.1	scaffold121	1978	scaffold121	1041	*	0.9867	1
cis_mRNA_dw20k	NA	LTCONS_00008087	Dlo_004897.1	scaffold1322	410	scaffold1322	3102	*	-0.8642	-0.866
cis_mRNA_dw20k	NA	LTCONS_00006511	Dlo_003931.1	scaffold124	995	scaffold124	1365	*	0.6973	1
cis_mRNA_dw20k	NA	LTCONS_00009586	Dlo_005772.1	scaffold141	2186	scaffold141	513	*	0.9403	1
cis_mRNA_dw20k	NA	LTCONS_00007046	Dlo_004238.1	scaffold1275	1243	scaffold1275	240	*	0.9822	1
cis_mRNA_dw20k	NA	LTCONS_00008057	Dlo_004882.1	scaffold1320	559	scaffold1320	1518	*	-0.8198	-1
cis_mRNA_dw20k	NA	LTCONS_00008057	Dlo_004880.1	scaffold1320	559	scaffold1320	2406	*	0.9949	1
cis_mRNA_dw20k	NA	LTCONS_00008057	Dlo_004883.1	scaffold1320	559	scaffold1320	2403	*	0.9982	1
cis_mRNA_dw20k	NA	LTCONS_00007878	Dlo_004751.3	scaffold1314	2051	scaffold1314	1869	*	-1	-1
cis_mRNA_dw20k	NA	LTCONS_00009510	Dlo_005753.1	scaffold1407	1071	scaffold1407	3729	*	-0.9966	-1
cis_mRNA_dw20k	NA	LTCONS_00006774	Dlo_004110.1	scaffold126	621	scaffold126	1002	*	-0.8609	-0.866
cis_mRNA_dw20k	NA	LTCONS_00006774	Dlo_004112.1	scaffold126	621	scaffold126	213	*	0.8976	1
cis_mRNA_dw20k	NA	LTCONS_00006302	Dlo_003795.1	scaffold123	803	scaffold123	1140	*	-0.9926	-0.866
cis_mRNA_dw20k	NA	LTCONS_00005915	Dlo_003586.1	scaffold1210	716	scaffold1210	2868	*	1	1
cis_mRNA_dw20k	NA	LTCONS_00005915	Dlo_003589.4	scaffold1210	716	scaffold1210	1662	*	0.991	1
cis_mRNA_dw20k	NA	LTCONS_00009434	Dlo_005617.1	scaffold14	1247	scaffold14	1239	*	0.7851	1
cis_mRNA_dw20k	NA	LTCONS_00007676	Dlo_004621.1	scaffold130	380	scaffold130	1005	*	-0.9786	-1
cis_mRNA_dw20k	NA	LTCONS_00007676	Dlo_004620.1	scaffold130	380	scaffold130	5934	*	0.9614	1
cis_mRNA_dw20k	NA	LTCONS_00005971	Dlo_003613.1	scaffold1212	943	scaffold1212	1587	*	-0.7047	-1
cis_mRNA_dw20k	NA	LTCONS_00011579	Dlo_006923.1	scaffold1521	318	scaffold1521	3969	*	-0.818	-1
cis_mRNA_dw20k	NA	LTCONS_00011579	Dlo_006924.1	scaffold1521	318	scaffold1521	960	*	-0.7857	-0.866
cis_mRNA_dw20k	NA	LTCONS_00011277	Dlo_006697.1	scaffold15	1092	scaffold15	213	*	-0.9711	-1
cis_mRNA_dw20k	NA	LTCONS_00011726	Dlo_007040.1	scaffold1541	779	scaffold1541	1596	*	-0.9997	-1
cis_mRNA_dw20k	NA	LTCONS_00010113	Dlo_006117.1	scaffold144	2260	scaffold144	1581	*	0.8774	1
cis_mRNA_dw20k	NA	LTCONS_00010670	Dlo_006345.1	scaffold147	346	scaffold147	2085	*	-0.9967	-1
cis_mRNA_dw20k	NA	LTCONS_00012479	Dlo_007520.1	scaffold16	1029	scaffold16	264	*	-0.9778	-1
cis_mRNA_dw20k	NA	LTCONS_00014207	Dlo_008599.1	scaffold1750	1614	scaffold1750	918	*	-0.9205	-1
cis_mRNA_dw20k	NA	LTCONS_00012134	Dlo_007314.1	scaffold158	445	scaffold158	1200	*	0.8117	1
cis_mRNA_dw20k	NA	LTCONS_00010391	Dlo_006216.1	scaffold1454	344	scaffold1454	987	*	-0.7449	-1
cis_mRNA_dw20k	NA	LTCONS_00012892	Dlo_007790.1	scaffold1628	954	scaffold1628	309	*	0.969	1
cis_mRNA_dw20k	NA	LTCONS_00012698	Dlo_007694.1	scaffold161	406	scaffold161	987	*	0.7857	1
cis_mRNA_dw20k	NA	LTCONS_00012698	Dlo_007697.1	scaffold161	406	scaffold161	1167	*	-0.6532	-1
cis_mRNA_dw20k	NA	LTCONS_00013565	Dlo_008208.1	scaffold17	414	scaffold17	921	*	-0.9999	-1
cis_mRNA_dw20k	NA	LTCONS_00012776	Dlo_007763.2	scaffold162	430	scaffold162	1143	*	-0.9058	-1
cis_mRNA_dw20k	NA	LTCONS_00012701	Dlo_007697.1	scaffold161	333	scaffold161	1167	*	-0.9973	-0.866
cis_mRNA_dw20k	NA	LTCONS_00012701	Dlo_007693.1	scaffold161	333	scaffold161	771	*	0.989	0.866
cis_mRNA_dw20k	NA	LTCONS_00012701	Dlo_007699.1	scaffold161	333	scaffold161	891	*	1	1
cis_mRNA_dw20k	NA	LTCONS_00010516	Dlo_006288.1	scaffold146	1614	scaffold146	1707	*	0.7913	1
cis_mRNA_dw20k	NA	LTCONS_00010516	Dlo_006289.1	scaffold146	1614	scaffold146	360	*	0.9966	1
cis_mRNA_dw20k	NA	LTCONS_00011870	Dlo_007111.1	scaffold1558	1663	scaffold1558	1617	*	-0.9512	-1
cis_mRNA_dw20k	NA	LTCONS_00013841	Dlo_008392.1	scaffold1715	1100	scaffold1715	1494	*	-0.9935	-1
cis_mRNA_dw20k	NA	LTCONS_00013344	Dlo_008053.1	scaffold167	1577	scaffold167	2307	-1041.79	0.9986	1
cis_mRNA_dw20k	NA	LTCONS_00011939	Dlo_007139.1	scaffold156	2481	scaffold156	1482	*	-0.6645	-1
cis_mRNA_dw20k	NA	LTCONS_00011756	Dlo_007053.1	scaffold1545	295	scaffold1545	1170	*	-0.995	-1
cis_mRNA_dw20k	NA	LTCONS_00011756	Dlo_007051.1	scaffold1545	295	scaffold1545	1008	*	-0.9993	-1
cis_mRNA_dw20k	NA	LTCONS_00013234	Dlo_007997.1	scaffold166	1372	scaffold166	498	*	-0.6034	-1
cis_mRNA_dw20k	NA	LTCONS_00011083	Dlo_006618.1	scaffold149	4155	scaffold149	462	*	-0.9541	-1
cis_mRNA_dw20k	NA	LTCONS_00013029	Dlo_007890.1	scaffold1643	300	scaffold1643	729	*	0.9885	1
cis_mRNA_dw20k	NA	LTCONS_00013410	Dlo_008115.1	scaffold1672	2857	scaffold1672	2298	*	0.6317	1
cis_mRNA_dw20k	NA	LTCONS_00013191	Dlo_007988.1	scaffold166	4365	scaffold166	1134	*	-0.9776	-1
cis_mRNA_dw20k	NA	LTCONS_00014153	Dlo_008552.2	scaffold1743	1186	scaffold1743	1056	*	0.9604	1
cis_mRNA_dw20k	NA	LTCONS_00014153	Dlo_008553.1	scaffold1743	1186	scaffold1743	1512	*	-0.9731	-1
cis_mRNA_dw20k	NA	LTCONS_00014153	Dlo_008554.1	scaffold1743	1186	scaffold1743	2022	*	0.8308	1
cis_mRNA_dw20k	NA	LTCONS_00012478	Dlo_007514.1	scaffold16	398	scaffold16	1329	*	0.9995	1
cis_mRNA_dw20k	NA	LTCONS_00010999	Dlo_006583.1	scaffold149	1557	scaffold149	3222	*	-0.8749	-1
cis_mRNA_dw20k	NA	LTCONS_00011540	Dlo_006902.1	scaffold152	1428	scaffold152	504	*	-0.9998	-1
cis_mRNA_dw20k	NA	LTCONS_00010216	Dlo_006076.1	scaffold144	223	scaffold144	261	*	-0.8806	-1
cis_mRNA_dw20k	NA	LTCONS_00013949	Dlo_008417.1	scaffold172	670	scaffold172	2835	*	0.9926	1
cis_mRNA_dw20k	NA	LTCONS_00012751	Dlo_007731.1	scaffold1619	612	scaffold1619	2187	*	-0.9315	-1
cis_mRNA_dw20k	NA	LTCONS_00014208	Dlo_008599.1	scaffold1750	961	scaffold1750	918	*	0.9964	1
cis_mRNA_dw20k	NA	LTCONS_00011940	Dlo_007139.1	scaffold156	1156	scaffold156	1482	*	0.9091	1
cis_mRNA_dw20k	NA	LTCONS_00010672	Dlo_006344.1	scaffold147	267	scaffold147	1146	*	0.8855	1
cis_mRNA_dw20k	NA	LTCONS_00011082	Dlo_006619.1	scaffold149	3192	scaffold149	1542	*	-0.8474	-1
cis_mRNA_dw20k	NA	LTCONS_00011938	Dlo_007139.1	scaffold156	922	scaffold156	1482	*	-0.8627	-1
cis_mRNA_dw20k	NA	LTCONS_00012630	Dlo_007679.1	scaffold161	362	scaffold161	897	*	0.9965	1
cis_mRNA_dw20k	NA	LTCONS_00011052	Dlo_006594.1	scaffold149	1447	scaffold149	2298	*	0.9998	1
cis_mRNA_dw20k	NA	LTCONS_00011052	Dlo_006593.1	scaffold149	1447	scaffold149	6084	*	0.9997	1
cis_mRNA_dw20k	NA	LTCONS_00013823	Dlo_008343.1	scaffold171	626	scaffold171	432	*	-0.8151	-1
cis_mRNA_dw20k	NA	LTCONS_00011945	Dlo_007145.1	scaffold156	2956	scaffold156	1125	*	-0.9988	-1
cis_mRNA_dw20k	NA	LTCONS_00014123	Dlo_008543.1	scaffold174	2979	scaffold174	1134	*	0.9909	1
cis_mRNA_dw20k	NA	LTCONS_00013385	Dlo_008102.1	scaffold167	1616	scaffold167	2571	*	-0.9777	-1
cis_mRNA_dw20k	NA	LTCONS_00013614	Dlo_008284.1	scaffold17	1102	scaffold17	279	*	-0.9052	-1
cis_mRNA_dw20k	NA	LTCONS_00011362	Dlo_006753.1	scaffold15	1227	scaffold15	741	*	0.9008	1
cis_mRNA_dw20k	NA	LTCONS_00013413	Dlo_008115.1	scaffold1672	1726	scaffold1672	2298	*	0.9482	1
cis_mRNA_dw20k	NA	LTCONS_00014301	Dlo_008652.1	scaffold176	267	scaffold176	471	*	0.9998	0.866
cis_mRNA_dw20k	NA	LTCONS_00010242	Dlo_006134.1	scaffold1443	476	scaffold1443	711	*	-0.9435	-1
cis_mRNA_dw20k	NA	LTCONS_00011325	Dlo_006750.1	scaffold15	3862	scaffold15	216	*	-0.7342	-1
cis_mRNA_dw20k	NA	LTCONS_00013822	Dlo_008343.1	scaffold171	2160	scaffold171	432	*	-0.7954	-0.866
cis_mRNA_dw20k	NA	LTCONS_00013775	Dlo_008354.4	scaffold171	841	scaffold171	2619	*	0.9979	0.866
cis_mRNA_dw20k	NA	LTCONS_00013545	Dlo_008183.1	scaffold17	2941	scaffold17	225	*	-0.9948	-1
cis_mRNA_dw20k	NA	LTCONS_00010055	Dlo_006056.1	scaffold144	585	scaffold144	546	*	0.9849	1
cis_mRNA_dw20k	NA	LTCONS_00012257	Dlo_007378.1	scaffold1585	1629	scaffold1585	672	*	-0.9986	-1
cis_mRNA_dw20k	NA	LTCONS_00011278	Dlo_006703.1	scaffold15	1222	scaffold15	1419	*	-0.9038	-1
cis_mRNA_dw20k	NA	LTCONS_00013104	Dlo_007935.2	scaffold165	680	scaffold165	717	*	-0.997	-1
cis_mRNA_dw20k	NA	LTCONS_00013386	Dlo_008102.1	scaffold167	1616	scaffold167	2571	*	-0.9777	-1
cis_mRNA_dw20k	NA	LTCONS_00011946	Dlo_007150.2	scaffold156	2961	scaffold156	3129	-1260.99	-0.9031	-1
cis_mRNA_dw20k	NA	LTCONS_00010385	Dlo_006199.1	scaffold145	993	scaffold145	2868	*	0.9765	1
cis_mRNA_dw20k	NA	LTCONS_00012521	Dlo_007575.2	scaffold160	390	scaffold160	1086	*	0.9999	1
cis_mRNA_dw20k	NA	LTCONS_00013412	Dlo_008115.1	scaffold1672	1942	scaffold1672	2298	*	0.9867	1
cis_mRNA_dw20k	NA	LTCONS_00013126	Dlo_007949.1	scaffold1651	911	scaffold1651	4617	*	-0.8702	-1
cis_mRNA_dw20k	NA	LTCONS_00010613	Dlo_006388.1	scaffold147	1939	scaffold147	294	-540.3	-0.67	-1
cis_mRNA_dw20k	NA	LTCONS_00010521	Dlo_006249.1	scaffold146	1511	scaffold146	1665	*	0.9912	0.866
cis_mRNA_dw20k	NA	LTCONS_00012314	Dlo_007415.1	scaffold1590	1069	scaffold1590	2046	*	0.9298	1
cis_mRNA_dw20k	NA	LTCONS_00012314	Dlo_007417.1	scaffold1590	1069	scaffold1590	1020	*	-0.9063	-1
cis_mRNA_dw20k	NA	LTCONS_00013028	Dlo_007889.1	scaffold1643	622	scaffold1643	4062	*	0.9302	1
cis_mRNA_dw20k	NA	LTCONS_00014125	Dlo_008543.1	scaffold174	1441	scaffold174	1134	*	0.9879	1
cis_mRNA_dw20k	NA	LTCONS_00011902	Dlo_007146.1	scaffold156	3014	scaffold156	405	*	0.999	1
cis_mRNA_dw20k	NA	LTCONS_00012051	Dlo_007243.3	scaffold157	751	scaffold157	1878	*	-0.971	-1
cis_mRNA_dw20k	NA	LTCONS_00012710	Dlo_007694.1	scaffold161	2013	scaffold161	987	*	0.9649	0.866
cis_mRNA_dw20k	NA	LTCONS_00012710	Dlo_007692.1	scaffold161	2013	scaffold161	2376	*	-0.9472	-0.866
cis_mRNA_dw20k	NA	LTCONS_00012710	Dlo_007697.1	scaffold161	2013	scaffold161	1167	*	-0.9973	-0.866
cis_mRNA_dw20k	NA	LTCONS_00014151	Dlo_008552.2	scaffold1743	1923	scaffold1743	1056	*	-0.8932	-1
cis_mRNA_dw20k	NA	LTCONS_00014151	Dlo_008554.1	scaffold1743	1923	scaffold1743	2022	*	-0.9875	-1
cis_mRNA_dw20k	NA	LTCONS_00012773	Dlo_007761.1	scaffold162	2423	scaffold162	498	*	-0.9988	-1
cis_mRNA_dw20k	NA	LTCONS_00011356	Dlo_006737.1	scaffold15	987	scaffold15	966	*	0.9447	1
cis_mRNA_dw20k	NA	LTCONS_00013397	Dlo_008103.1	scaffold167	387	scaffold167	1383	*	-0.9109	-1
cis_mRNA_dw20k	NA	LTCONS_00013397	Dlo_008100.1	scaffold167	387	scaffold167	285	*	-0.9256	-1
cis_mRNA_dw20k	NA	LTCONS_00012133	Dlo_007314.1	scaffold158	654	scaffold158	1200	*	0.7639	1
cis_mRNA_dw20k	NA	LTCONS_00010417	Dlo_006230.1	scaffold1457	1785	scaffold1457	198	*	-0.8501	-1
cis_mRNA_dw20k	NA	LTCONS_00014150	Dlo_008552.2	scaffold1743	475	scaffold1743	1056	*	0.9308	1
cis_mRNA_dw20k	NA	LTCONS_00014150	Dlo_008553.1	scaffold1743	475	scaffold1743	1512	*	-0.6301	-1
cis_mRNA_dw20k	NA	LTCONS_00014150	Dlo_008554.1	scaffold1743	475	scaffold1743	2022	*	0.9978	1
cis_mRNA_dw20k	NA	LTCONS_00011361	Dlo_006753.1	scaffold15	951	scaffold15	741	*	0.8997	1
cis_mRNA_dw20k	NA	LTCONS_00013136	Dlo_007949.1	scaffold1651	593	scaffold1651	4617	*	0.9507	1
cis_mRNA_dw20k	NA	LTCONS_00012214	Dlo_007351.1	scaffold158	1604	scaffold158	1359	*	0.9991	1
cis_mRNA_dw20k	NA	LTCONS_00012824	Dlo_007762.2	scaffold162	4720	scaffold162	813	*	0.9998	1
cis_mRNA_dw20k	NA	LTCONS_00012886	Dlo_007787.1	scaffold1623	4443	scaffold1623	2556	*	-0.922	-1
cis_mRNA_dw20k	NA	LTCONS_00012886	Dlo_007785.1	scaffold1623	4443	scaffold1623	993	*	-0.9372	-1
cis_mRNA_dw20k	NA	LTCONS_00013847	Dlo_008388.1	scaffold1715	748	scaffold1715	4608	*	-0.9595	-1
cis_mRNA_dw20k	NA	LTCONS_00013840	Dlo_008392.1	scaffold1715	684	scaffold1715	1494	*	0.9176	1
cis_mRNA_dw20k	NA	LTCONS_00013739	Dlo_008315.1	scaffold1702	705	scaffold1702	408	*	1	1
cis_mRNA_dw20k	NA	LTCONS_00013739	Dlo_008317.1	scaffold1702	705	scaffold1702	681	*	0.9949	1
cis_mRNA_dw20k	NA	LTCONS_00010130	Dlo_006067.1	scaffold144	457	scaffold144	2601	*	-0.662	-1
cis_mRNA_dw20k	NA	LTCONS_00012596	Dlo_007636.1	scaffold161	459	scaffold161	1653	*	0.964	1
cis_mRNA_dw20k	NA	LTCONS_00011843	Dlo_007102.1	scaffold1552	1776	scaffold1552	3366	*	0.998	1
cis_mRNA_dw20k	NA	LTCONS_00010498	Dlo_006288.1	scaffold146	1608	scaffold146	1707	*	0.9998	1
cis_mRNA_dw20k	NA	LTCONS_00010498	Dlo_006289.1	scaffold146	1608	scaffold146	360	*	0.7501	1
cis_mRNA_dw20k	NA	LTCONS_00010368	Dlo_006190.2	scaffold145	1347	scaffold145	1407	*	0.9239	1
cis_mRNA_dw20k	NA	LTCONS_00012496	Dlo_007575.2	scaffold160	1715	scaffold160	1086	*	1	1
cis_mRNA_dw20k	NA	LTCONS_00013387	Dlo_008102.1	scaffold167	1616	scaffold167	2571	*	-0.9777	-1
cis_mRNA_dw20k	NA	LTCONS_00010608	Dlo_006383.1	scaffold147	947	scaffold147	1377	*	0.9712	1
cis_mRNA_dw20k	NA	LTCONS_00013404	Dlo_008115.1	scaffold1672	2838	scaffold1672	2298	*	0.9964	1
cis_mRNA_dw20k	NA	LTCONS_00012258	Dlo_007378.1	scaffold1585	1797	scaffold1585	672	*	-0.9837	-1
cis_mRNA_dw20k	NA	LTCONS_00013678	Dlo_008247.1	scaffold17	330	scaffold17	579	*	0.9642	1
cis_mRNA_dw20k	NA	LTCONS_00010985	Dlo_006565.2	scaffold1488	586	scaffold1488	1317	*	0.9986	1
cis_mRNA_dw20k	NA	LTCONS_00010985	Dlo_006566.1	scaffold1488	586	scaffold1488	1431	*	0.9849	1
cis_mRNA_dw20k	NA	LTCONS_00013934	Dlo_008419.1	scaffold172	1969	scaffold172	1026	*	-0.7455	-1
cis_mRNA_dw20k	NA	LTCONS_00011963	Dlo_007158.1	scaffold156	923	scaffold156	2916	*	-0.9039	-1
cis_mRNA_dw20k	NA	LTCONS_00010208	Dlo_006119.1	scaffold144	312	scaffold144	504	*	-0.8918	-1
cis_mRNA_dw20k	NA	LTCONS_00013723	Dlo_008296.2	scaffold170	396	scaffold170	1173	*	0.9874	1
cis_mRNA_dw20k	NA	LTCONS_00014121	Dlo_008543.1	scaffold174	6555	scaffold174	1134	*	0.9679	1
cis_mRNA_dw20k	NA	LTCONS_00010465	Dlo_006245.1	scaffold1459	477	scaffold1459	411	*	-0.7332	-1
cis_mRNA_dw20k	NA	LTCONS_00013921	Dlo_008422.1	scaffold172	1214	scaffold172	420	*	0.8976	1
cis_mRNA_dw20k	NA	LTCONS_00013673	Dlo_008208.1	scaffold17	225	scaffold17	921	*	-0.9932	-1
cis_mRNA_dw20k	NA	LTCONS_00019094	Dlo_011557.1	scaffold216	4438	scaffold216	1872	*	0.9076	1
cis_mRNA_dw20k	NA	LTCONS_00015634	Dlo_009469.1	scaffold188	1805	scaffold188	3240	*	-0.7833	-1
cis_mRNA_dw20k	NA	LTCONS_00015884	Dlo_009724.1	scaffold19	2071	scaffold19	1617	*	0.7755	1
cis_mRNA_dw20k	NA	LTCONS_00015884	Dlo_009720.1	scaffold19	2071	scaffold19	2244	*	-0.9142	-1
cis_mRNA_dw20k	NA	LTCONS_00015208	Dlo_009235.1	scaffold1840	588	scaffold1840	3042	*	-0.9998	-1
cis_mRNA_dw20k	NA	LTCONS_00016817	Dlo_010147.2	scaffold198	828	scaffold198	867	*	0.7313	0.866
cis_mRNA_dw20k	NA	LTCONS_00016817	Dlo_010146.1	scaffold198	828	scaffold198	2499	*	-0.9071	-1
cis_mRNA_dw20k	NA	LTCONS_00016817	Dlo_010142.1	scaffold198	828	scaffold198	1731	*	0.9982	1
cis_mRNA_dw20k	NA	LTCONS_00017700	Dlo_010768.1	scaffold202	2611	scaffold202	720	*	0.8067	0.866
cis_mRNA_dw20k	NA	LTCONS_00015448	Dlo_009370.1	scaffold186	613	scaffold186	1422	*	-0.9188	-1
cis_mRNA_dw20k	NA	LTCONS_00016688	Dlo_010097.1	scaffold197	1191	scaffold197	231	*	0.9449	0.866
cis_mRNA_dw20k	NA	LTCONS_00016478	Dlo_009958.1	scaffold194	335	scaffold194	933	*	0.9496	1
cis_mRNA_dw20k	NA	LTCONS_00018517	Dlo_011163.1	scaffold21	454	scaffold21	1428	*	0.9281	1
cis_mRNA_dw20k	NA	LTCONS_00018943	Dlo_011389.1	scaffold213	697	scaffold213	612	*	-0.9215	-1
cis_mRNA_dw20k	NA	LTCONS_00018465	Dlo_011210.1	scaffold21	1506	scaffold21	177	*	-0.9727	-1
cis_mRNA_dw20k	NA	LTCONS_00017453	Dlo_010629.1	scaffold200	1425	scaffold200	651	*	-0.9979	-1
cis_mRNA_dw20k	NA	LTCONS_00017453	Dlo_010628.1	scaffold200	1425	scaffold200	1899	*	-0.8307	-1
cis_mRNA_dw20k	NA	LTCONS_00018772	Dlo_011394.3	scaffold213	383	scaffold213	1305	*	-0.9796	-1
cis_mRNA_dw20k	NA	LTCONS_00014879	Dlo_009030.1	scaffold180	1648	scaffold180	4755	*	0.993	1
cis_mRNA_dw20k	NA	LTCONS_00014879	Dlo_009029.3	scaffold180	1648	scaffold180	1263	*	0.6296	1
cis_mRNA_dw20k	NA	LTCONS_00018052	Dlo_010979.2	scaffold207	426	scaffold207	222	*	0.9938	1
cis_mRNA_dw20k	NA	LTCONS_00017281	Dlo_010440.1	scaffold2	208	scaffold2	240	*	0.995	1
cis_mRNA_dw20k	NA	LTCONS_00017281	Dlo_010439.1	scaffold2	208	scaffold2	534	*	-0.8952	-1
cis_mRNA_dw20k	NA	LTCONS_00019165	Dlo_011574.2	scaffold2165	2755	scaffold2165	1038	*	-0.9925	-1
cis_mRNA_dw20k	NA	LTCONS_00016695	Dlo_010127.2	scaffold1971	1486	scaffold1971	732	*	-0.9323	-1
cis_mRNA_dw20k	NA	LTCONS_00016804	Dlo_010209.1	scaffold198	502	scaffold198	963	*	-0.759	-0.866
cis_mRNA_dw20k	NA	LTCONS_00016903	Dlo_010190.1	scaffold198	222	scaffold198	1074	*	0.9003	1
cis_mRNA_dw20k	NA	LTCONS_00018403	Dlo_011120.1	scaffold21	4726	scaffold21	1215	*	-0.9887	-1
cis_mRNA_dw20k	NA	LTCONS_00015803	Dlo_009642.1	scaffold19	1326	scaffold19	828	*	0.8746	1
cis_mRNA_dw20k	NA	LTCONS_00017359	Dlo_010503.1	scaffold20	878	scaffold20	2667	*	-0.9994	-1
cis_mRNA_dw20k	NA	LTCONS_00017491	Dlo_010662.1	scaffold201	271	scaffold201	399	*	-0.9252	-1
cis_mRNA_dw20k	NA	LTCONS_00017491	Dlo_010660.1	scaffold201	271	scaffold201	1767	*	-0.9847	-1
cis_mRNA_dw20k	NA	LTCONS_00016140	Dlo_009793.1	scaffold191	1337	scaffold191	1215	*	-0.9963	-1
cis_mRNA_dw20k	NA	LTCONS_00016033	Dlo_009707.1	scaffold19	1705	scaffold19	1113	*	-0.7502	-1
cis_mRNA_dw20k	NA	LTCONS_00015061	Dlo_009126.1	scaffold182	2362	scaffold182	1215	*	-0.9927	-1
cis_mRNA_dw20k	NA	LTCONS_00014953	Dlo_009084.1	scaffold181	693	scaffold181	186	*	-0.9851	-1
cis_mRNA_dw20k	NA	LTCONS_00018142	Dlo_011040.1	scaffold208	537	scaffold208	1299	*	0.9958	1
cis_mRNA_dw20k	NA	LTCONS_00018888	Dlo_011421.1	scaffold213	2845	scaffold213	777	*	0.9499	1
cis_mRNA_dw20k	NA	LTCONS_00018888	Dlo_011413.1	scaffold213	2845	scaffold213	1641	*	-0.9855	-1
cis_mRNA_dw20k	NA	LTCONS_00017280	Dlo_010440.1	scaffold2	230	scaffold2	240	*	0.9998	1
cis_mRNA_dw20k	NA	LTCONS_00017280	Dlo_010439.1	scaffold2	230	scaffold2	534	*	-0.9277	-1
cis_mRNA_dw20k	NA	LTCONS_00018892	Dlo_011416.1	scaffold213	871	scaffold213	1044	*	-0.9595	-1
cis_mRNA_dw20k	NA	LTCONS_00017610	Dlo_010759.1	scaffold202	341	scaffold202	1515	*	-0.88	-0.866
cis_mRNA_dw20k	NA	LTCONS_00019091	Dlo_011557.1	scaffold216	2897	scaffold216	1872	*	-0.8471	-1
cis_mRNA_dw20k	NA	LTCONS_00016085	Dlo_009756.1	scaffold1901	6292	scaffold1901	1551	*	0.9999	1
cis_mRNA_dw20k	NA	LTCONS_00016805	Dlo_010212.3	scaffold198	502	scaffold198	1644	*	-0.8355	-0.866
cis_mRNA_dw20k	NA	LTCONS_00016805	Dlo_010209.1	scaffold198	502	scaffold198	963	*	-0.759	-0.866
cis_mRNA_dw20k	NA	LTCONS_00017278	Dlo_010407.1	scaffold2	430	scaffold2	702	*	0.823	1
cis_mRNA_dw20k	NA	LTCONS_00014952	Dlo_009084.1	scaffold181	479	scaffold181	186	*	0.9194	1
cis_mRNA_dw20k	NA	LTCONS_00016706	Dlo_010130.2	scaffold1976	337	scaffold1976	2121	*	-0.978	-1
cis_mRNA_dw20k	NA	LTCONS_00016477	Dlo_009958.1	scaffold194	338	scaffold194	933	*	-0.9262	-1
cis_mRNA_dw20k	NA	LTCONS_00019103	Dlo_011563.2	scaffold216	6503	scaffold216	2190	*	0.8245	1
cis_mRNA_dw20k	NA	LTCONS_00015069	Dlo_009134.1	scaffold182	2932	scaffold182	1959	*	-0.994	-1
cis_mRNA_dw20k	NA	LTCONS_00015069	Dlo_009129.1	scaffold182	2932	scaffold182	6807	*	0.9338	1
cis_mRNA_dw20k	NA	LTCONS_00015069	Dlo_009136.1	scaffold182	2932	scaffold182	1935	*	-0.8922	-1
cis_mRNA_dw20k	NA	LTCONS_00015069	Dlo_009135.1	scaffold182	2932	scaffold182	636	*	-0.9245	-1
cis_mRNA_dw20k	NA	LTCONS_00016053	Dlo_009676.1	scaffold19	1085	scaffold19	885	*	0.9999	1
cis_mRNA_dw20k	NA	LTCONS_00018942	Dlo_011384.2	scaffold213	267	scaffold213	819	*	0.8345	1
cis_mRNA_dw20k	NA	LTCONS_00016640	Dlo_010085.1	scaffold196	246	scaffold196	312	*	0.9998	1
cis_mRNA_dw20k	NA	LTCONS_00017062	Dlo_010372.1	scaffold2	3941	scaffold2	1569	*	0.9416	1
cis_mRNA_dw20k	NA	LTCONS_00015437	Dlo_009361.1	scaffold186	296	scaffold186	1500	*	0.9621	1
cis_mRNA_dw20k	NA	LTCONS_00015199	Dlo_009208.1	scaffold184	359	scaffold184	321	*	0.9647	1
cis_mRNA_dw20k	NA	LTCONS_00015642	Dlo_009471.1	scaffold1881	2112	scaffold1881	1119	*	0.9992	1
cis_mRNA_dw20k	NA	LTCONS_00017063	Dlo_010372.1	scaffold2	3673	scaffold2	1569	*	-0.9982	-1
cis_mRNA_dw20k	NA	LTCONS_00015959	Dlo_009628.2	scaffold19	2252	scaffold19	504	*	0.9104	1
cis_mRNA_dw20k	NA	LTCONS_00016512	Dlo_009975.1	scaffold194	2981	scaffold194	3291	*	0.999	1
cis_mRNA_dw20k	NA	LTCONS_00015546	Dlo_009422.1	scaffold1873	7221	scaffold1873	1080	*	0.7931	0.866
cis_mRNA_dw20k	NA	LTCONS_00015919	Dlo_009583.1	scaffold19	2116	scaffold19	528	*	1	1
cis_mRNA_dw20k	NA	LTCONS_00015566	Dlo_009436.1	scaffold188	1556	scaffold188	834	-372.85	0.991	1
cis_mRNA_dw20k	NA	LTCONS_00016524	Dlo_010001.1	scaffold194	1998	scaffold194	1719	*	0.8889	1
cis_mRNA_dw20k	NA	LTCONS_00016854	Dlo_010185.1	scaffold198	1387	scaffold198	1536	*	0.9952	1
cis_mRNA_dw20k	NA	LTCONS_00016808	Dlo_010227.1	scaffold198	393	scaffold198	1425	*	-0.8623	-1
cis_mRNA_dw20k	NA	LTCONS_00016808	Dlo_010228.1	scaffold198	393	scaffold198	882	*	-1	-1
cis_mRNA_dw20k	NA	LTCONS_00016961	Dlo_010266.2	scaffold199	252	scaffold199	1008	*	-1	-1
cis_mRNA_dw20k	NA	LTCONS_00014858	Dlo_009013.1	scaffold180	2184	scaffold180	879	*	0.9947	1
cis_mRNA_dw20k	NA	LTCONS_00014858	Dlo_009012.1	scaffold180	2184	scaffold180	1044	*	0.9731	1
cis_mRNA_dw20k	NA	LTCONS_00017176	Dlo_010343.1	scaffold2	854	scaffold2	1281	*	-0.8725	-1
cis_mRNA_dw20k	NA	LTCONS_00018519	Dlo_011209.1	scaffold21	297	scaffold21	1254	*	0.9914	1
cis_mRNA_dw20k	NA	LTCONS_00018889	Dlo_011421.1	scaffold213	2591	scaffold213	777	*	0.9269	1
cis_mRNA_dw20k	NA	LTCONS_00018889	Dlo_011413.1	scaffold213	2591	scaffold213	1641	*	-0.9719	-1
cis_mRNA_dw20k	NA	LTCONS_00019011	Dlo_011482.1	scaffold214	802	scaffold214	1332	*	-0.7695	-1
cis_mRNA_dw20k	NA	LTCONS_00018263	Dlo_011124.2	scaffold21	2374	scaffold21	765	*	-0.9767	-1
cis_mRNA_dw20k	NA	LTCONS_00014813	Dlo_008983.1	scaffold18	488	scaffold18	555	*	0.9583	1
cis_mRNA_dw20k	NA	LTCONS_00014813	Dlo_008984.1	scaffold18	488	scaffold18	426	*	-0.9658	-1
cis_mRNA_dw20k	NA	LTCONS_00018436	Dlo_011158.1	scaffold21	1942	scaffold21	756	*	-0.8969	-1
cis_mRNA_dw20k	NA	LTCONS_00018436	Dlo_011159.1	scaffold21	1942	scaffold21	492	*	-0.9087	-1
cis_mRNA_dw20k	NA	LTCONS_00014534	Dlo_008844.3	scaffold179	1896	scaffold179	1194	*	0.9611	1
cis_mRNA_dw20k	NA	LTCONS_00016818	Dlo_010147.2	scaffold198	403	scaffold198	867	*	0.9803	0.866
cis_mRNA_dw20k	NA	LTCONS_00016818	Dlo_010146.1	scaffold198	403	scaffold198	2499	*	-0.9931	-1
cis_mRNA_dw20k	NA	LTCONS_00016818	Dlo_010142.1	scaffold198	403	scaffold198	1731	*	0.8191	1
cis_mRNA_dw20k	NA	LTCONS_00016255	Dlo_009842.1	scaffold192	1574	scaffold192	969	*	0.6891	1
cis_mRNA_dw20k	NA	LTCONS_00016255	Dlo_009840.1	scaffold192	1574	scaffold192	447	*	-0.984	-1
cis_mRNA_dw20k	NA	LTCONS_00016255	Dlo_009846.1	scaffold192	1574	scaffold192	276	*	0.9915	1
cis_mRNA_dw20k	NA	LTCONS_00016015	Dlo_009692.1	scaffold19	742	scaffold19	186	*	-0.9991	-1
cis_mRNA_dw20k	NA	LTCONS_00016015	Dlo_009687.4	scaffold19	742	scaffold19	1470	*	0.8059	1
cis_mRNA_dw20k	NA	LTCONS_00018687	Dlo_011332.1	scaffold211	768	scaffold211	2091	-347.95	-0.8667	-1
cis_mRNA_dw20k	NA	LTCONS_00016691	Dlo_010127.2	scaffold1971	1492	scaffold1971	732	*	0.9721	1
cis_mRNA_dw20k	NA	LTCONS_00015639	Dlo_009461.2	scaffold188	628	scaffold188	1410	*	0.9458	1
cis_mRNA_dw20k	NA	LTCONS_00015885	Dlo_009724.1	scaffold19	1901	scaffold19	1617	*	0.9988	1
cis_mRNA_dw20k	NA	LTCONS_00015885	Dlo_009720.1	scaffold19	1901	scaffold19	2244	*	-0.9764	-1
cis_mRNA_dw20k	NA	LTCONS_00017866	Dlo_010829.1	scaffold204	267	scaffold204	1338	*	0.9702	1
cis_mRNA_dw20k	NA	LTCONS_00015221	Dlo_009246.1	scaffold1849	439	scaffold1849	1059	*	0.9428	1
cis_mRNA_dw20k	NA	LTCONS_00018055	Dlo_010980.1	scaffold207	585	scaffold207	1443	-601.2	-0.7292	-1
cis_mRNA_dw20k	NA	LTCONS_00017284	Dlo_010468.1	scaffold2	550	scaffold2	2526	*	-0.6027	-1
cis_mRNA_dw20k	NA	LTCONS_00017697	Dlo_010748.1	scaffold202	289	scaffold202	1599	*	0.7924	1
cis_mRNA_dw20k	NA	LTCONS_00016048	Dlo_009560.1	scaffold19	378	scaffold19	963	*	-0.9869	-1
cis_mRNA_dw20k	NA	LTCONS_00014703	Dlo_008964.1	scaffold18	1753	scaffold18	1632	*	0.6531	0.866
cis_mRNA_dw20k	NA	LTCONS_00015446	Dlo_009333.1	scaffold186	489	scaffold186	699	*	-0.8067	-0.866
cis_mRNA_dw20k	NA	LTCONS_00014867	Dlo_009019.1	scaffold180	1342	scaffold180	1152	*	-0.9958	-0.866
cis_mRNA_dw20k	NA	LTCONS_00016583	Dlo_010035.1	scaffold195	4611	scaffold195	1455	*	0.9982	1
cis_mRNA_dw20k	NA	LTCONS_00017530	Dlo_010660.1	scaffold201	2200	scaffold201	1767	*	-0.9588	-1
cis_mRNA_dw20k	NA	LTCONS_00015112	Dlo_009184.1	scaffold183	752	scaffold183	912	*	0.8981	1
cis_mRNA_dw20k	NA	LTCONS_00018516	Dlo_011149.1	scaffold21	2194	scaffold21	2553	*	-0.9803	-1
cis_mRNA_dw20k	NA	LTCONS_00017693	Dlo_010768.1	scaffold202	8730	scaffold202	720	*	0.9599	1
cis_mRNA_dw20k	NA	LTCONS_00015160	Dlo_009207.1	scaffold184	1345	scaffold184	1134	*	-0.9998	-1
cis_mRNA_dw20k	NA	LTCONS_00015160	Dlo_009204.1	scaffold184	1345	scaffold184	4362	*	-0.7236	-1
cis_mRNA_dw20k	NA	LTCONS_00016049	Dlo_009568.1	scaffold19	1031	scaffold19	1242	*	0.9998	1
cis_mRNA_dw20k	NA	LTCONS_00016050	Dlo_009566.1	scaffold19	1273	scaffold19	1014	*	0.9998	1
cis_mRNA_dw20k	NA	LTCONS_00019012	Dlo_011482.1	scaffold214	496	scaffold214	1332	*	-0.8666	-1
cis_mRNA_dw20k	NA	LTCONS_00017522	Dlo_010688.1	scaffold201	502	scaffold201	1770	*	-0.9846	-1
cis_mRNA_dw20k	NA	LTCONS_00017522	Dlo_010690.1	scaffold201	502	scaffold201	1773	*	-0.9134	-1
cis_mRNA_dw20k	NA	LTCONS_00018193	Dlo_011067.1	scaffold209	1706	scaffold209	2298	*	0.7723	1
cis_mRNA_dw20k	NA	LTCONS_00016507	Dlo_009975.1	scaffold194	1022	scaffold194	3291	*	-0.9296	-1
cis_mRNA_dw20k	NA	LTCONS_00017736	Dlo_010787.1	scaffold203	2574	scaffold203	996	*	0.9954	1
cis_mRNA_dw20k	NA	LTCONS_00017545	Dlo_010678.1	scaffold201	2282	scaffold201	195	*	-0.9465	-1
cis_mRNA_dw20k	NA	LTCONS_00017545	Dlo_010679.1	scaffold201	2282	scaffold201	789	*	-0.8053	-1
cis_mRNA_dw20k	NA	LTCONS_00015784	Dlo_009606.1	scaffold19	840	scaffold19	918	*	0.9582	1
cis_mRNA_dw20k	NA	LTCONS_00015784	Dlo_009603.1	scaffold19	840	scaffold19	594	*	-0.8638	-1
cis_mRNA_dw20k	NA	LTCONS_00015629	Dlo_009469.1	scaffold188	1756	scaffold188	3240	*	-0.7339	-1
cis_mRNA_dw20k	NA	LTCONS_00018141	Dlo_011040.1	scaffold208	622	scaffold208	1299	*	0.9895	1
cis_mRNA_dw20k	NA	LTCONS_00016927	Dlo_010245.1	scaffold199	2880	scaffold199	339	*	-0.9953	-1
cis_mRNA_dw20k	NA	LTCONS_00016231	Dlo_009796.1	scaffold191	677	scaffold191	1509	*	-0.9869	-0.866
cis_mRNA_dw20k	NA	LTCONS_00016231	Dlo_009794.2	scaffold191	677	scaffold191	1113	*	-0.9985	-1
cis_mRNA_dw20k	NA	LTCONS_00017283	Dlo_010461.1	scaffold2	457	scaffold2	1698	*	-0.982	-1
cis_mRNA_dw20k	NA	LTCONS_00016298	Dlo_009893.1	scaffold192	689	scaffold192	723	*	0.9873	0.866
cis_mRNA_dw20k	NA	LTCONS_00017868	Dlo_010846.1	scaffold204	1290	scaffold204	636	*	1	1
cis_mRNA_dw20k	NA	LTCONS_00018224	Dlo_011076.1	scaffold209	694	scaffold209	690	*	-0.9538	-1
cis_mRNA_dw20k	NA	LTCONS_00018224	Dlo_011072.1	scaffold209	694	scaffold209	501	*	-0.9585	-1
cis_mRNA_dw20k	NA	LTCONS_00015436	Dlo_009361.1	scaffold186	331	scaffold186	1500	*	0.8226	1
cis_mRNA_dw20k	NA	LTCONS_00016928	Dlo_010245.1	scaffold199	1262	scaffold199	339	*	-0.7609	-1
cis_mRNA_dw20k	NA	LTCONS_00016425	Dlo_009958.1	scaffold194	3797	scaffold194	933	*	-0.9772	-1
cis_mRNA_dw20k	NA	LTCONS_00019102	Dlo_011563.2	scaffold216	6573	scaffold216	2190	*	0.6822	1
cis_mRNA_dw20k	NA	LTCONS_00014878	Dlo_009030.1	scaffold180	1030	scaffold180	4755	*	0.9904	1
cis_mRNA_dw20k	NA	LTCONS_00014878	Dlo_009029.3	scaffold180	1030	scaffold180	1263	*	0.8064	1
cis_mRNA_dw20k	NA	LTCONS_00017224	Dlo_010404.1	scaffold2	393	scaffold2	1806	*	0.7188	0.866
cis_mRNA_dw20k	NA	LTCONS_00022182	Dlo_013371.4	scaffold246	590	scaffold246	1233	*	-0.8846	-1
cis_mRNA_dw20k	NA	LTCONS_00020010	Dlo_012122.1	scaffold226	2659	scaffold226	327	*	-0.9519	-1
cis_mRNA_dw20k	NA	LTCONS_00022819	Dlo_013735.1	scaffold2539	5569	scaffold2539	534	*	0.9841	1
cis_mRNA_dw20k	NA	LTCONS_00021328	Dlo_012852.1	scaffold238	4553	scaffold238	1635	*	-0.9581	-1
cis_mRNA_dw20k	NA	LTCONS_00019699	Dlo_011919.1	scaffold2209	1164	scaffold2209	1098	*	-0.8837	-1
cis_mRNA_dw20k	NA	LTCONS_00021557	Dlo_013031.1	scaffold24	1110	scaffold24	1191	*	0.9997	1
cis_mRNA_dw20k	NA	LTCONS_00022821	Dlo_013735.1	scaffold2539	5759	scaffold2539	534	*	0.9572	1
cis_mRNA_dw20k	NA	LTCONS_00019222	Dlo_011590.1	scaffold217	2234	scaffold217	1179	*	-0.7615	-1
cis_mRNA_dw20k	NA	LTCONS_00020862	Dlo_012587.1	scaffold2311	1256	scaffold2311	2370	*	0.97	1
cis_mRNA_dw20k	NA	LTCONS_00023762	Dlo_014268.1	scaffold265	550	scaffold265	1767	*	0.9684	1
cis_mRNA_dw20k	NA	LTCONS_00023376	Dlo_013948.1	scaffold26	411	scaffold26	1257	*	0.9961	1
cis_mRNA_dw20k	NA	LTCONS_00022812	Dlo_013691.1	scaffold253	342	scaffold253	1167	*	-0.982	-1
cis_mRNA_dw20k	NA	LTCONS_00020797	Dlo_012419.1	scaffold23	887	scaffold23	633	*	-0.9702	-1
cis_mRNA_dw20k	NA	LTCONS_00021890	Dlo_013177.1	scaffold2409	1306	scaffold2409	1608	*	0.9317	1
cis_mRNA_dw20k	NA	LTCONS_00021890	Dlo_013178.1	scaffold2409	1306	scaffold2409	678	*	-0.9756	-1
cis_mRNA_dw20k	NA	LTCONS_00023021	Dlo_013822.1	scaffold256	2364	scaffold256	717	*	-0.899	-0.866
cis_mRNA_dw20k	NA	LTCONS_00021967	Dlo_013256.1	scaffold242	801	scaffold242	621	*	0.9787	1
cis_mRNA_dw20k	NA	LTCONS_00021044	Dlo_012709.1	scaffold235	902	scaffold235	1410	*	-0.9934	-1
cis_mRNA_dw20k	NA	LTCONS_00020121	Dlo_012169.1	scaffold226	1471	scaffold226	231	*	-0.927	-1
cis_mRNA_dw20k	NA	LTCONS_00022822	Dlo_013735.1	scaffold2539	5759	scaffold2539	534	*	0.9572	1
cis_mRNA_dw20k	NA	LTCONS_00019270	Dlo_011634.1	scaffold2180	655	scaffold2180	1146	*	0.9994	1
cis_mRNA_dw20k	NA	LTCONS_00021688	Dlo_012985.1	scaffold24	706	scaffold24	1005	*	-0.9267	-1
cis_mRNA_dw20k	NA	LTCONS_00021688	Dlo_012986.6	scaffold24	706	scaffold24	2103	*	-0.9707	-1
cis_mRNA_dw20k	NA	LTCONS_00021688	Dlo_012981.1	scaffold24	706	scaffold24	1695	*	-0.8395	-1
cis_mRNA_dw20k	NA	LTCONS_00022026	Dlo_013256.1	scaffold242	819	scaffold242	621	*	0.9999	1
cis_mRNA_dw20k	NA	LTCONS_00020583	Dlo_012359.1	scaffold23	525	scaffold23	1716	*	-0.8995	-1
cis_mRNA_dw20k	NA	LTCONS_00020583	Dlo_012353.1	scaffold23	525	scaffold23	555	*	-0.9961	-1
cis_mRNA_dw20k	NA	LTCONS_00019700	Dlo_011919.1	scaffold2209	1560	scaffold2209	1098	*	-0.9488	-1
cis_mRNA_dw20k	NA	LTCONS_00020932	Dlo_012625.1	scaffold2322	1664	scaffold2322	1398	*	-0.6937	-1
cis_mRNA_dw20k	NA	LTCONS_00021329	Dlo_012854.1	scaffold238	2984	scaffold238	1512	-1158.52	-0.9641	-1
cis_mRNA_dw20k	NA	LTCONS_00021968	Dlo_013217.4	scaffold242	421	scaffold242	537	*	-0.8979	-1
cis_mRNA_dw20k	NA	LTCONS_00021968	Dlo_013214.1	scaffold242	421	scaffold242	816	*	-0.8083	-1
cis_mRNA_dw20k	NA	LTCONS_00021968	Dlo_013218.1	scaffold242	421	scaffold242	528	*	0.9823	1
cis_mRNA_dw20k	NA	LTCONS_00022940	Dlo_013769.1	scaffold255	3789	scaffold255	1485	*	0.9739	1
cis_mRNA_dw20k	NA	LTCONS_00020621	Dlo_012384.1	scaffold23	914	scaffold23	1731	*	0.8329	1
cis_mRNA_dw20k	NA	LTCONS_00020473	Dlo_012445.1	scaffold23	325	scaffold23	858	*	-0.6176	-1
cis_mRNA_dw20k	NA	LTCONS_00023233	Dlo_013965.1	scaffold26	1063	scaffold26	309	*	0.9987	1
cis_mRNA_dw20k	NA	LTCONS_00023174	Dlo_013917.1	scaffold259	407	scaffold259	1698	*	-0.8036	-1
cis_mRNA_dw20k	NA	LTCONS_00021029	Dlo_012676.1	scaffold234	2944	scaffold234	573	*	0.9891	1
cis_mRNA_dw20k	NA	LTCONS_00019456	Dlo_011728.1	scaffold2191	256	scaffold2191	321	*	0.9987	1
cis_mRNA_dw20k	NA	LTCONS_00021547	Dlo_013017.1	scaffold24	5068	scaffold24	540	*	-0.9936	-1
cis_mRNA_dw20k	NA	LTCONS_00021547	Dlo_013018.1	scaffold24	5068	scaffold24	288	*	-0.9997	-1
cis_mRNA_dw20k	NA	LTCONS_00021963	Dlo_013254.1	scaffold242	3673	scaffold242	1458	*	0.9958	0.866
cis_mRNA_dw20k	NA	LTCONS_00021963	Dlo_013255.3	scaffold242	3673	scaffold242	2289	*	-0.7715	-0.866
cis_mRNA_dw20k	NA	LTCONS_00020542	Dlo_012526.1	scaffold23	677	scaffold23	483	*	0.8632	1
cis_mRNA_dw20k	NA	LTCONS_00023384	Dlo_014043.1	scaffold26	1344	scaffold26	1113	*	0.7849	1
cis_mRNA_dw20k	NA	LTCONS_00019816	Dlo_012012.1	scaffold223	700	scaffold223	2478	*	-0.9992	-1
cis_mRNA_dw20k	NA	LTCONS_00019816	Dlo_012013.1	scaffold223	700	scaffold223	2577	*	0.9943	1
cis_mRNA_dw20k	NA	LTCONS_00022818	Dlo_013735.1	scaffold2539	5569	scaffold2539	534	*	0.9841	1
cis_mRNA_dw20k	NA	LTCONS_00020884	Dlo_012604.1	scaffold232	2090	scaffold232	2202	*	0.9958	1
cis_mRNA_dw20k	NA	LTCONS_00023763	Dlo_014283.1	scaffold265	336	scaffold265	3015	*	-0.8405	-1
cis_mRNA_dw20k	NA	LTCONS_00021742	Dlo_013044.1	scaffold24	1143	scaffold24	1722	*	0.7533	1
cis_mRNA_dw20k	NA	LTCONS_00021742	Dlo_013043.2	scaffold24	1143	scaffold24	2133	*	-0.9384	-1
cis_mRNA_dw20k	NA	LTCONS_00021742	Dlo_013046.1	scaffold24	1143	scaffold24	927	*	0.9999	1
cis_mRNA_dw20k	NA	LTCONS_00019476	Dlo_011738.1	scaffold22	889	scaffold22	810	*	-0.9963	-1
cis_mRNA_dw20k	NA	LTCONS_00020876	Dlo_012589.1	scaffold2319	1903	scaffold2319	585	*	0.6514	1
cis_mRNA_dw20k	NA	LTCONS_00019853	Dlo_012048.1	scaffold224	1459	scaffold224	2604	*	-0.984	-1
cis_mRNA_dw20k	NA	LTCONS_00020927	Dlo_012602.1	scaffold232	267	scaffold232	783	*	-0.7917	-1
cis_mRNA_dw20k	NA	LTCONS_00020706	Dlo_012456.1	scaffold23	646	scaffold23	459	*	-0.9989	-1
cis_mRNA_dw20k	NA	LTCONS_00020706	Dlo_012460.1	scaffold23	646	scaffold23	2859	*	-0.8217	-1
cis_mRNA_dw20k	NA	LTCONS_00023201	Dlo_013929.1	scaffold259	209	scaffold259	1908	*	0.9735	1
cis_mRNA_dw20k	NA	LTCONS_00023201	Dlo_013932.1	scaffold259	209	scaffold259	1419	*	0.8196	1
cis_mRNA_dw20k	NA	LTCONS_00021669	Dlo_012966.1	scaffold24	288	scaffold24	666	*	0.9445	1
cis_mRNA_dw20k	NA	LTCONS_00022570	Dlo_013586.1	scaffold250	1559	scaffold250	2028	*	-0.9895	-1
cis_mRNA_dw20k	NA	LTCONS_00022570	Dlo_013585.2	scaffold250	1559	scaffold250	1263	*	-0.9773	-1
cis_mRNA_dw20k	NA	LTCONS_00022570	Dlo_013592.1	scaffold250	1559	scaffold250	552	*	0.9527	1
cis_mRNA_dw20k	NA	LTCONS_00020877	Dlo_012589.1	scaffold2319	875	scaffold2319	585	*	0.9923	1
cis_mRNA_dw20k	NA	LTCONS_00022626	Dlo_013591.1	scaffold250	3001	scaffold250	756	*	-0.8378	-1
cis_mRNA_dw20k	NA	LTCONS_00020866	Dlo_012589.1	scaffold2319	828	scaffold2319	585	*	0.9767	1
cis_mRNA_dw20k	NA	LTCONS_00023180	Dlo_013921.3	scaffold259	1721	scaffold259	1029	*	-0.9662	-1
cis_mRNA_dw20k	NA	LTCONS_00019243	Dlo_011614.2	scaffold218	421	scaffold218	1491	*	-0.9825	-0.866
cis_mRNA_dw20k	NA	LTCONS_00023108	Dlo_013882.1	scaffold257	411	scaffold257	2340	*	-0.9779	-1
cis_mRNA_dw20k	NA	LTCONS_00023181	Dlo_013921.3	scaffold259	2191	scaffold259	1029	*	-0.9644	-1
cis_mRNA_dw20k	NA	LTCONS_00020431	Dlo_012403.1	scaffold23	2004	scaffold23	831	*	0.9996	1
cis_mRNA_dw20k	NA	LTCONS_00019855	Dlo_012048.1	scaffold224	3116	scaffold224	2604	*	-0.8032	-1
cis_mRNA_dw20k	NA	LTCONS_00023378	Dlo_013965.1	scaffold26	1571	scaffold26	309	*	0.9561	1
cis_mRNA_dw20k	NA	LTCONS_00019387	Dlo_011669.1	scaffold219	621	scaffold219	837	*	0.9006	1
cis_mRNA_dw20k	NA	LTCONS_00021548	Dlo_013017.1	scaffold24	4975	scaffold24	540	*	-0.9958	-1
cis_mRNA_dw20k	NA	LTCONS_00021548	Dlo_013018.1	scaffold24	4975	scaffold24	288	*	-0.999	-1
cis_mRNA_dw20k	NA	LTCONS_00021403	Dlo_012920.2	scaffold239	1046	scaffold239	1344	*	-0.8369	-1
cis_mRNA_dw20k	NA	LTCONS_00021403	Dlo_012924.1	scaffold239	1046	scaffold239	411	*	0.9911	1
cis_mRNA_dw20k	NA	LTCONS_00021403	Dlo_012925.1	scaffold239	1046	scaffold239	591	*	0.9799	0.866
cis_mRNA_dw20k	NA	LTCONS_00020910	Dlo_012612.1	scaffold232	1766	scaffold232	747	*	-0.9866	-1
cis_mRNA_dw20k	NA	LTCONS_00020883	Dlo_012602.1	scaffold232	1195	scaffold232	783	*	0.9185	1
cis_mRNA_dw20k	NA	LTCONS_00020351	Dlo_012282.1	scaffold229	1441	scaffold229	2277	*	0.998	1
cis_mRNA_dw20k	NA	LTCONS_00023193	Dlo_013934.1	scaffold259	1027	scaffold259	1206	*	-0.9276	-1
cis_mRNA_dw20k	NA	LTCONS_00023022	Dlo_013843.1	scaffold256	469	scaffold256	690	*	0.9975	1
cis_mRNA_dw20k	NA	LTCONS_00022194	Dlo_013380.1	scaffold246	555	scaffold246	213	*	0.9858	1
cis_mRNA_dw20k	NA	LTCONS_00022573	Dlo_013586.1	scaffold250	1559	scaffold250	2028	*	-0.9895	-1
cis_mRNA_dw20k	NA	LTCONS_00022573	Dlo_013585.2	scaffold250	1559	scaffold250	1263	*	-0.9773	-1
cis_mRNA_dw20k	NA	LTCONS_00022573	Dlo_013592.1	scaffold250	1559	scaffold250	552	*	0.9527	1
cis_mRNA_dw20k	NA	LTCONS_00021549	Dlo_013017.1	scaffold24	4800	scaffold24	540	*	-0.9976	-1
cis_mRNA_dw20k	NA	LTCONS_00021549	Dlo_013018.1	scaffold24	4800	scaffold24	288	*	-0.9787	-1
cis_mRNA_dw20k	NA	LTCONS_00022703	Dlo_013664.1	scaffold252	732	scaffold252	4683	*	0.9995	1
cis_mRNA_dw20k	NA	LTCONS_00026032	Dlo_015582.1	scaffold2903	218	scaffold2903	1452	*	-0.8139	-1
cis_mRNA_dw20k	NA	LTCONS_00026342	Dlo_015759.1	scaffold2972	376	scaffold2972	477	*	0.8082	1
cis_mRNA_dw20k	NA	LTCONS_00028197	Dlo_016923.1	scaffold325	2993	scaffold325	396	-199.49	0.9639	1
cis_mRNA_dw20k	NA	LTCONS_00026295	Dlo_015726.1	scaffold296	871	scaffold296	420	*	0.9897	1
cis_mRNA_dw20k	NA	LTCONS_00025685	Dlo_015497.1	scaffold29	6221	scaffold29	2019	*	0.975	1
cis_mRNA_dw20k	NA	LTCONS_00024202	Dlo_014453.1	scaffold27	798	scaffold27	2322	*	0.8809	1
cis_mRNA_dw20k	NA	LTCONS_00027946	Dlo_016771.1	scaffold320	951	scaffold320	2850	*	0.8406	0.866
cis_mRNA_dw20k	NA	LTCONS_00024933	Dlo_015012.1	scaffold2801	2577	scaffold2801	381	*	-0.9905	-1
cis_mRNA_dw20k	NA	LTCONS_00027910	Dlo_016745.1	scaffold32	1548	scaffold32	990	*	-0.8904	-1
cis_mRNA_dw20k	NA	LTCONS_00027978	Dlo_016807.1	scaffold321	247	scaffold321	1299	*	0.8714	1
cis_mRNA_dw20k	NA	LTCONS_00026023	Dlo_015555.1	scaffold290	499	scaffold290	336	*	0.9356	1
cis_mRNA_dw20k	NA	LTCONS_00024641	Dlo_014845.1	scaffold277	2241	scaffold277	1491	*	-0.9175	-1
cis_mRNA_dw20k	NA	LTCONS_00024641	Dlo_014847.1	scaffold277	2241	scaffold277	384	*	0.9661	1
cis_mRNA_dw20k	NA	LTCONS_00026194	Dlo_015664.1	scaffold293	309	scaffold293	1140	*	0.9256	1
cis_mRNA_dw20k	NA	LTCONS_00024902	Dlo_014997.1	scaffold280	945	scaffold280	948	*	0.9914	1
cis_mRNA_dw20k	NA	LTCONS_00025596	Dlo_015381.1	scaffold29	1043	scaffold29	2838	*	-0.9642	-1
cis_mRNA_dw20k	NA	LTCONS_00025596	Dlo_015384.1	scaffold29	1043	scaffold29	636	*	-0.989	-1
cis_mRNA_dw20k	NA	LTCONS_00027440	Dlo_016475.1	scaffold313	512	scaffold313	1359	*	0.9971	1
cis_mRNA_dw20k	NA	LTCONS_00028020	Dlo_016820.1	scaffold321	1510	scaffold321	1878	*	0.9995	1
cis_mRNA_dw20k	NA	LTCONS_00026025	Dlo_015578.1	scaffold290	1448	scaffold290	255	*	0.8071	0.866
cis_mRNA_dw20k	NA	LTCONS_00026025	Dlo_015574.1	scaffold290	1448	scaffold290	4596	*	-0.6076	-0.866
cis_mRNA_dw20k	NA	LTCONS_00025928	Dlo_015512.1	scaffold29	1125	scaffold29	744	*	0.8199	1
cis_mRNA_dw20k	NA	LTCONS_00026651	Dlo_015968.1	scaffold3	376	scaffold3	1062	*	-0.8672	-1
cis_mRNA_dw20k	NA	LTCONS_00023814	Dlo_014341.1	scaffold266	1225	scaffold266	1551	*	-0.8998	-0.866
cis_mRNA_dw20k	NA	LTCONS_00027680	Dlo_016598.1	scaffold319	801	scaffold319	1044	*	-0.9996	-1
cis_mRNA_dw20k	NA	LTCONS_00027680	Dlo_016601.1	scaffold319	801	scaffold319	1470	*	0.9952	1
cis_mRNA_dw20k	NA	LTCONS_00025521	Dlo_015301.1	scaffold289	743	scaffold289	1821	*	0.9995	1
cis_mRNA_dw20k	NA	LTCONS_00025379	Dlo_015243.1	scaffold2871	1113	scaffold2871	534	*	-0.9709	-1
cis_mRNA_dw20k	NA	LTCONS_00025839	Dlo_015436.1	scaffold29	359	scaffold29	4116	*	0.8354	1
cis_mRNA_dw20k	NA	LTCONS_00027987	Dlo_016820.1	scaffold321	2163	scaffold321	1878	*	0.7742	1
cis_mRNA_dw20k	NA	LTCONS_00028371	Dlo_017002.2	scaffold328	437	scaffold328	1506	*	0.61	0.866
cis_mRNA_dw20k	NA	LTCONS_00024701	Dlo_014798.1	scaffold277	274	scaffold277	660	*	0.8753	1
cis_mRNA_dw20k	NA	LTCONS_00027136	Dlo_016310.2	scaffold308	2859	scaffold308	4329	*	-0.9949	-1
cis_mRNA_dw20k	NA	LTCONS_00027574	Dlo_016563.1	scaffold3174	472	scaffold3174	2913	*	0.8776	0.866
cis_mRNA_dw20k	NA	LTCONS_00024997	Dlo_015042.1	scaffold281	229	scaffold281	897	*	0.9784	1
cis_mRNA_dw20k	NA	LTCONS_00024603	Dlo_014809.1	scaffold277	612	scaffold277	858	*	0.8631	1
cis_mRNA_dw20k	NA	LTCONS_00024603	Dlo_014806.1	scaffold277	612	scaffold277	1107	*	-0.7122	-1
cis_mRNA_dw20k	NA	LTCONS_00025887	Dlo_015466.1	scaffold29	2476	scaffold29	339	*	0.9762	1
cis_mRNA_dw20k	NA	LTCONS_00025887	Dlo_015464.2	scaffold29	2476	scaffold29	1758	*	0.8743	1
cis_mRNA_dw20k	NA	LTCONS_00026648	Dlo_015953.1	scaffold3	275	scaffold3	1485	*	-0.7885	-1
cis_mRNA_dw20k	NA	LTCONS_00027945	Dlo_016771.1	scaffold320	1367	scaffold320	2850	*	-0.9998	-0.866
cis_mRNA_dw20k	NA	LTCONS_00026979	Dlo_016195.1	scaffold303	324	scaffold303	3750	*	0.9954	1
cis_mRNA_dw20k	NA	LTCONS_00028221	Dlo_016925.1	scaffold325	2315	scaffold325	903	*	-0.9416	-1
cis_mRNA_dw20k	NA	LTCONS_00026632	Dlo_015968.1	scaffold3	1299	scaffold3	1062	*	-0.9988	-1
cis_mRNA_dw20k	NA	LTCONS_00027029	Dlo_016250.2	scaffold306	1792	scaffold306	3558	*	0.8975	1
cis_mRNA_dw20k	NA	LTCONS_00024037	Dlo_014459.1	scaffold27	1372	scaffold27	963	*	-0.8904	-1
cis_mRNA_dw20k	NA	LTCONS_00024037	Dlo_014460.1	scaffold27	1372	scaffold27	918	*	-0.9161	-1
cis_mRNA_dw20k	NA	LTCONS_00025953	Dlo_015348.1	scaffold29	320	scaffold29	3441	*	-0.8956	-1
cis_mRNA_dw20k	NA	LTCONS_00028110	Dlo_016857.1	scaffold322	2518	scaffold322	759	*	-0.9913	-1
cis_mRNA_dw20k	NA	LTCONS_00028110	Dlo_016858.1	scaffold322	2518	scaffold322	918	*	0.9982	1
cis_mRNA_dw20k	NA	LTCONS_00025993	Dlo_015545.1	scaffold290	1570	scaffold290	1248	*	0.9611	1
cis_mRNA_dw20k	NA	LTCONS_00026075	Dlo_015593.2	scaffold291	3483	scaffold291	1200	*	0.9993	1
cis_mRNA_dw20k	NA	LTCONS_00028059	Dlo_016849.1	scaffold322	470	scaffold322	273	*	0.8046	1
cis_mRNA_dw20k	NA	LTCONS_00028059	Dlo_016850.1	scaffold322	470	scaffold322	3480	*	0.9778	1
cis_mRNA_dw20k	NA	LTCONS_00025926	Dlo_015512.1	scaffold29	4173	scaffold29	744	*	0.6151	1
cis_mRNA_dw20k	NA	LTCONS_00026016	Dlo_015574.1	scaffold290	3914	scaffold290	4596	*	-0.9998	-1
cis_mRNA_dw20k	NA	LTCONS_00025489	Dlo_015301.1	scaffold289	631	scaffold289	1821	*	0.9997	1
cis_mRNA_dw20k	NA	LTCONS_00024209	Dlo_014555.1	scaffold27	1020	scaffold27	1017	*	0.9463	1
cis_mRNA_dw20k	NA	LTCONS_00026916	Dlo_016184.1	scaffold303	1840	scaffold303	435	*	0.8118	1
cis_mRNA_dw20k	NA	LTCONS_00025857	Dlo_015449.1	scaffold29	1799	scaffold29	480	-248.57	0.9769	1
cis_mRNA_dw20k	NA	LTCONS_00023858	Dlo_014312.1	scaffold266	376	scaffold266	1059	*	0.8503	1
cis_mRNA_dw20k	NA	LTCONS_00025517	Dlo_015298.1	scaffold289	2954	scaffold289	1152	*	1	1
cis_mRNA_dw20k	NA	LTCONS_00025393	Dlo_015250.1	scaffold288	2279	scaffold288	936	*	0.9551	1
cis_mRNA_dw20k	NA	LTCONS_00024335	Dlo_014643.1	scaffold272	1192	scaffold272	168	-73.71	0.7817	1
cis_mRNA_dw20k	NA	LTCONS_00028021	Dlo_016820.1	scaffold321	473	scaffold321	1878	*	0.7148	1
cis_mRNA_dw20k	NA	LTCONS_00027679	Dlo_016598.1	scaffold319	737	scaffold319	1044	*	-0.9996	-1
cis_mRNA_dw20k	NA	LTCONS_00027679	Dlo_016601.1	scaffold319	737	scaffold319	1470	*	0.9951	1
cis_mRNA_dw20k	NA	LTCONS_00027757	Dlo_016716.1	scaffold32	3313	scaffold32	840	*	-0.6178	-1
cis_mRNA_dw20k	NA	LTCONS_00023860	Dlo_014341.1	scaffold266	471	scaffold266	1551	*	-0.8981	-0.866
cis_mRNA_dw20k	NA	LTCONS_00023860	Dlo_014342.1	scaffold266	471	scaffold266	1287	*	-0.9366	-1
cis_mRNA_dw20k	NA	LTCONS_00027203	Dlo_016322.1	scaffold309	246	scaffold309	1431	*	-0.9922	-1
cis_mRNA_dw20k	NA	LTCONS_00027704	Dlo_016635.1	scaffold32	582	scaffold32	3549	*	0.9476	1
cis_mRNA_dw20k	NA	LTCONS_00027704	Dlo_016636.1	scaffold32	582	scaffold32	858	*	0.9623	1
cis_mRNA_dw20k	NA	LTCONS_00026293	Dlo_015726.1	scaffold296	702	scaffold296	420	*	0.9728	1
cis_mRNA_dw20k	NA	LTCONS_00024552	Dlo_014765.1	scaffold276	1275	scaffold276	2250	*	0.8329	0.866
cis_mRNA_dw20k	NA	LTCONS_00024830	Dlo_014957.1	scaffold28	954	scaffold28	1518	*	-0.8524	-1
cis_mRNA_dw20k	NA	LTCONS_00023859	Dlo_014331.1	scaffold266	347	scaffold266	510	*	-0.764	-1
cis_mRNA_dw20k	NA	LTCONS_00023859	Dlo_014332.1	scaffold266	347	scaffold266	510	*	-0.764	-1
cis_mRNA_dw20k	NA	LTCONS_00025856	Dlo_015449.1	scaffold29	1751	scaffold29	480	-240.02	-0.9064	-1
cis_mRNA_dw20k	NA	LTCONS_00024386	Dlo_014659.1	scaffold272	2137	scaffold272	2109	*	-0.9739	-1
cis_mRNA_dw20k	NA	LTCONS_00026264	Dlo_015704.1	scaffold295	1926	scaffold295	1299	*	-0.9945	-1
cis_mRNA_dw20k	NA	LTCONS_00025032	Dlo_015067.2	scaffold2827	1725	scaffold2827	741	*	0.6503	0.866
cis_mRNA_dw20k	NA	LTCONS_00025955	Dlo_015373.1	scaffold29	440	scaffold29	2916	*	-0.9354	-1
cis_mRNA_dw20k	NA	LTCONS_00027380	Dlo_016445.1	scaffold3128	747	scaffold3128	1524	*	0.9957	0.866
cis_mRNA_dw20k	NA	LTCONS_00025518	Dlo_015298.1	scaffold289	414	scaffold289	1152	*	-0.9694	-1
cis_mRNA_dw20k	NA	LTCONS_00024704	Dlo_014851.1	scaffold277	1408	scaffold277	924	*	0.9707	0.866
cis_mRNA_dw20k	NA	LTCONS_00026415	Dlo_015793.1	scaffold298	570	scaffold298	4989	*	0.8562	1
cis_mRNA_dw20k	NA	LTCONS_00026020	Dlo_015578.1	scaffold290	1902	scaffold290	255	*	-0.9945	-1
cis_mRNA_dw20k	NA	LTCONS_00024949	Dlo_015021.1	scaffold281	1779	scaffold281	1326	*	-0.6366	-1
cis_mRNA_dw20k	NA	LTCONS_00026914	Dlo_016184.1	scaffold303	2436	scaffold303	435	*	-0.845	-1
cis_mRNA_dw20k	NA	LTCONS_00027745	Dlo_016694.1	scaffold32	3219	scaffold32	921	*	0.9692	1
cis_mRNA_dw20k	NA	LTCONS_00024333	Dlo_014643.1	scaffold272	1035	scaffold272	168	*	0.7636	0.866
cis_mRNA_dw20k	NA	LTCONS_00028155	Dlo_016896.1	scaffold324	1737	scaffold324	1116	*	-0.9856	-1
cis_mRNA_dw20k	NA	LTCONS_00025519	Dlo_015298.1	scaffold289	853	scaffold289	1152	*	0.9899	1
cis_mRNA_dw20k	NA	LTCONS_00026021	Dlo_015578.1	scaffold290	1884	scaffold290	255	*	-0.9983	-1
cis_mRNA_dw20k	NA	LTCONS_00024932	Dlo_015012.1	scaffold2801	1909	scaffold2801	381	*	-0.9814	-1
cis_mRNA_dw20k	NA	LTCONS_00026220	Dlo_015664.1	scaffold293	449	scaffold293	1140	*	-0.9886	-1
cis_mRNA_dw20k	NA	LTCONS_00026777	Dlo_016088.1	scaffold300	2764	scaffold300	1344	*	-0.9806	-1
cis_mRNA_dw20k	NA	LTCONS_00027798	Dlo_016630.1	scaffold32	1716	scaffold32	1092	*	-0.9061	-1
cis_mRNA_dw20k	NA	LTCONS_00028109	Dlo_016857.1	scaffold322	836	scaffold322	759	*	-0.9996	-1
cis_mRNA_dw20k	NA	LTCONS_00028109	Dlo_016859.1	scaffold322	836	scaffold322	921	*	0.9913	1
cis_mRNA_dw20k	NA	LTCONS_00028109	Dlo_016855.1	scaffold322	836	scaffold322	2583	*	-0.9609	-1
cis_mRNA_dw20k	NA	LTCONS_00026265	Dlo_015704.1	scaffold295	2509	scaffold295	1299	*	-0.9307	-1
cis_mRNA_dw20k	NA	LTCONS_00026541	Dlo_015989.1	scaffold3	1375	scaffold3	1524	*	-0.9447	-1
cis_mRNA_dw20k	NA	LTCONS_00026541	Dlo_015987.1	scaffold3	1375	scaffold3	1812	*	-0.984	-0.866
[truncated: 5,910 more rows]
