# Supplementary material for: Genome-wide identification and characterization of long non-coding RNAs involved in the early somatic embryogenesis in Dimocarpus longan Lour
Source: BMC Genomics. 2018 Nov 6;19:805. doi: 10.1186/s12864-018-5158-z (PMC6219066; doi:10.1186/s12864-018-5158-z)
Supplement: Supplementary file 4 — Table S4. Significantly differentially expressed target genes. (XLS 233 kb) [file 12864_2018_5158_MOESM4_ESM.xls]

## Sheet: Table S4
Table S4 The significant differentially expressed target genes
geneID	log2 Ratio(GE/EC)	P-value	FDR	geneID	log2 Ratio(GE/EC)	P-value	FDR	lncRNA_class	Up-Down-Regulation(GE/EC)
MTCONS_00008186	1.13228	6.3095e-74	8.19937e-73	LTCONS_00008201	6.90689	8.12798e-05	0.000176772	cis_mRNA_dw20k	Up
MTCONS_00004001	-2.24286	1.93309e-34	1.34359e-33	LTCONS_00047256	-1.04751	7.69538e-114	1.49236e-112	tran	Down
MTCONS_00020185	2.43296	1.92917e-19	8.83509e-19	LTCONS_00022182	3.14684	7.74254e-06	1.83067e-05	tran	Up
MTCONS_00019782	3.18395	2.193e-199	7.6538e-198	LTCONS_00019783	3.98285	2.68704e-146	6.62813e-145	cis_mRNA_overlap	Up
MTCONS_00016041	1.02395	6.17716e-174	1.86883e-172	LTCONS_00015884	1.02483	2.46574e-10	7.7558e-10	cis_mRNA_dw20k	Up
MTCONS_00023067	1.94402	2.9325e-183	9.32645e-182	LTCONS_00042187	4.72792	1.93709e-14	7.40883e-14	tran	Up
MTCONS_00023069	4.83289	1.57398e-227	6.47816e-226	LTCONS_00042187	4.72792	1.93709e-14	7.40883e-14	tran	Up
MTCONS_00012900	1.61674	2.06104e-31	1.32648e-30	LTCONS_00012892	2.70413	2.8216e-22	1.426e-21	cis_mRNA_up10k	Up
MTCONS_00020972	-1.22835	7.39474e-22	3.69067e-21	LTCONS_00020969	-1.71745	5.06534e-49	4.65944e-48	cis_mRNA_overlap	Down
MTCONS_00008329	1.73996	3.1081e-167	8.94873e-166	LTCONS_00008334	1.46882	8.98964e-50	8.38653e-49	cis_mRNA_up10k	Up
MTCONS_00008186	1.13228	6.3095e-74	8.19937e-73	LTCONS_00008202	3.73039	1.02454e-09	3.11674e-09	cis_mRNA_dw20k	Up
MTCONS_00002982	4.22651	1.6576e-115	3.25611e-114	LTCONS_00002980	4.29684	2.11034e-76	2.82404e-75	cis_mRNA_overlap	Up
MTCONS_00021171	6.90689	1.61126e-94	2.59496e-93	LTCONS_00021226	1.89924	8.01094e-06	1.89281e-05	cis_mRNA_up10k	Up
MTCONS_00003060	-2.00856	1.92137e-13	7.01459e-13	LTCONS_00003059	-1.63396	2.27236e-06	5.59772e-06	cis_mRNA_dw20k	Down
MTCONS_00014364	4.12494	3.09952e-185	1.0002e-183	LTCONS_00014323	1.17351	0	0	cis_mRNA_overlap	Up
MTCONS_00012826	1.93402	0	0	LTCONS_00012827	1.43752	6.2126e-106	1.11503e-104	cis_mRNA_overlap	Up
MTCONS_00018138	4.76553	3.04864e-54	3.07023e-53	LTCONS_00018142	1.62852	1.87931e-05	4.31999e-05	cis_mRNA_up10k	Up
MTCONS_00009512	8.25267	1.8029e-132	4.01779e-131	LTCONS_00009509	1.76553	8.76248e-05	0.000189981	cis_mRNA_dw20k	Up
MTCONS_00013519	3.08746	1.76464e-51	1.69652e-50	LTCONS_00013521	1.79546	6.4062e-07	1.63892e-06	cis_mRNA_dw20k	Up
MTCONS_00013193	1.94753	1.48162e-10	4.71211e-10	LTCONS_00013192	1.17365	3.02806e-09	8.97686e-09	cis_mRNA_up10k	Up
MTCONS_00014254	1.70548	1.9858e-39	1.54654e-38	LTCONS_00014301	4.29844	6.74624e-39	5.19976e-38	cis_mRNA_dw20k	Up
MTCONS_00022700	1.73697	8.43152e-09	2.43425e-08	LTCONS_00022715	2.39111	4.25474e-07	1.1031e-06	cis_mRNA_up10k	Up
MTCONS_00021225	-2.44823	0	0	LTCONS_00054381	-2.05658	0.000225538	0.00047106	tran	Down
MTCONS_00023067	1.94402	2.9325e-183	9.32645e-182	LTCONS_00023109	3.86507	4.05622e-07	1.05355e-06	cis_mRNA_dw20k	Up
MTCONS_00023069	4.83289	1.57398e-227	6.47816e-226	LTCONS_00023109	3.86507	4.05622e-07	1.05355e-06	cis_mRNA_up10k	Up
MTCONS_00005718	1.34008	7.37002e-29	4.46006e-28	LTCONS_00010265	2.34341	3.57082e-16	1.46108e-15	tran	Up
MTCONS_00001885	5.53916	4.33378e-245	1.96738e-243	LTCONS_00051082	4.93958	1.97085e-17	8.4517e-17	tran	Up
MTCONS_00010053	4.45943	7.18662e-140	1.69586e-138	LTCONS_00010055	3.79256	2.66434e-10	8.36973e-10	cis_mRNA_dw20k	Up
MTCONS_00019782	3.18395	2.193e-199	7.6538e-198	LTCONS_00019790	3.26303	7.1304e-05	0.000155969	tran	Up
MTCONS_00001885	5.53916	4.33378e-245	1.96738e-243	LTCONS_00001887	4.78398	4.60088e-128	9.96104e-127	cis_mRNA_overlap	Up
MTCONS_00005118	-1.40206	2.97808e-217	1.15864e-215	LTCONS_00005168	1.28278	8.98968e-16	3.62382e-15	tran	Down
MTCONS_00001885	5.53916	4.33378e-245	1.96738e-243	LTCONS_00001884	5.11548	1.18015e-21	5.84702e-21	cis_mRNA_dw20k	Up
MTCONS_00013519	3.08746	1.76464e-51	1.69652e-50	LTCONS_00038783	6.55341	1.34796e-27	7.89611e-27	tran	Up
MTCONS_00012826	1.93402	0	0	LTCONS_00012773	-2.60039	1.04375e-25	5.79377e-25	cis_mRNA_dw20k	Up
MTCONS_00014364	4.12494	3.09952e-185	1.0002e-183	LTCONS_00014324	1.74502	0	0	cis_mRNA_overlap	Up
MTCONS_00022622	1.97654	2.95102e-18	1.29977e-17	LTCONS_00022570	1.37517	3.6243e-14	1.37026e-13	cis_mRNA_dw20k	Up
MTCONS_00022579	1.63559	8.30438e-85	1.21211e-83	LTCONS_00022570	1.37517	3.6243e-14	1.37026e-13	cis_mRNA_up10k	Up
MTCONS_00013519	3.08746	1.76464e-51	1.69652e-50	LTCONS_00013516	-2.44015	1.6898e-28	1.01328e-27	cis_mRNA_overlap	Up
MTCONS_00005718	1.34008	7.37002e-29	4.46006e-28	LTCONS_00005662	1.03539	2.67716e-49	2.47554e-48	cis_mRNA_dw20k	Up
MTCONS_00005366	3.39593	0	0	LTCONS_00023866	4.60347	3.7652e-37	2.78333e-36	tran	Up
MTCONS_00008186	1.13228	6.3095e-74	8.19937e-73	LTCONS_00008187	1.19602	2.49634e-38	1.89787e-37	cis_mRNA_dw20k	Up
MTCONS_00008887	-2.31101	0	0	LTCONS_00037913	-1.41137	5.10928e-37	3.76806e-36	tran	Down
MTCONS_00005366	3.39593	0	0	LTCONS_00025079	3.56264	3.39826e-28	2.02153e-27	tran	Up
MTCONS_00013863	3.21968	3.00838e-32	1.97688e-31	LTCONS_00041545	-1.61599	9.71318e-08	2.63271e-07	tran	Up
MTCONS_00007899	-1.89242	2.3946e-52	2.34044e-51	LTCONS_00007900	-2.13614	7.87428e-24	4.16035e-23	cis_mRNA_up10k	Down
MTCONS_00017082	1.68966	2.68064e-07	7.05028e-07	LTCONS_00017081	6.84549	1.22227e-07	3.28562e-07	cis_mRNA_up10k	Up
MTCONS_00024057	1.85463	4.67758e-42	3.83106e-41	LTCONS_00024205	2.33628	1.2801e-06	3.20789e-06	cis_mRNA_dw20k	Up
MTCONS_00001473	-1.89308	1.05354e-10	3.37573e-10	LTCONS_00001471	1.00622	1.65367e-46	1.46285e-45	cis_mRNA_up10k	Down
MTCONS_00021225	-2.44823	0	0	LTCONS_00033899	-2.28872	2.4112e-95	3.91188e-94	tran	Down
MTCONS_00010129	-3.12553	3.2751e-13	1.18362e-12	LTCONS_00010130	-7.25739	1.20721e-07	3.24909e-07	cis_mRNA_up10k	Down
MTCONS_00021225	-2.44823	0	0	LTCONS_00003686	-1.60528	2.81698e-05	6.37829e-05	tran	Down
MTCONS_00012656	-1.92972	1.67937e-152	4.32905e-151	LTCONS_00012596	-3.61421	3.55666e-45	3.0795e-44	cis_mRNA_dw20k	Down
MTCONS_00012654	1.1516	2.98054e-113	5.75229e-112	LTCONS_00012596	-3.61421	3.55666e-45	3.0795e-44	cis_mRNA_up10k	Up
MTCONS_00006332	-1.2211	5.07968e-59	5.49613e-58	LTCONS_00006334	1.37151	6.52316e-10	2.00741e-09	cis_mRNA_dw20k	Down
MTCONS_00004253	1.09754	9.3929e-50	8.75717e-49	LTCONS_00045869	2.91561	3.89634e-08	1.07958e-07	tran	Up
MTCONS_00013784	3.23649	4.5954e-204	1.66173e-202	LTCONS_00013825	3.6409	1.25514e-25	6.94798e-25	cis_mRNA_up10k	Up
MTCONS_00010964	2.83233	1.20791e-111	2.29702e-110	LTCONS_00010985	7.74819	3.16662e-14	1.19939e-13	cis_mRNA_dw20k	Up
MTCONS_00003060	-2.00856	1.92137e-13	7.01459e-13	LTCONS_00003058	-1.12641	3.36636e-27	1.95377e-26	cis_mRNA_dw20k	Down
MTCONS_00005366	3.39593	0	0	LTCONS_00029834	3.79796	1.4369e-10	4.57319e-10	tran	Up
MTCONS_00005718	1.34008	7.37002e-29	4.46006e-28	LTCONS_00014811	2.10222	3.68342e-06	8.93196e-06	tran	Up
MTCONS_00024404	-4.32193	6.58486e-51	6.27726e-50	LTCONS_00031669	-3.25182	1.44753e-38	1.10757e-37	tran	Down
MTCONS_00018138	4.76553	3.04864e-54	3.07023e-53	LTCONS_00018141	8.62571	4.37624e-27	2.53222e-26	cis_mRNA_dw20k	Up
MTCONS_00023890	2.88136	2.8024e-10	8.79529e-10	LTCONS_00023886	7.75489	1.28691e-18	5.74918e-18	cis_mRNA_up10k	Up
MTCONS_00022622	1.97654	2.95102e-18	1.29977e-17	LTCONS_00022573	1.37517	3.6243e-14	1.37038e-13	cis_mRNA_dw20k	Up
MTCONS_00022579	1.63559	8.30438e-85	1.21211e-83	LTCONS_00022573	1.37517	3.6243e-14	1.37038e-13	cis_mRNA_up10k	Up
MTCONS_00022700	1.73697	8.43152e-09	2.43425e-08	LTCONS_00022703	2.06496	1.53023e-15	6.11983e-15	cis_mRNA_dw20k	Up
MTCONS_00012826	1.93402	0	0	LTCONS_00012830	1.90588	1.34091e-14	5.15816e-14	cis_mRNA_overlap	Up
MTCONS_00025599	1.05195	9.4444e-24	4.98097e-23	LTCONS_00046479	-1.56009	4.61354e-06	1.11068e-05	tran	Up
MTCONS_00045090	6.87036	2.54014e-23	1.32336e-22	LTCONS_00045111	6.33985	8.12798e-05	0.00017672	cis_mRNA_dw20k	Up
MTCONS_00030228	1.41124	1.07606e-79	1.493e-78	LTCONS_00012892	2.70413	2.8216e-22	1.426e-21	tran	Up
MTCONS_00032683	2.24452	6.83978e-193	2.30503e-191	LTCONS_00039628	3.40054	5.18676e-12	1.77952e-11	tran	Up
MTCONS_00048329	1.94956	3.01238e-145	7.3893e-144	LTCONS_00048308	-1.58496	4.73156e-08	1.30518e-07	tran	Up
MTCONS_00040553	-2.54889	3.18872e-27	1.85214e-26	LTCONS_00040585	1.13055	4.58994e-09	1.34533e-08	cis_mRNA_up10k	Down
MTCONS_00050188	-1.38423	4.11994e-20	1.93693e-19	LTCONS_00008274	-2.92057	1.26949e-118	2.55172e-117	tran	Down
MTCONS_00045090	6.87036	2.54014e-23	1.32336e-22	LTCONS_00045109	6.44294	5.6909e-13	2.03286e-12	cis_mRNA_dw20k	Up
MTCONS_00025929	1.86033	2.78588e-229	1.15851e-227	LTCONS_00025928	1.27072	3.46318e-17	1.47125e-16	cis_mRNA_dw20k	Up
MTCONS_00027635	1.67033	6.98006e-53	6.87863e-52	LTCONS_00027680	6.42626	2.8832e-08	8.06469e-08	cis_mRNA_dw20k	Up
MTCONS_00034950	1.37403	0	0	LTCONS_00034823	2.35908	1.04884e-18	4.69704e-18	cis_mRNA_dw20k	Up
MTCONS_00031578	1.22636	0	0	LTCONS_00031575	1.37003	1.1851e-243	5.33597e-242	cis_mRNA_overlap	Up
MTCONS_00044862	-1.8441	3.36394e-71	4.22217e-70	LTCONS_00031665	-1.11063	4.0446e-57	4.25504e-56	tran	Down
MTCONS_00049469	6.01876	4.17036e-211	1.57119e-209	LTCONS_00049470	5.75489	5.93636e-08	1.62804e-07	cis_mRNA_dw20k	Up
MTCONS_00029450	1.36304	6.3337e-13	2.25808e-12	LTCONS_00001142	1.47717	5.22414e-13	1.86946e-12	tran	Up
MTCONS_00028438	-2.62391	1.46762e-57	1.55624e-56	LTCONS_00028439	-2.75417	1.01149e-266	4.97062e-265	cis_mRNA_overlap	Down
MTCONS_00044866	-1.07346	1.43407e-85	2.11205e-84	LTCONS_00052846	-1.64736	2.37728e-12	8.27468e-12	tran	Down
MTCONS_00030981	1.59758	4.13624e-130	9.11627e-129	LTCONS_00031112	1.04937	7.94416e-23	4.08181e-22	cis_mRNA_up10k	Up
MTCONS_00028350	2.98055	5.3193e-103	9.23856e-102	LTCONS_00009509	1.76553	8.76248e-05	0.000189981	tran	Up
MTCONS_00035681	1.99774	4.18466e-35	2.95514e-34	LTCONS_00004683	1.6455	1.5963e-05	3.68577e-05	tran	Up
MTCONS_00030224	1.56294	7.51284e-13	2.67112e-12	LTCONS_00030223	1.1565	1.16082e-05	2.70821e-05	cis_mRNA_overlap	Up
MTCONS_00030119	1.49445	9.91134e-48	8.93988e-47	LTCONS_00030125	2.09686	1.09206e-09	3.31919e-09	cis_mRNA_dw20k	Up
MTCONS_00030545	-1.83954	8.8061e-05	0.00019087	LTCONS_00030536	-3.23704	3.99018e-58	4.2598e-57	tran	Down
MTCONS_00029899	3.87447	9.69706e-14	3.5944e-13	LTCONS_00029900	1.62449	4.92956e-12	1.69404e-11	cis_mRNA_up10k	Up
MTCONS_00026479	1.41504	7.56652e-05	0.000165131	LTCONS_00029900	1.62449	4.92956e-12	1.69404e-11	tran	Up
MTCONS_00041083	1.76939	1.33419e-15	5.34308e-15	LTCONS_00041081	3.64386	3.53294e-13	1.27524e-12	cis_mRNA_dw20k	Up
MTCONS_00043681	1.34289	9.7952e-09	2.81487e-08	LTCONS_00043690	-1.52143	2.14886e-107	3.91898e-106	cis_mRNA_dw20k	Up
MTCONS_00044943	-1.46657	0	0	LTCONS_00033189	-1.9087	1.01463e-52	9.9832e-52	tran	Down
MTCONS_00047278	2.86711	0	0	LTCONS_00047280	9.87191	1.19375e-44	1.02574e-43	cis_mRNA_up10k	Up
MTCONS_00045090	6.87036	2.54014e-23	1.32336e-22	LTCONS_00045110	6.35755	1.40032e-08	3.99058e-08	cis_mRNA_dw20k	Up
MTCONS_00025995	2.57635	1.10881e-17	4.79135e-17	LTCONS_00025993	-1.1321	1.93e-05	4.42703e-05	cis_mRNA_dw20k	Up
MTCONS_00036899	3.64386	1.71334e-24	9.19008e-24	LTCONS_00036901	3.72048	2.99448e-53	2.96955e-52	cis_mRNA_dw20k	Up
MTCONS_00029349	1.75095	1.20679e-226	4.9438e-225	LTCONS_00029351	1.68943	1.53346e-08	4.3576e-08	cis_mRNA_overlap	Up
MTCONS_00028401	-2.47626	4.68434e-43	3.90849e-42	LTCONS_00028427	-2.58496	6.95182e-10	2.13515e-09	cis_mRNA_dw20k	Down
MTCONS_00038033	4.21594	8.03782e-41	6.42326e-40	LTCONS_00038118	1.16746	3.1901e-11	1.05097e-10	cis_mRNA_up10k	Up
MTCONS_00039818	1.04975	4.1795e-07	1.08449e-06	LTCONS_00039757	6.30378	2.8832e-08	8.06623e-08	cis_mRNA_dw20k	Up
MTCONS_00025520	3.558	1.04916e-05	2.4559e-05	LTCONS_00025517	1.37764	1.38248e-24	7.43714e-24	cis_mRNA_dw20k	Up
MTCONS_00028552	1.16174	6.07338e-141	1.44789e-139	LTCONS_00028554	2.6865	4.56048e-09	1.33688e-08	cis_mRNA_dw20k	Up
MTCONS_00027635	1.67033	6.98006e-53	6.87863e-52	LTCONS_00027679	9.06542	0	0	cis_mRNA_dw20k	Up
MTCONS_00039818	1.04975	4.1795e-07	1.08449e-06	LTCONS_00039817	1.20537	1.00037e-15	4.02302e-15	cis_mRNA_overlap	Up
MTCONS_00048409	-1.21553	4.78982e-31	3.05993e-30	LTCONS_00048408	-3.14975	8.37254e-08	2.27689e-07	cis_mRNA_dw20k	Down
MTCONS_00030504	-1.63691	1.04876e-34	7.33798e-34	LTCONS_00030512	-1.30401	5.51516e-13	1.9712e-12	tran	Down
MTCONS_00037394	5.04439	6.80114e-09	1.97558e-08	LTCONS_00037414	1.49855	2.9024e-13	1.05065e-12	cis_mRNA_dw20k	Up
MTCONS_00047278	2.86711	0	0	LTCONS_00047270	3.52655	6.1653e-39	4.75615e-38	cis_mRNA_dw20k	Up
MTCONS_00044866	-1.07346	1.43407e-85	2.11205e-84	LTCONS_00052847	-1.67174	1.02002e-26	5.84457e-26	tran	Down
MTCONS_00030545	-1.83954	8.8061e-05	0.00019087	LTCONS_00030540	-1.23349	1.04096e-11	3.51639e-11	cis_mRNA_up10k	Down
MTCONS_00028438	-2.62391	1.46762e-57	1.55624e-56	LTCONS_00005802	-2.16251	4.69036e-137	1.08417e-135	tran	Down
MTCONS_00033504	-2.33628	2.28788e-69	2.81389e-68	LTCONS_00033497	1.37266	5.50186e-17	2.32078e-16	cis_mRNA_up10k	Down
MTCONS_00041202	-1.90689	6.08348e-09	1.77307e-08	LTCONS_00041203	-1.78022	0.000130723	0.000278802	cis_mRNA_up10k	Down
MTCONS_00045095	-1.22033	4.75698e-12	1.63588e-11	LTCONS_00045112	-4.1008	7.69122e-25	4.16805e-24	cis_mRNA_up10k	Down
MTCONS_00045090	6.87036	2.54014e-23	1.32336e-22	LTCONS_00057252	3.654	1.89355e-11	6.3042e-11	tran	Up
MTCONS_00033356	2.02409	0	0	LTCONS_00033354	1.50363	2.56688e-32	1.68903e-31	cis_mRNA_dw20k	Up
MTCONS_00045448	-1.09012	3.32872e-182	1.04957e-180	LTCONS_00045469	5.39232	2.3919e-34	1.65856e-33	cis_mRNA_dw20k	Down
MTCONS_00043681	1.34289	9.7952e-09	2.81487e-08	LTCONS_00043692	-1.26421	4.702e-22	2.35876e-21	cis_mRNA_dw20k	Up
MTCONS_00045756	2.6313	0	0	LTCONS_00045861	2.75352	3.27532e-36	2.37461e-35	cis_mRNA_dw20k	Up
MTCONS_00045765	2.93531	5.39464e-250	2.50575e-248	LTCONS_00045861	2.75352	3.27532e-36	2.37461e-35	cis_mRNA_up10k	Up
MTCONS_00046293	-2.85415	6.88666e-15	2.68071e-14	LTCONS_00046303	-2.14684	5.46844e-05	0.000120808	tran	Down
MTCONS_00046299	-1.02554	3.67216e-05	8.2355e-05	LTCONS_00046303	-2.14684	5.46844e-05	0.000120808	tran	Down
MTCONS_00030955	3.50973	1.06425e-25	5.90608e-25	LTCONS_00030956	4.44478	2.01608e-22	1.02466e-21	cis_mRNA_up10k	Up
MTCONS_00038656	-2.60498	9.09958e-113	1.74547e-111	LTCONS_00031669	-3.25182	1.44753e-38	1.10757e-37	tran	Down
MTCONS_00039818	1.04975	4.1795e-07	1.08449e-06	LTCONS_00039820	1.80735	7.80754e-09	2.25958e-08	cis_mRNA_overlap	Up
MTCONS_00028350	2.98055	5.3193e-103	9.23856e-102	LTCONS_00028352	4.61839	2.04538e-31	1.31679e-30	cis_mRNA_dw20k	Up
MTCONS_00037528	2.14409	6.61504e-284	3.49629e-282	LTCONS_00016235	-3.11548	0.000359032	0.000733608	tran	Up
MTCONS_00036156	3.97199	1.54901e-52	1.51768e-51	LTCONS_00042563	1.09876	7.33834e-50	6.86199e-49	tran	Up
MTCONS_00049430	2.3388	1.19215e-35	8.53502e-35	LTCONS_00049434	-2.11151	1.84123e-14	7.04711e-14	cis_mRNA_dw20k	Up
MTCONS_00049448	1.14166	6.43496e-09	1.87292e-08	LTCONS_00049434	-2.11151	1.84123e-14	7.04711e-14	cis_mRNA_up10k	Up
MTCONS_00030119	1.49445	9.91134e-48	8.93988e-47	LTCONS_00022309	1.68826	2.68064e-07	7.05112e-07	tran	Up
MTCONS_00030545	-1.83954	8.8061e-05	0.00019087	LTCONS_00030542	-4.16993	3.35452e-06	8.1627e-06	cis_mRNA_up10k	Down
MTCONS_00056966	3.78261	9.6606e-67	1.15247e-65	LTCONS_00022182	3.14684	7.74254e-06	1.83067e-05	tran	Up
MTCONS_00027329	9.41151	0	0	LTCONS_00053504	13.2297	0	0	tran	Up
MTCONS_00054538	6.24493	0	0	LTCONS_00015749	1.37488	0.00037378	0.0007624	tran	Up
MTCONS_00057434	1.33795	1.68162e-159	4.57848e-158	LTCONS_00057411	-2.71549	3.03658e-16	1.24746e-15	cis_mRNA_dw20k	Up
MTCONS_00017449	1.66718	8.65612e-213	3.28649e-211	LTCONS_00028020	-2.34792	3.08484e-05	6.96083e-05	tran	Up
MTCONS_00011043	1.07566	1.80216e-47	1.6189e-46	LTCONS_00010999	-3.29956	6.61408e-15	2.57597e-14	cis_mRNA_dw20k	Up
MTCONS_00008338	7.82018	1.03231e-27	6.06156e-27	LTCONS_00008334	1.46882	8.98964e-50	8.38653e-49	cis_mRNA_dw20k	Up
MTCONS_00008339	3	3.54614e-24	1.88739e-23	LTCONS_00008334	1.46882	8.98964e-50	8.38653e-49	cis_mRNA_dw20k	Up
MTCONS_00021067	-1.01197	4.19956e-27	2.43222e-26	LTCONS_00021081	-1.80468	8.62012e-23	4.42449e-22	tran	Down
MTCONS_00020490	-1.34792	1.05909e-11	3.57545e-11	LTCONS_00020798	4.21917	9.69706e-14	3.5941e-13	cis_mRNA_up10k	Down
MTCONS_00020489	1.14359	2.70492e-16	1.11391e-15	LTCONS_00020798	4.21917	9.69706e-14	3.5941e-13	cis_mRNA_up10k	Up
MTCONS_00027329	9.41151	0	0	LTCONS_00027336	10.3095	0	0	cis_mRNA_up10k	Up
MTCONS_00025889	1.09028	6.8476e-19	3.08065e-18	LTCONS_00025887	2.5502	2.65096e-12	9.21128e-12	cis_mRNA_overlap	Up
MTCONS_00055925	11.9484	0	0	LTCONS_00055896	7.84437	0	0	cis_mRNA_dw20k	Up
MTCONS_00021067	-1.01197	4.19956e-27	2.43222e-26	LTCONS_00021082	2.20568	5.43126e-15	2.12412e-14	tran	Down
MTCONS_00021571	1.09812	2.87552e-40	2.27809e-39	LTCONS_00021742	6.98868	2.61898e-31	1.68115e-30	cis_mRNA_dw20k	Up
MTCONS_00000391	-6.45121	1.37712e-35	9.84484e-35	LTCONS_00001040	2.77052	5.22796e-06	1.25373e-05	cis_mRNA_dw20k	Down
MTCONS_00017039	2.25448	6e-305	3.42147e-303	LTCONS_00017176	-3.46827	1.31089e-48	1.20083e-47	cis_mRNA_dw20k	Up
MTCONS_00017040	3.39232	1.05475e-33	7.20267e-33	LTCONS_00017176	-3.46827	1.31089e-48	1.20083e-47	cis_mRNA_dw20k	Up
MTCONS_00002263	3.76535	1.15723e-288	6.24366e-287	LTCONS_00002265	3.39641	1.04833e-99	1.77255e-98	cis_mRNA_overlap	Up
MTCONS_00002261	1.58131	2.72418e-48	2.48257e-47	LTCONS_00002265	3.39641	1.04833e-99	1.77255e-98	cis_mRNA_dw20k	Up
MTCONS_00002260	1.07442	6.354e-190	2.10431e-188	LTCONS_00002265	3.39641	1.04833e-99	1.77255e-98	cis_mRNA_dw20k	Up
MTCONS_00027329	9.41151	0	0	LTCONS_00027337	12.013	3.26818e-301	1.84458e-299	cis_mRNA_dw20k	Up
MTCONS_00008108	-1.8699	3.45978e-183	1.09875e-181	LTCONS_00008111	-1.75118	1.21388e-05	2.82706e-05	cis_mRNA_dw20k	Down
MTCONS_00008109	-1.8699	3.45978e-183	1.09955e-181	LTCONS_00008111	-1.75118	1.21388e-05	2.82706e-05	cis_mRNA_dw20k	Down
MTCONS_00003506	-2.12553	5.10082e-08	1.40378e-07	LTCONS_00003508	1.50777	2.15936e-135	4.9344e-134	cis_mRNA_dw20k	Down
MTCONS_00055015	1.18101	2.76426e-20	1.30767e-19	LTCONS_00055024	1.2448	5.58674e-20	2.61482e-19	cis_mRNA_up10k	Up
MTCONS_00054908	1.2828	0	0	LTCONS_00054907	-2.65821	3.82072e-05	8.5591e-05	cis_mRNA_up10k	Up
MTCONS_00051234	-2.52756	2.36064e-41	1.90616e-40	LTCONS_00051390	1.39855	1.86299e-06	4.62002e-06	cis_mRNA_dw20k	Down
MTCONS_00008699	4.2282	1.37188e-208	5.11611e-207	LTCONS_00008819	-2.69116	5.53736e-06	1.32512e-05	cis_mRNA_dw20k	Up
MTCONS_00008700	2.81816	1.1726e-69	1.44745e-68	LTCONS_00008819	-2.69116	5.53736e-06	1.32512e-05	cis_mRNA_dw20k	Up
MTCONS_00023934	2.70044	2.5666e-42	2.11153e-41	LTCONS_00045869	2.91561	3.89634e-08	1.07958e-07	tran	Up
MTCONS_00010372	3.80367	9.83358e-40	7.71014e-39	LTCONS_00010303	-3.41238	4.69272e-09	1.37464e-08	cis_mRNA_dw20k	Up
MTCONS_00002083	1.1375	1.08921e-10	3.48827e-10	LTCONS_00002074	-4.52356	3.69492e-30	2.30762e-29	cis_mRNA_dw20k	Up
MTCONS_00002085	1.29102	8.30044e-45	7.14198e-44	LTCONS_00002074	-4.52356	3.69492e-30	2.30762e-29	cis_mRNA_dw20k	Up
MTCONS_00054781	5.70966	5.93562e-42	4.84702e-41	LTCONS_00054798	7.47573	9.39912e-22	4.67358e-21	cis_mRNA_dw20k	Up
MTCONS_00055774	3.70044	1.75568e-37	1.31059e-36	LTCONS_00030956	4.44478	2.01608e-22	1.02466e-21	tran	Up
MTCONS_00010158	1.69361	6.11166e-73	7.83829e-72	LTCONS_00010218	-1.44132	0.000417238	0.00084716	cis_mRNA_dw20k	Up
MTCONS_00055705	2.84688	3.00128e-196	1.02954e-194	LTCONS_00055706	1.58496	4.234e-08	1.17181e-07	cis_mRNA_overlap	Up
MTCONS_00057434	1.33795	1.68162e-159	4.57848e-158	LTCONS_00057410	-7.12928	5.35602e-14	2.01016e-13	cis_mRNA_dw20k	Up
MTCONS_00021067	-1.01197	4.19956e-27	2.43222e-26	LTCONS_00021070	-1.15451	6.11014e-09	1.78061e-08	tran	Down
MTCONS_00047253	-3.03526	2.02342e-155	5.33766e-154	LTCONS_00047256	-1.04751	7.69538e-114	1.49236e-112	cis_mRNA_overlap	Down
MTCONS_00018210	9.00562	4.00178e-106	7.197e-105	LTCONS_00018208	8.9571	7.60494e-201	2.69042e-199	cis_mRNA_overlap	Up
MTCONS_00018209	7.40939	4.6077e-38	3.4737e-37	LTCONS_00018208	8.9571	7.60494e-201	2.69042e-199	cis_mRNA_overlap	Up
MTCONS_00018207	8.2854	1.14439e-49	1.06536e-48	LTCONS_00018208	8.9571	7.60494e-201	2.69042e-199	cis_mRNA_overlap	Up
MTCONS_00055770	4.82782	8.36044e-100	1.41415e-98	LTCONS_00055767	4.12102	3.74764e-49	3.45598e-48	cis_mRNA_dw20k	Up
MTCONS_00055768	5.65821	4.73064e-167	1.35937e-165	LTCONS_00055767	4.12102	3.74764e-49	3.45598e-48	cis_mRNA_overlap	Up
MTCONS_00009097	1.11221	2.64814e-20	1.25368e-19	LTCONS_00009104	1.12256	4.88684e-35	3.44549e-34	cis_mRNA_overlap	Up
MTCONS_00056704	-1.7606	0	0	LTCONS_00024499	-1.88452	6.0889e-10	1.87586e-09	tran	Down
MTCONS_00013148	-3.80735	1.26815e-05	2.94847e-05	LTCONS_00008453	-5.58496	2.40578e-33	1.62648e-32	tran	Down
MTCONS_00037663	-2.00249	2.74844e-35	1.95028e-34	LTCONS_00003003	3.47449	3.09918e-06	7.56475e-06	tran	Down
MTCONS_00015020	1	5.08868e-13	1.82128e-12	LTCONS_00015061	1.08017	1.84058e-15	7.32709e-15	cis_mRNA_up10k	Up
MTCONS_00013656	1.8625	3.40822e-35	2.41185e-34	LTCONS_00013661	1.78473	1.42611e-20	6.80779e-20	cis_mRNA_overlap	Up
MTCONS_00013658	2.14244	1.89305e-27	1.10451e-26	LTCONS_00013661	1.78473	1.42611e-20	6.80779e-20	cis_mRNA_overlap	Up
MTCONS_00013659	1.89589	1.79259e-26	1.01761e-25	LTCONS_00013661	1.78473	1.42611e-20	6.80779e-20	cis_mRNA_overlap	Up
MTCONS_00051294	1.69773	3.42402e-13	1.23663e-12	LTCONS_00051395	2.20568	3.3336e-05	7.50294e-05	cis_mRNA_dw20k	Up
MTCONS_00030116	1.04885	4.47082e-25	2.43994e-24	LTCONS_00030125	2.09686	1.09206e-09	3.31919e-09	cis_mRNA_up10k	Up
MTCONS_00049119	-1.0199	7.60198e-09	2.20182e-08	LTCONS_00049128	-1.48829	4.41498e-07	1.14384e-06	cis_mRNA_dw20k	Down
MTCONS_00048019	-2.81164	1.64938e-74	2.15485e-73	LTCONS_00047988	2.8679	6.59842e-10	2.02972e-09	cis_mRNA_overlap	Down
MTCONS_00002189	-1.3505	1.81576e-12	6.35378e-12	LTCONS_00002193	1.0668	4.99392e-13	1.78838e-12	cis_mRNA_up10k	Down
MTCONS_00056465	1.51847	1.627e-20	7.75413e-20	LTCONS_00048160	1.12338	2.08174e-07	5.51958e-07	tran	Up
MTCONS_00009903	-1.2123	2.93856e-08	8.20704e-08	LTCONS_00009932	-2.3356	7.53524e-06	1.7829e-05	cis_mRNA_up10k	Down
MTCONS_00036842	1.45943	7.10988e-26	3.97216e-25	LTCONS_00038783	6.55341	1.34796e-27	7.89611e-27	tran	Up
MTCONS_00050796	1.88207	6.92168e-96	1.13129e-94	LTCONS_00038783	6.55341	1.34796e-27	7.89611e-27	tran	Up
MTCONS_00050795	2.9386	9.865e-227	4.04511e-225	LTCONS_00038783	6.55341	1.34796e-27	7.89611e-27	tran	Up
MTCONS_00055768	5.65821	4.73064e-167	1.35937e-165	LTCONS_00046912	6.13785	5.90128e-36	4.25603e-35	tran	Up
MTCONS_00052623	1.23527	2.82978e-78	3.8702e-77	LTCONS_00052626	1.47434	2.23818e-31	1.43965e-30	cis_mRNA_overlap	Up
MTCONS_00036842	1.45943	7.10988e-26	3.97216e-25	LTCONS_00008187	1.19602	2.49634e-38	1.89787e-37	tran	Up
MTCONS_00050796	1.88207	6.92168e-96	1.13129e-94	LTCONS_00008187	1.19602	2.49634e-38	1.89787e-37	tran	Up
MTCONS_00050795	2.9386	9.865e-227	4.04511e-225	LTCONS_00008187	1.19602	2.49634e-38	1.89787e-37	tran	Up
MTCONS_00036844	1.54367	1.24676e-90	1.93989e-89	LTCONS_00008187	1.19602	2.49634e-38	1.89787e-37	tran	Up
MTCONS_00009975	2.78714	0	0	LTCONS_00008187	1.19602	2.49634e-38	1.89787e-37	tran	Up
MTCONS_00056415	2.13161	6.14392e-265	3.0125e-263	LTCONS_00056420	-2.26849	5.01904e-06	1.20494e-05	cis_mRNA_up10k	Up
MTCONS_00047253	-3.03526	2.02342e-155	5.33766e-154	LTCONS_00047270	3.52655	6.1653e-39	4.75615e-38	tran	Down
MTCONS_00017828	1.08096	2.04858e-202	7.31185e-201	LTCONS_00017866	7.05528	0.000344568	0.000706412	cis_mRNA_dw20k	Up
MTCONS_00045470	-1.06525	8.55912e-13	3.03675e-12	LTCONS_00045469	5.39232	2.3919e-34	1.65856e-33	cis_mRNA_dw20k	Down
MTCONS_00045466	1.8701	0	0	LTCONS_00045469	5.39232	2.3919e-34	1.65856e-33	cis_mRNA_up10k	Up
MTCONS_00003045	1.16227	4.36794e-40	3.44866e-39	LTCONS_00003042	1.37255	6.52316e-10	2.00727e-09	cis_mRNA_overlap	Up
MTCONS_00010778	5.41954	1.69246e-172	5.0613e-171	LTCONS_00010777	1.5959	0	0	cis_mRNA_up10k	Up
MTCONS_00014640	1.23638	3.19614e-54	3.21731e-53	LTCONS_00007115	1.32747	2.18562e-85	3.21033e-84	tran	Up
MTCONS_00046263	1.05311	2.60106e-55	2.66082e-54	LTCONS_00003190	8.9542	1.68916e-20	8.04346e-20	tran	Up
MTCONS_00055708	1.95477	3.83898e-63	4.38059e-62	LTCONS_00055706	1.58496	4.234e-08	1.17181e-07	cis_mRNA_dw20k	Up
MTCONS_00009097	1.11221	2.64814e-20	1.25368e-19	LTCONS_00042563	1.09876	7.33834e-50	6.86199e-49	tran	Up
MTCONS_00055770	4.82782	8.36044e-100	1.41415e-98	LTCONS_00055769	6.90689	1.63446e-41	1.3244e-40	cis_mRNA_overlap	Up
MTCONS_00055768	5.65821	4.73064e-167	1.35937e-165	LTCONS_00055769	6.90689	1.63446e-41	1.3244e-40	cis_mRNA_overlap	Up
MTCONS_00053692	1.04213	4.1874e-06	1.01162e-05	LTCONS_00053712	-3.10852	1.66662e-05	3.8441e-05	cis_mRNA_up10k	Up
MTCONS_00048449	1.20732	1.42349e-16	5.90954e-16	LTCONS_00048308	-1.58496	4.73156e-08	1.30518e-07	cis_mRNA_dw20k	Up
MTCONS_00024436	1.30985	0	0	LTCONS_00023030	1.33187	1.38377e-103	2.41285e-102	tran	Up
MTCONS_00009856	-1.77816	1.21264e-127	2.61898e-126	LTCONS_00024499	-1.88452	6.0889e-10	1.87586e-09	tran	Down
MTCONS_00042892	1.6746	2.4901e-34	1.72611e-33	LTCONS_00042890	1.89377	1.04343e-18	4.67328e-18	cis_mRNA_overlap	Up
MTCONS_00042894	-6.55459	3.9857e-26	2.2398e-25	LTCONS_00042890	1.89377	1.04343e-18	4.67328e-18	cis_mRNA_overlap	Down
MTCONS_00021077	1.98966	1.00457e-237	4.37131e-236	LTCONS_00021081	-1.80468	8.62012e-23	4.42449e-22	cis_mRNA_up10k	Up
MTCONS_00030025	1.02638	4.38158e-21	2.1278e-20	LTCONS_00009617	1.69363	2.92868e-09	8.68867e-09	tran	Up
MTCONS_00041619	2.31615	1.51727e-28	9.10938e-28	LTCONS_00041621	7.62205	6.42734e-67	7.69256e-66	cis_mRNA_overlap	Up
MTCONS_00023516	1.27422	0	0	LTCONS_00029900	1.62449	4.92956e-12	1.69404e-11	tran	Up
MTCONS_00052090	2.04793	1.64629e-12	5.77178e-12	LTCONS_00052146	-3.15528	0.000359032	0.000733778	cis_mRNA_dw20k	Up
MTCONS_00021077	1.98966	1.00457e-237	4.37131e-236	LTCONS_00021082	2.20568	5.43126e-15	2.12412e-14	cis_mRNA_up10k	Up
MTCONS_00020095	2.29177	2.00708e-24	1.07473e-23	LTCONS_00020031	8.67948	6.54262e-234	2.78646e-232	cis_mRNA_up10k	Up
MTCONS_00004577	3.02554	1.74008e-25	9.58665e-25	LTCONS_00004596	3.71882	3.76524e-09	1.10907e-08	cis_mRNA_overlap	Up
MTCONS_00004578	5.93074	9.39912e-22	4.67306e-21	LTCONS_00004596	3.71882	3.76524e-09	1.10907e-08	cis_mRNA_overlap	Up
MTCONS_00040424	2.56733	0	0	LTCONS_00040423	1.89	3.25674e-50	3.06222e-49	cis_mRNA_overlap	Up
MTCONS_00027129	6.2854	1.95333e-37	1.45518e-36	LTCONS_00030512	-1.30401	5.51516e-13	1.9712e-12	tran	Up
MTCONS_00006775	-1.00891	1.87999e-29	1.15563e-28	LTCONS_00006782	1.44467	1.51266e-65	1.77383e-64	cis_mRNA_up10k	Down
MTCONS_00006777	-1.20387	2.30026e-11	7.62257e-11	LTCONS_00006782	1.44467	1.51266e-65	1.77383e-64	cis_mRNA_up10k	Down
MTCONS_00006778	-1.20616	5.93502e-24	3.14631e-23	LTCONS_00006782	1.44467	1.51266e-65	1.77383e-64	cis_mRNA_up10k	Down
MTCONS_00024436	1.30985	0	0	LTCONS_00023073	1.31561	0	0	tran	Up
MTCONS_00047267	1.44961	1.0906e-09	3.31495e-09	LTCONS_00047270	3.52655	6.1653e-39	4.75615e-38	cis_mRNA_overlap	Up
MTCONS_00047268	2.77372	4.82228e-15	1.89015e-14	LTCONS_00047270	3.52655	6.1653e-39	4.75615e-38	cis_mRNA_overlap	Up
MTCONS_00052686	-1.80185	1.12103e-47	1.01054e-46	LTCONS_00013437	1.82159	4.17924e-11	1.36865e-10	tran	Down
MTCONS_00052687	-1.54674	7.3467e-15	2.85575e-14	LTCONS_00013437	1.82159	4.17924e-11	1.36865e-10	tran	Down
MTCONS_00052688	-2.1239	6.50974e-54	6.53197e-53	LTCONS_00013437	1.82159	4.17924e-11	1.36865e-10	tran	Down
MTCONS_00024740	4.90689	1.02274e-11	3.45857e-11	LTCONS_00024735	1.32931	3.02174e-12	1.04707e-11	cis_mRNA_up10k	Up
MTCONS_00024733	-1.40691	1.89233e-17	8.11812e-17	LTCONS_00024735	1.32931	3.02174e-12	1.04707e-11	cis_mRNA_overlap	Down
MTCONS_00021077	1.98966	1.00457e-237	4.37131e-236	LTCONS_00021071	-1.93529	5.07786e-20	2.37967e-19	tran	Up
MTCONS_00023565	1.82479	4.55116e-39	3.5208e-38	LTCONS_00023567	-2.27666	5.23238e-38	3.93925e-37	cis_mRNA_dw20k	Up
MTCONS_00023564	1.53423	1.42461e-56	1.48843e-55	LTCONS_00023567	-2.27666	5.23238e-38	3.93925e-37	cis_mRNA_dw20k	Up
MTCONS_00027143	1.72583	1.15402e-08	3.30426e-08	LTCONS_00027146	4.41895	3.80332e-268	1.87528e-266	cis_mRNA_dw20k	Up
MTCONS_00057360	1.20401	2.71362e-15	1.07404e-14	LTCONS_00057362	1.18845	5.28106e-101	9.01934e-100	cis_mRNA_overlap	Up
MTCONS_00057359	1.25376	8.81998e-10	2.69353e-09	LTCONS_00057362	1.18845	5.28106e-101	9.01934e-100	cis_mRNA_overlap	Up
MTCONS_00052686	-1.80185	1.12103e-47	1.01054e-46	LTCONS_00052495	2.09849	0.000293662	0.000607045	tran	Down
MTCONS_00052687	-1.54674	7.3467e-15	2.85575e-14	LTCONS_00052495	2.09849	0.000293662	0.000607045	tran	Down
MTCONS_00052688	-2.1239	6.50974e-54	6.53197e-53	LTCONS_00052495	2.09849	0.000293662	0.000607045	tran	Down
MTCONS_00053362	1.24439	0	0	LTCONS_00004598	1.03747	6.81386e-06	1.61751e-05	tran	Up
MTCONS_00053363	-5.42626	1.36542e-29	8.42137e-29	LTCONS_00004598	1.03747	6.81386e-06	1.61751e-05	tran	Down
MTCONS_00020061	1.15277	5.57838e-15	2.18069e-14	LTCONS_00020063	-1.75055	2.25188e-45	1.95592e-44	cis_mRNA_overlap	Up
MTCONS_00055796	2.20073	4.70312e-157	1.25797e-155	LTCONS_00055794	4.09954	5.22444e-10	1.61564e-09	cis_mRNA_overlap	Up
MTCONS_00055795	-1.9087	2.1918e-46	1.93655e-45	LTCONS_00055794	4.09954	5.22444e-10	1.61564e-09	cis_mRNA_overlap	Down
MTCONS_00041414	3.76629	5.96526e-105	1.05772e-103	LTCONS_00041504	4.61471	6.11456e-06	1.45778e-05	cis_mRNA_overlap	Up
MTCONS_00041415	2.29947	1.76108e-182	5.5568e-181	LTCONS_00041504	4.61471	6.11456e-06	1.45778e-05	cis_mRNA_overlap	Up
MTCONS_00020094	1.98706	3.60492e-38	2.72564e-37	LTCONS_00020030	8.26913	7.0616e-190	2.3369e-188	cis_mRNA_up10k	Up
MTCONS_00020093	1.98706	3.60492e-38	2.72611e-37	LTCONS_00020030	8.26913	7.0616e-190	2.3369e-188	cis_mRNA_up10k	Up
MTCONS_00024436	1.30985	0	0	LTCONS_00023072	1.33389	3.08642e-256	1.46763e-254	tran	Up
MTCONS_00007000	-1.7191	2.994e-08	8.35764e-08	LTCONS_00042994	-1.46815	9.36664e-10	2.85514e-09	tran	Down
MTCONS_00047142	3.9573	5.8783e-59	6.35554e-58	LTCONS_00047256	-1.04751	7.69538e-114	1.49236e-112	tran	Up
MTCONS_00019797	-2.87619	5.51672e-112	1.05271e-110	LTCONS_00019783	3.98285	2.68704e-146	6.62813e-145	cis_mRNA_overlap	Down
MTCONS_00036998	-1.69334	4.07266e-20	1.91511e-19	LTCONS_00037090	-2.0651	3.58268e-07	9.34188e-07	cis_mRNA_dw20k	Down
MTCONS_00036999	-1.77471	3.505e-37	2.59229e-36	LTCONS_00037090	-2.0651	3.58268e-07	9.34188e-07	cis_mRNA_dw20k	Down
MTCONS_00036997	1.29525	9.46358e-11	3.03849e-10	LTCONS_00037090	-2.0651	3.58268e-07	9.34188e-07	cis_mRNA_overlap	Up
MTCONS_00037103	3.69135	0	0	LTCONS_00037097	3.48956	4.23214e-73	5.43886e-72	tran	Up
MTCONS_00037100	3.91488	1.24311e-105	2.21936e-104	LTCONS_00037097	3.48956	4.23214e-73	5.43886e-72	tran	Up
MTCONS_00037102	3.18442	6.1558e-181	1.92309e-179	LTCONS_00037097	3.48956	4.23214e-73	5.43886e-72	tran	Up
MTCONS_00037101	8.01681	3.72814e-217	1.44408e-215	LTCONS_00037097	3.48956	4.23214e-73	5.43886e-72	tran	Up
MTCONS_00014114	-1.39593	1.61039e-42	1.32858e-41	LTCONS_00028020	-2.34792	3.08484e-05	6.96083e-05	tran	Down
MTCONS_00003449	-7.6865	9.20886e-208	3.41402e-206	LTCONS_00031665	-1.11063	4.0446e-57	4.25504e-56	tran	Down
MTCONS_00003446	-2.53172	1.59025e-66	1.8925e-65	LTCONS_00031665	-1.11063	4.0446e-57	4.25504e-56	tran	Down
MTCONS_00021378	-1.21236	3.97784e-29	2.42757e-28	LTCONS_00030902	-1.58967	5.14174e-08	1.41452e-07	tran	Down
MTCONS_00021380	-1.21236	3.97784e-29	2.4279e-28	LTCONS_00030902	-1.58967	5.14174e-08	1.41452e-07	tran	Down
MTCONS_00021379	-1.21236	3.97784e-29	2.42824e-28	LTCONS_00030902	-1.58967	5.14174e-08	1.41452e-07	tran	Down
MTCONS_00009735	-1.12367	1.22883e-40	9.7951e-40	LTCONS_00007500	-1.11904	6.68416e-12	2.27924e-11	tran	Down
MTCONS_00055756	6.02975	1.18363e-279	6.14538e-278	LTCONS_00055762	4.54042	0	0	cis_mRNA_up10k	Up
MTCONS_00055758	7.85175	1.15452e-204	4.19548e-203	LTCONS_00055762	4.54042	0	0	cis_mRNA_overlap	Up
MTCONS_00055755	5.15785	0	0	LTCONS_00055762	4.54042	0	0	cis_mRNA_up10k	Up
MTCONS_00055757	4.6231	3.9606e-246	1.80541e-244	LTCONS_00055762	4.54042	0	0	cis_mRNA_overlap	Up
MTCONS_00036923	2.54806	4.98874e-84	7.24559e-83	LTCONS_00036928	1.03136	4.27482e-07	1.10817e-06	cis_mRNA_overlap	Up
MTCONS_00040994	-2.80735	4.79414e-05	0.00010636	LTCONS_00040987	-2.4245	1.41708e-28	8.51831e-28	cis_mRNA_up10k	Down
MTCONS_00040993	-1.72314	5.8789e-283	3.09608e-281	LTCONS_00040987	-2.4245	1.41708e-28	8.51831e-28	cis_mRNA_up10k	Down
MTCONS_00040990	-8.11894	2.1273e-173	6.39641e-172	LTCONS_00040987	-2.4245	1.41708e-28	8.51831e-28	cis_mRNA_up10k	Down
MTCONS_00040992	-2.13484	1.00914e-232	4.27722e-231	LTCONS_00040987	-2.4245	1.41708e-28	8.51831e-28	cis_mRNA_up10k	Down
MTCONS_00018672	1.04439	8.61424e-11	2.77448e-10	LTCONS_00018677	-2.43296	0.000188833	0.000396805	cis_mRNA_up10k	Up
MTCONS_00018671	1.04439	8.61424e-11	2.77428e-10	LTCONS_00018677	-2.43296	0.000188833	0.000396805	cis_mRNA_up10k	Up
MTCONS_00018674	1.04439	8.61424e-11	2.77489e-10	LTCONS_00018677	-2.43296	0.000188833	0.000396805	cis_mRNA_up10k	Up
MTCONS_00018675	1.04439	8.61424e-11	2.77408e-10	LTCONS_00018677	-2.43296	0.000188833	0.000396805	cis_mRNA_up10k	Up
MTCONS_00018673	1.04439	8.61424e-11	2.77469e-10	LTCONS_00018677	-2.43296	0.000188833	0.000396805	cis_mRNA_up10k	Up
MTCONS_00035257	-1.97924	6.76774e-24	3.58001e-23	LTCONS_00035258	7.26679	3.80078e-95	6.1595e-94	cis_mRNA_overlap	Down
MTCONS_00035261	-7.18982	5.22586e-42	4.27376e-41	LTCONS_00035258	7.26679	3.80078e-95	6.1595e-94	cis_mRNA_overlap	Down
MTCONS_00055756	6.02975	1.18363e-279	6.14538e-278	LTCONS_00051082	4.93958	1.97085e-17	8.4517e-17	tran	Up
MTCONS_00055755	5.15785	0	0	LTCONS_00051082	4.93958	1.97085e-17	8.4517e-17	tran	Up
MTCONS_00025965	1.88381	2.33028e-31	1.49845e-30	LTCONS_00025993	-1.1321	1.93e-05	4.42703e-05	cis_mRNA_dw20k	Up
MTCONS_00055759	3.73909	2.20064e-120	4.4951e-119	LTCONS_00055765	3.99277	1.3311e-22	6.79105e-22	cis_mRNA_overlap	Up
MTCONS_00037103	3.69135	0	0	LTCONS_00037121	2.98003	9.3202e-39	7.16488e-38	cis_mRNA_overlap	Up
MTCONS_00037100	3.91488	1.24311e-105	2.21936e-104	LTCONS_00037121	2.98003	9.3202e-39	7.16488e-38	cis_mRNA_overlap	Up
MTCONS_00037102	3.18442	6.1558e-181	1.92309e-179	LTCONS_00037121	2.98003	9.3202e-39	7.16488e-38	cis_mRNA_overlap	Up
MTCONS_00037101	8.01681	3.72814e-217	1.44408e-215	LTCONS_00037121	2.98003	9.3202e-39	7.16488e-38	cis_mRNA_overlap	Up
MTCONS_00038028	-1.64712	1.18207e-17	5.10138e-17	LTCONS_00038118	1.16746	3.1901e-11	1.05097e-10	cis_mRNA_overlap	Down
MTCONS_00027025	3.24278	0	0	LTCONS_00027048	-2.4319	9.75534e-78	1.32721e-76	cis_mRNA_overlap	Up
MTCONS_00027024	3.24278	0	0	LTCONS_00027048	-2.4319	9.75534e-78	1.32721e-76	cis_mRNA_overlap	Up
MTCONS_00027023	-6.58496	1.90397e-56	1.98456e-55	LTCONS_00027048	-2.4319	9.75534e-78	1.32721e-76	cis_mRNA_overlap	Down
MTCONS_00027026	2.39935	1.13519e-234	4.86291e-233	LTCONS_00027048	-2.4319	9.75534e-78	1.32721e-76	cis_mRNA_overlap	Up
MTCONS_00003445	-2.35199	1.33993e-43	1.12955e-42	LTCONS_00013560	-1.51051	1.21853e-26	6.95759e-26	tran	Down
MTCONS_00003447	-6	2.12712e-65	2.48974e-64	LTCONS_00013560	-1.51051	1.21853e-26	6.95759e-26	tran	Down
MTCONS_00037103	3.69135	0	0	LTCONS_00001884	5.11548	1.18015e-21	5.84702e-21	tran	Up
MTCONS_00037102	3.18442	6.1558e-181	1.92309e-179	LTCONS_00001884	5.11548	1.18015e-21	5.84702e-21	tran	Up
MTCONS_00055756	6.02975	1.18363e-279	6.14538e-278	LTCONS_00001884	5.11548	1.18015e-21	5.84702e-21	tran	Up
MTCONS_00055758	7.85175	1.15452e-204	4.19548e-203	LTCONS_00001884	5.11548	1.18015e-21	5.84702e-21	tran	Up
MTCONS_00055755	5.15785	0	0	LTCONS_00001884	5.11548	1.18015e-21	5.84702e-21	tran	Up
MTCONS_00055757	4.6231	3.9606e-246	1.80541e-244	LTCONS_00001884	5.11548	1.18015e-21	5.84702e-21	tran	Up
MTCONS_00037101	8.01681	3.72814e-217	1.44408e-215	LTCONS_00001884	5.11548	1.18015e-21	5.84702e-21	tran	Up
MTCONS_00045330	-1.44931	1.7998e-13	6.58002e-13	LTCONS_00038783	6.55341	1.34796e-27	7.89611e-27	tran	Down
MTCONS_00055755	5.15785	0	0	LTCONS_00046912	6.13785	5.90128e-36	4.25603e-35	tran	Up
MTCONS_00025403	-1.10109	1.26229e-08	3.60724e-08	LTCONS_00025407	-1.53305	6.27062e-100	1.06107e-98	cis_mRNA_overlap	Down
MTCONS_00043100	2.06766	6.80518e-99	1.14319e-97	LTCONS_00043126	1.06529	0.000267286	0.000554289	cis_mRNA_up10k	Up
MTCONS_00023420	-1.43918	7.33864e-122	1.51872e-120	LTCONS_00045166	-1.09609	4.73662e-26	2.65738e-25	tran	Down
MTCONS_00023419	-1.52827	2.16312e-24	1.15702e-23	LTCONS_00045166	-1.09609	4.73662e-26	2.65738e-25	tran	Down
MTCONS_00023421	-4.58496	1.26815e-05	2.94754e-05	LTCONS_00045166	-1.09609	4.73662e-26	2.65738e-25	tran	Down
MTCONS_00050251	-2.13386	3.50978e-36	2.54375e-35	LTCONS_00050287	2.87447	4.13842e-11	1.35589e-10	cis_mRNA_dw20k	Down
MTCONS_00050250	-1.79518	9.38344e-42	7.64127e-41	LTCONS_00050287	2.87447	4.13842e-11	1.35589e-10	cis_mRNA_dw20k	Down
MTCONS_00046610	4.64163	1.1662e-160	3.21289e-159	LTCONS_00035251	3.18994	1.28448e-48	1.17688e-47	tran	Up
MTCONS_00045330	-1.44931	1.7998e-13	6.58002e-13	LTCONS_00008187	1.19602	2.49634e-38	1.89787e-37	tran	Down
MTCONS_00055019	1.69744	2.04008e-10	6.44174e-10	LTCONS_00055024	1.2448	5.58674e-20	2.61482e-19	cis_mRNA_overlap	Up
MTCONS_00003446	-2.53172	1.59025e-66	1.8925e-65	LTCONS_00052847	-1.67174	1.02002e-26	5.84457e-26	tran	Down
MTCONS_00055759	3.73909	2.20064e-120	4.4951e-119	LTCONS_00055763	3.99277	1.3311e-22	6.79027e-22	cis_mRNA_overlap	Up
MTCONS_00045896	-2.26946	4.18622e-27	2.42482e-26	LTCONS_00003686	-1.60528	2.81698e-05	6.37829e-05	tran	Down
MTCONS_00045897	-9.46352	3.52466e-274	1.77969e-272	LTCONS_00003686	-1.60528	2.81698e-05	6.37829e-05	tran	Down
MTCONS_00047147	7.37504	2.6497e-18	1.16963e-17	LTCONS_00057252	3.654	1.89355e-11	6.3042e-11	tran	Up
MTCONS_00047414	-1.14756	1.20048e-07	3.23355e-07	LTCONS_00047411	-1.30581	1.77884e-10	5.63541e-10	cis_mRNA_dw20k	Down
MTCONS_00021053	8.36194	1.75206e-238	7.70768e-237	LTCONS_00021071	-1.93529	5.07786e-20	2.37967e-19	tran	Up
MTCONS_00055759	3.73909	2.20064e-120	4.4951e-119	LTCONS_00030956	4.44478	2.01608e-22	1.02466e-21	tran	Up
MTCONS_00017611	5.49185	3.8198e-26	2.14876e-25	LTCONS_00017694	1.35669	9.20692e-23	4.72018e-22	cis_mRNA_dw20k	Up
MTCONS_00036984	1.39922	3.20868e-221	1.27537e-219	LTCONS_00036989	1.14639	6.66314e-06	1.58301e-05	cis_mRNA_dw20k	Up
MTCONS_00036980	1.41104	1.6727e-34	1.16481e-33	LTCONS_00036989	1.14639	6.66314e-06	1.58301e-05	cis_mRNA_dw20k	Up
MTCONS_00036983	2.12189	0	0	LTCONS_00036989	1.14639	6.66314e-06	1.58301e-05	cis_mRNA_dw20k	Up
MTCONS_00036970	2.37587	8.78276e-40	6.89605e-39	LTCONS_00037088	6.39232	9.31202e-06	2.18908e-05	cis_mRNA_dw20k	Up
MTCONS_00036971	4.19229	0	0	LTCONS_00037088	6.39232	9.31202e-06	2.18908e-05	cis_mRNA_dw20k	Up
MTCONS_00048999	-1.53172	3.45716e-22	1.74062e-21	LTCONS_00049002	-1.19676	3.84484e-06	9.31109e-06	cis_mRNA_overlap	Down
MTCONS_00022891	-1.86908	0	0	LTCONS_00022945	-1.93804	1.46032e-07	3.90575e-07	tran	Down
MTCONS_00022892	-2.53739	0	0	LTCONS_00022945	-1.93804	1.46032e-07	3.90575e-07	tran	Down
MTCONS_00022901	2.0075	0	0	LTCONS_00022945	-1.93804	1.46032e-07	3.90575e-07	cis_mRNA_overlap	Up
MTCONS_00013460	4.07682	5.05434e-191	1.68784e-189	LTCONS_00013467	4.41709	0	0	cis_mRNA_overlap	Up
MTCONS_00013462	4.45943	9.8837e-192	3.31563e-190	LTCONS_00013467	4.41709	0	0	cis_mRNA_overlap	Up
MTCONS_00013458	4.44294	1.95282e-246	8.93877e-245	LTCONS_00013467	4.41709	0	0	cis_mRNA_overlap	Up
MTCONS_00013461	3.71882	3.07948e-197	1.06216e-195	LTCONS_00013467	4.41709	0	0	cis_mRNA_overlap	Up
MTCONS_00013459	6.32193	8.04724e-143	1.93943e-141	LTCONS_00013467	4.41709	0	0	cis_mRNA_overlap	Up
MTCONS_00013465	4.50956	0	0	LTCONS_00013467	4.41709	0	0	cis_mRNA_overlap	Up
MTCONS_00035828	-3.58496	5.73876e-120	1.16735e-118	LTCONS_00036950	2.80128	3.4703e-18	1.52468e-17	tran	Down
MTCONS_00037620	1.84992	2.35466e-168	6.82851e-167	LTCONS_00037490	1.74095	1.02755e-25	5.70675e-25	cis_mRNA_dw20k	Up
MTCONS_00004102	1.46771	7.28838e-126	1.55129e-124	LTCONS_00004111	1.21539	1.07536e-47	9.6976e-47	cis_mRNA_overlap	Up
MTCONS_00004109	1.84303	3.42914e-116	6.79355e-115	LTCONS_00004111	1.21539	1.07536e-47	9.6976e-47	cis_mRNA_overlap	Up
MTCONS_00004108	1.67126	2.17936e-97	3.6088e-96	LTCONS_00004111	1.21539	1.07536e-47	9.6976e-47	cis_mRNA_overlap	Up
MTCONS_00004107	1.51818	2.09154e-107	3.81602e-106	LTCONS_00004111	1.21539	1.07536e-47	9.6976e-47	cis_mRNA_overlap	Up
MTCONS_00004103	2.50462	4.11904e-120	8.38648e-119	LTCONS_00004111	1.21539	1.07536e-47	9.6976e-47	cis_mRNA_overlap	Up
MTCONS_00037015	3.2854	2.10136e-07	5.57027e-07	LTCONS_00037092	1.37255	2.1843e-07	5.78178e-07	cis_mRNA_dw20k	Up
MTCONS_00037018	-7.34873	9.09526e-87	1.35583e-85	LTCONS_00037092	1.37255	2.1843e-07	5.78178e-07	cis_mRNA_dw20k	Down
MTCONS_00026931	1.10362	1.31909e-16	5.48489e-16	LTCONS_00026979	5.04486	2.93424e-256	1.39828e-254	cis_mRNA_dw20k	Up
MTCONS_00013767	4.51716	0	0	LTCONS_00013775	1.73859	1.28297e-33	8.73677e-33	cis_mRNA_overlap	Up
MTCONS_00013771	4.67849	0	0	LTCONS_00013775	1.73859	1.28297e-33	8.73677e-33	cis_mRNA_dw20k	Up
MTCONS_00013770	9.5216	0	0	LTCONS_00013775	1.73859	1.28297e-33	8.73677e-33	cis_mRNA_dw20k	Up
MTCONS_00013764	3.4361	3.98298e-84	5.78674e-83	LTCONS_00013775	1.73859	1.28297e-33	8.73677e-33	cis_mRNA_dw20k	Up
MTCONS_00013765	3.75827	0	0	LTCONS_00013775	1.73859	1.28297e-33	8.73677e-33	cis_mRNA_dw20k	Up
MTCONS_00013766	2.67493	2.00054e-280	1.04113e-278	LTCONS_00013775	1.73859	1.28297e-33	8.73677e-33	cis_mRNA_overlap	Up
MTCONS_00013458	4.44294	1.95282e-246	8.93877e-245	LTCONS_00051082	4.93958	1.97085e-17	8.4517e-17	tran	Up
MTCONS_00013459	6.32193	8.04724e-143	1.93943e-141	LTCONS_00051082	4.93958	1.97085e-17	8.4517e-17	tran	Up
MTCONS_00054802	8.24793	7.05916e-73	9.04557e-72	LTCONS_00035204	2.73001	7.16744e-29	4.33985e-28	tran	Up
MTCONS_00022891	-1.86908	0	0	LTCONS_00022946	-2.44478	1.52877e-08	4.34593e-08	tran	Down
MTCONS_00022892	-2.53739	0	0	LTCONS_00022946	-2.44478	1.52877e-08	4.34593e-08	tran	Down
MTCONS_00022901	2.0075	0	0	LTCONS_00022946	-2.44478	1.52877e-08	4.34593e-08	cis_mRNA_overlap	Up
MTCONS_00009451	-1.58496	1.76638e-31	1.14033e-30	LTCONS_00013560	-1.51051	1.21853e-26	6.95759e-26	tran	Down
MTCONS_00013458	4.44294	1.95282e-246	8.93877e-245	LTCONS_00001884	5.11548	1.18015e-21	5.84702e-21	tran	Up
MTCONS_00013459	6.32193	8.04724e-143	1.93943e-141	LTCONS_00001884	5.11548	1.18015e-21	5.84702e-21	tran	Up
MTCONS_00037816	-5.20945	5.91046e-10	1.82357e-09	LTCONS_00037814	-3.8413	0.00022824	0.000476342	cis_mRNA_dw20k	Down
MTCONS_00036936	1.43035	1.29797e-10	4.13938e-10	LTCONS_00036938	1.12847	5.9132e-11	1.92194e-10	cis_mRNA_overlap	Up
MTCONS_00038136	2.25239	1.29329e-13	4.76736e-13	LTCONS_00001040	2.77052	5.22796e-06	1.25373e-05	tran	Up
MTCONS_00038135	1.11456	1.31466e-12	4.62788e-12	LTCONS_00001040	2.77052	5.22796e-06	1.25373e-05	tran	Up
MTCONS_00038134	1.70981	1.06547e-15	4.28013e-15	LTCONS_00001040	2.77052	5.22796e-06	1.25373e-05	tran	Up
MTCONS_00013927	1.23466	1.24038e-37	9.27497e-37	LTCONS_00050286	-1.50144	0.000468598	0.000947557	tran	Up
MTCONS_00029788	-2.81291	2.81866e-107	5.13415e-106	LTCONS_00052439	1.34104	3.3561e-28	1.99699e-27	tran	Down
MTCONS_00030517	1.20645	2.85368e-08	7.98972e-08	LTCONS_00030512	-1.30401	5.51516e-13	1.9712e-12	tran	Up
MTCONS_00030518	-4.9542	5.98376e-23	3.08604e-22	LTCONS_00030512	-1.30401	5.51516e-13	1.9712e-12	tran	Down
MTCONS_00030487	1.16574	4.64474e-29	2.82947e-28	LTCONS_00030512	-1.30401	5.51516e-13	1.9712e-12	tran	Up
Dlo_000198.1	2.51096	0.000176596	0.000372331	LTCONS_00000693	4.05396	6.62684e-45	5.71087e-44	cis_mRNA_up10k	Up
Dlo_000196.1	-2.78878	1.43114e-31	9.25128e-31	LTCONS_00000693	4.05396	6.62684e-45	5.71087e-44	cis_mRNA_dw20k	Down
MTCONS_00031920	-6.90689	2.68774e-42	2.21037e-41	LTCONS_00003380	1.0664	3.4139e-10	1.06591e-09	tran	Down
MTCONS_00031921	-6.90689	2.68774e-42	2.20954e-41	LTCONS_00003380	1.0664	3.4139e-10	1.06591e-09	tran	Down
MTCONS_00031918	-6.90689	2.68774e-42	2.20995e-41	LTCONS_00003380	1.0664	3.4139e-10	1.06591e-09	tran	Down
MTCONS_00031919	-6.90689	2.68774e-42	2.20913e-41	LTCONS_00003380	1.0664	3.4139e-10	1.06591e-09	tran	Down
MTCONS_00019873	2.30299	2.94578e-42	2.41987e-41	LTCONS_00019856	-1.58496	6.01856e-06	1.43583e-05	cis_mRNA_overlap	Up
MTCONS_00019884	3.02975	7.98446e-30	4.95014e-29	LTCONS_00019856	-1.58496	6.01856e-06	1.43583e-05	cis_mRNA_overlap	Up
MTCONS_00019878	1.61244	1.12742e-14	4.35174e-14	LTCONS_00019856	-1.58496	6.01856e-06	1.43583e-05	cis_mRNA_overlap	Up
MTCONS_00026931	1.10362	1.31909e-16	5.48489e-16	LTCONS_00021071	-1.93529	5.07786e-20	2.37967e-19	tran	Up
MTCONS_00019446	1.23221	8.16888e-123	1.70656e-121	LTCONS_00003042	1.37255	6.52316e-10	2.00727e-09	tran	Up
MTCONS_00013767	4.51716	0	0	LTCONS_00013825	3.6409	1.25514e-25	6.94798e-25	tran	Up
MTCONS_00013764	3.4361	3.98298e-84	5.78674e-83	LTCONS_00013825	3.6409	1.25514e-25	6.94798e-25	tran	Up
MTCONS_00013765	3.75827	0	0	LTCONS_00013825	3.6409	1.25514e-25	6.94798e-25	tran	Up
MTCONS_00013766	2.67493	2.00054e-280	1.04113e-278	LTCONS_00013825	3.6409	1.25514e-25	6.94798e-25	tran	Up
MTCONS_00013927	1.23466	1.24038e-37	9.27497e-37	LTCONS_00013934	1.02693	1.97828e-59	2.15315e-58	cis_mRNA_up10k	Up
MTCONS_00019873	2.30299	2.94578e-42	2.41987e-41	LTCONS_00019854	1.30146	5.77072e-07	1.48003e-06	cis_mRNA_overlap	Up
MTCONS_00019884	3.02975	7.98446e-30	4.95014e-29	LTCONS_00019854	1.30146	5.77072e-07	1.48003e-06	cis_mRNA_overlap	Up
MTCONS_00019878	1.61244	1.12742e-14	4.35174e-14	LTCONS_00019854	1.30146	5.77072e-07	1.48003e-06	cis_mRNA_overlap	Up
MTCONS_00004109	1.84303	3.42914e-116	6.79355e-115	LTCONS_00055794	4.09954	5.22444e-10	1.61564e-09	tran	Up
MTCONS_00004108	1.67126	2.17936e-97	3.6088e-96	LTCONS_00055794	4.09954	5.22444e-10	1.61564e-09	tran	Up
MTCONS_00004103	2.50462	4.11904e-120	8.38648e-119	LTCONS_00055794	4.09954	5.22444e-10	1.61564e-09	tran	Up
MTCONS_00045394	-2.8011	5.56422e-238	2.43083e-236	LTCONS_00013673	1.07187	3.30338e-05	7.43606e-05	tran	Down
MTCONS_00045398	-2.8011	5.56422e-238	2.43324e-236	LTCONS_00013673	1.07187	3.30338e-05	7.43606e-05	tran	Down
MTCONS_00045393	-2.8011	5.56422e-238	2.42842e-236	LTCONS_00013673	1.07187	3.30338e-05	7.43606e-05	tran	Down
MTCONS_00045397	-2.8011	5.56422e-238	2.43808e-236	LTCONS_00013673	1.07187	3.30338e-05	7.43606e-05	tran	Down
MTCONS_00045392	-2.8011	5.56422e-238	2.42602e-236	LTCONS_00013673	1.07187	3.30338e-05	7.43606e-05	tran	Down
MTCONS_00045396	-2.8011	5.56422e-238	2.43566e-236	LTCONS_00013673	1.07187	3.30338e-05	7.43606e-05	tran	Down
Dlo_001953.1	11.272	0	0	LTCONS_00003200	3.90689	9.07306e-05	0.000196251	cis_mRNA_dw20k	Up
Dlo_002518.1	-1.29298	8.15102e-92	1.28688e-90	LTCONS_00004209	1.32193	4.48974e-09	1.31658e-08	cis_mRNA_up10k	Down
Dlo_002824.1	-1.0287	2.0014e-122	4.16533e-121	LTCONS_00030266	-8.50383	1.20721e-07	3.25068e-07	tran	Down
Dlo_001809.1	-5.32193	0.000352388	0.000720768	LTCONS_00002980	4.29684	2.11034e-76	2.82404e-75	cis_mRNA_dw20k	Down
Dlo_001805.1	6.09452	3.87956e-42	3.18278e-41	LTCONS_00002980	4.29684	2.11034e-76	2.82404e-75	cis_mRNA_overlap	Up
Dlo_002486.1	-4.75489	3.35452e-06	8.16044e-06	LTCONS_00004111	1.21539	1.07536e-47	9.6976e-47	cis_mRNA_dw20k	Down
Dlo_002484.1	2.12605	0	0	LTCONS_00004111	1.21539	1.07536e-47	9.6976e-47	cis_mRNA_dw20k	Up
Dlo_001852.1	-2.33832	8.22602e-103	1.42589e-101	LTCONS_00003059	-1.63396	2.27236e-06	5.59772e-06	tran	Down
Dlo_002165.1	-1.15634	1.64889e-31	1.06495e-30	LTCONS_00003687	-2.11308	9.54216e-129	2.07713e-127	cis_mRNA_up10k	Down
Dlo_002280.2	-2.64909	1.88977e-06	4.68405e-06	LTCONS_00003799	-3.23777	3.1736e-18	1.39669e-17	cis_mRNA_up10k	Down
Dlo_002369.1	6.44294	5.729e-19	2.58585e-18	LTCONS_00036928	1.03136	4.27482e-07	1.10817e-06	tran	Up
Dlo_001953.1	11.272	0	0	LTCONS_00003199	4.05889	4.63924e-05	0.000103115	cis_mRNA_dw20k	Up
Dlo_001395.1	6.63662	7.81992e-29	4.72907e-28	LTCONS_00002248	7.22882	7.16084e-20	3.33774e-19	cis_mRNA_overlap	Up
Dlo_003210.3	-2.80735	2.5408e-20	1.20338e-19	LTCONS_00005333	-2.65368	1.06718e-08	3.0614e-08	cis_mRNA_dw20k	Down
Dlo_002518.1	-1.29298	8.15102e-92	1.28688e-90	LTCONS_00004210	-1.21102	4.42478e-13	1.58844e-12	cis_mRNA_up10k	Down
Dlo_002652.1	-3.33534	1.27625e-83	1.84691e-82	LTCONS_00004394	-3.14672	3.9761e-254	1.87853e-252	cis_mRNA_overlap	Down
Dlo_002080.1	-2.22239	0.000211994	0.000443655	LTCONS_00013560	-1.51051	1.21853e-26	6.95759e-26	tran	Down
Dlo_002077.1	-3.0117	0	0	LTCONS_00013560	-1.51051	1.21853e-26	6.95759e-26	tran	Down
Dlo_001408.1	3.72973	5.55804e-18	2.42573e-17	LTCONS_00051801	7.15987	2.8832e-08	8.06418e-08	tran	Up
Dlo_001094.2	2.3505	0.000178877	0.000376835	LTCONS_00001809	-1.50986	0.000130673	0.000278709	cis_mRNA_up10k	Up
Dlo_001406.3	3.65676	0	0	LTCONS_00002265	3.39641	1.04833e-99	1.77255e-98	cis_mRNA_up10k	Up
Dlo_002797.1	2.51517	4.44148e-71	5.56036e-70	LTCONS_00004596	3.71882	3.76524e-09	1.10907e-08	cis_mRNA_up10k	Up
Dlo_002795.1	3.22651	5.58784e-15	2.1842e-14	LTCONS_00004596	3.71882	3.76524e-09	1.10907e-08	cis_mRNA_dw20k	Up
Dlo_002265.1	1.16382	8.70684e-140	2.05349e-138	LTCONS_00008187	1.19602	2.49634e-38	1.89787e-37	tran	Up
Dlo_002131.1	-1.34845	8.43784e-05	0.000183122	LTCONS_00003508	1.50777	2.15936e-135	4.9344e-134	cis_mRNA_dw20k	Down
Dlo_000872.1	-2.44746	2.3158e-09	6.90806e-09	LTCONS_00001471	1.00622	1.65367e-46	1.46285e-45	cis_mRNA_up10k	Down
Dlo_002165.1	-1.15634	1.64889e-31	1.06495e-30	LTCONS_00003686	-1.60528	2.81698e-05	6.37829e-05	cis_mRNA_up10k	Down
Dlo_002280.2	-2.64909	1.88977e-06	4.68405e-06	LTCONS_00050016	-1.61043	3.5435e-07	9.2441e-07	tran	Down
Dlo_001052.1	2.24793	3.3336e-05	7.50332e-05	LTCONS_00021071	-1.93529	5.07786e-20	2.37967e-19	tran	Up
Dlo_001852.1	-2.33832	8.22602e-103	1.42589e-101	LTCONS_00003058	-1.12641	3.36636e-27	1.95377e-26	tran	Down
Dlo_002914.1	1.89308	9.59956e-05	0.000206979	LTCONS_00042563	1.09876	7.33834e-50	6.86199e-49	tran	Up
Dlo_001839.1	1.69188	1.85555e-05	4.26737e-05	LTCONS_00042563	1.09876	7.33834e-50	6.86199e-49	tran	Up
Dlo_002913.1	3.04439	3.3697e-07	8.80424e-07	LTCONS_00042563	1.09876	7.33834e-50	6.86199e-49	tran	Up
Dlo_004971.1	3.49938	1.431e-35	1.02201e-34	LTCONS_00008201	6.90689	8.12798e-05	0.000176772	cis_mRNA_dw20k	Up
Dlo_004970.1	2.80822	6.87882e-58	7.32412e-57	LTCONS_00008201	6.90689	8.12798e-05	0.000176772	cis_mRNA_dw20k	Up
Dlo_003608.1	1.03505	2.0684e-09	6.18765e-09	LTCONS_00005965	2.39378	0.000311992	0.000643216	cis_mRNA_dw20k	Up
Dlo_004834.2	-1.59712	6.24456e-11	2.02621e-10	LTCONS_00007962	-1.31226	2.15974e-57	2.28355e-56	cis_mRNA_overlap	Down
Dlo_005495.1	2.32193	0.000344568	0.000706182	LTCONS_00009104	1.12256	4.88684e-35	3.44549e-34	cis_mRNA_overlap	Up
Dlo_005049.2	1.84961	4.5935e-27	2.65515e-26	LTCONS_00008334	1.46882	8.98964e-50	8.38653e-49	cis_mRNA_up10k	Up
Dlo_005052.1	8.29462	6.25034e-19	2.81741e-18	LTCONS_00008334	1.46882	8.98964e-50	8.38653e-49	cis_mRNA_dw20k	Up
Dlo_004971.1	3.49938	1.431e-35	1.02201e-34	LTCONS_00008202	3.73039	1.02454e-09	3.11674e-09	cis_mRNA_dw20k	Up
Dlo_004970.1	2.80822	6.87882e-58	7.32412e-57	LTCONS_00008202	3.73039	1.02454e-09	3.11674e-09	cis_mRNA_dw20k	Up
Dlo_004290.1	6.30378	6.61654e-28	3.90856e-27	LTCONS_00036928	1.03136	4.27482e-07	1.10817e-06	tran	Up
Dlo_004834.2	-1.59712	6.24456e-11	2.02621e-10	LTCONS_00002509	-5.39232	1.27619e-12	4.49567e-12	tran	Down
Dlo_003664.1	-4.78623	7.76184e-228	3.20658e-226	LTCONS_00006148	-6.59991	4.79414e-05	0.000106392	cis_mRNA_up10k	Down
Dlo_005736.1	-1.16426	1.77646e-35	1.26627e-34	LTCONS_00013560	-1.51051	1.21853e-26	6.95759e-26	tran	Down
Dlo_005155.1	2.12928	1.09773e-38	8.42115e-38	LTCONS_00038783	6.55341	1.34796e-27	7.89611e-27	tran	Up
Dlo_004834.2	-1.59712	6.24456e-11	2.02621e-10	LTCONS_00002510	-7.2384	1.48831e-12	5.22454e-12	tran	Down
Dlo_005532.1	1.77091	5.13834e-27	2.9658e-26	LTCONS_00001040	2.77052	5.22796e-06	1.25373e-05	tran	Up
Dlo_005727.1	-5.78136	8.44698e-09	2.43839e-08	LTCONS_00009471	7.63662	1.7785e-31	1.14766e-30	cis_mRNA_up10k	Down
Dlo_004744.1	-2.4828	2.94464e-146	7.25949e-145	LTCONS_00007859	-2.47131	0.000318714	0.000656399	cis_mRNA_dw20k	Down
Dlo_005090.1	2.10639	8.67062e-92	1.36793e-90	LTCONS_00008440	6.50779	2.8832e-08	8.0606e-08	cis_mRNA_dw20k	Up
Dlo_005508.1	1.82932	1.27197e-65	1.49357e-64	LTCONS_00029631	1.89324	6.00032e-17	2.52717e-16	tran	Up
Dlo_004923.1	1.40975	9.66164e-20	4.48017e-19	LTCONS_00008130	-2.38827	0.000111346	0.000238896	cis_mRNA_dw20k	Up
Dlo_004925.1	-2.63524	2.86626e-26	1.61814e-25	LTCONS_00008130	-2.38827	0.000111346	0.000238896	cis_mRNA_overlap	Down
Dlo_003756.1	-1.65208	6.51132e-06	1.54944e-05	LTCONS_00006204	1.18903	5.0006e-13	1.79034e-12	cis_mRNA_dw20k	Down
Dlo_004087.1	4.17653	0	0	LTCONS_00014305	4.67243	1.09124e-233	4.63854e-232	tran	Up
Dlo_004971.1	3.49938	1.431e-35	1.02201e-34	LTCONS_00008187	1.19602	2.49634e-38	1.89787e-37	cis_mRNA_up10k	Up
Dlo_005155.1	2.12928	1.09773e-38	8.42115e-38	LTCONS_00008187	1.19602	2.49634e-38	1.89787e-37	tran	Up
Dlo_004970.1	2.80822	6.87882e-58	7.32412e-57	LTCONS_00008187	1.19602	2.49634e-38	1.89787e-37	cis_mRNA_up10k	Up
Dlo_005393.1	-1.77955	0	0	LTCONS_00037913	-1.41137	5.10928e-37	3.76806e-36	tran	Down
Dlo_005396.1	-1.87075	0	0	LTCONS_00037913	-1.41137	5.10928e-37	3.76806e-36	tran	Down
Dlo_004114.1	-3.9386	2.12906e-23	1.11156e-22	LTCONS_00006782	1.44467	1.51266e-65	1.77383e-64	cis_mRNA_up10k	Down
Dlo_005829.2	8.45121	1.2337e-23	6.4817e-23	LTCONS_00009656	-1.2824	0.000150658	0.000319678	cis_mRNA_up10k	Up
Dlo_005727.1	-5.78136	8.44698e-09	2.43839e-08	LTCONS_00009473	-1.68353	4.65894e-13	1.67046e-12	cis_mRNA_up10k	Down
Dlo_003834.1	-1.07464	1.03678e-06	2.61583e-06	LTCONS_00006334	1.37151	6.52316e-10	2.00741e-09	cis_mRNA_dw20k	Down
Dlo_005227.1	-1.16262	3.66818e-49	3.38341e-48	LTCONS_00008649	-2.2133	2.86918e-19	1.30857e-18	cis_mRNA_dw20k	Down
Dlo_005393.1	-1.77955	0	0	LTCONS_00030759	-1.79721	1.29019e-155	3.41367e-154	tran	Down
Dlo_005396.1	-1.87075	0	0	LTCONS_00030759	-1.79721	1.29019e-155	3.41367e-154	tran	Down
Dlo_005753.1	-6.79442	1.25267e-46	1.11013e-45	LTCONS_00009510	1.63005	1.25988e-07	3.38342e-07	cis_mRNA_dw20k	Down
Dlo_005495.1	2.32193	0.000344568	0.000706182	LTCONS_00042563	1.09876	7.33834e-50	6.86199e-49	tran	Up
Dlo_006700.1	-1.31841	1.82048e-15	7.24837e-15	LTCONS_00011277	-2.46949	4.55746e-05	0.000101379	cis_mRNA_up10k	Down
Dlo_007789.1	2.60881	3.4978e-08	9.71538e-08	LTCONS_00012892	2.70413	2.8216e-22	1.426e-21	tran	Up
Dlo_007697.1	1.06585	2.04976e-99	3.45652e-98	LTCONS_00012698	-8.62205	2.6223e-16	1.08039e-15	cis_mRNA_dw20k	Up
Dlo_008465.1	7.12365	8.77628e-43	7.28684e-42	LTCONS_00013993	6.66928	2.95668e-57	3.11795e-56	tran	Up
Dlo_008392.1	3.13835	0	0	LTCONS_00013841	-2.10818	2.5201e-13	9.15343e-13	cis_mRNA_dw20k	Up
Dlo_008130.1	4.99362	0	0	LTCONS_00013467	4.41709	0	0	cis_mRNA_up10k	Up
Dlo_008625.1	-1.05519	2.96334e-34	2.04965e-33	LTCONS_00014244	-1.64685	2.71512e-22	1.37314e-21	cis_mRNA_up10k	Down
Dlo_006582.1	-1.32616	4.2538e-83	6.12569e-82	LTCONS_00010999	-3.29956	6.61408e-15	2.57597e-14	cis_mRNA_up10k	Down
Dlo_007761.1	3.70044	2.77696e-14	1.05497e-13	LTCONS_00012827	1.43752	6.2126e-106	1.11503e-104	cis_mRNA_up10k	Up
Dlo_007841.1	4.52356	1.9173e-05	4.40226e-05	LTCONS_00030376	6.5536	2.2964e-137	5.31646e-136	tran	Up
Dlo_007987.1	1.40018	2.94204e-13	1.06474e-12	LTCONS_00013192	1.17365	3.02806e-09	8.97686e-09	cis_mRNA_up10k	Up
Dlo_008446.1	6.53819	0	0	LTCONS_00026979	5.04486	2.93424e-256	1.39828e-254	tran	Up
Dlo_006753.1	1.88036	8.38326e-34	5.73455e-33	LTCONS_00011362	1.89616	0.000243282	0.000506608	cis_mRNA_dw20k	Up
Dlo_008652.1	7.06967	9.53458e-39	7.32585e-38	LTCONS_00014301	4.29844	6.74624e-39	5.19976e-38	cis_mRNA_dw20k	Up
Dlo_008354.4	3.36457	6.52738e-78	8.88595e-77	LTCONS_00013775	1.73859	1.28297e-33	8.73677e-33	cis_mRNA_dw20k	Up
Dlo_006056.1	5.61765	3.29182e-26	1.85531e-25	LTCONS_00010055	3.79256	2.66434e-10	8.36973e-10	cis_mRNA_dw20k	Up
Dlo_006812.2	3.32193	1.89355e-11	6.30468e-11	LTCONS_00010055	3.79256	2.66434e-10	8.36973e-10	tran	Up
Dlo_007140.1	1.49923	4.66524e-06	1.12251e-05	LTCONS_00011946	1.9823	2.37696e-20	1.12639e-19	tran	Up
Dlo_006199.1	-2.35755	8.87212e-13	3.14552e-12	LTCONS_00010385	-1.20043	6.09192e-14	2.27975e-13	cis_mRNA_dw20k	Down
Dlo_007761.1	3.70044	2.77696e-14	1.05497e-13	LTCONS_00012773	-2.60039	1.04375e-25	5.79377e-25	cis_mRNA_dw20k	Up
Dlo_006737.1	6.8413	1.205e-35	8.62556e-35	LTCONS_00011356	2.03242	1.08957e-06	2.74119e-06	cis_mRNA_dw20k	Up
Dlo_007841.1	4.52356	1.9173e-05	4.40226e-05	LTCONS_00038293	8.94837	4.3357e-11	1.41789e-10	tran	Up
Dlo_006672.1	3.43296	1.99412e-05	4.56437e-05	LTCONS_00011345	2.74024	1.72039e-05	3.96459e-05	cis_mRNA_up10k	Up
Dlo_006753.1	1.88036	8.38326e-34	5.73455e-33	LTCONS_00011361	3.07973	8.51912e-07	2.16303e-06	cis_mRNA_dw20k	Up
Dlo_007762.2	1.28293	2.05726e-94	3.30964e-93	LTCONS_00012824	2.65076	1.5509e-84	2.25846e-83	cis_mRNA_dw20k	Up
Dlo_008315.1	4.85681	0	0	LTCONS_00013739	2.57289	1.0668e-05	2.49534e-05	cis_mRNA_dw20k	Up
Dlo_008317.1	6.67243	2.8832e-08	8.06009e-08	LTCONS_00013739	2.57289	1.0668e-05	2.49534e-05	cis_mRNA_dw20k	Up
Dlo_006065.1	-7.11894	4.13564e-11	1.35518e-10	LTCONS_00010130	-7.25739	1.20721e-07	3.24909e-07	cis_mRNA_up10k	Down
Dlo_006063.1	-5.20945	6.5223e-06	1.55155e-05	LTCONS_00010130	-7.25739	1.20721e-07	3.24909e-07	cis_mRNA_up10k	Down
Dlo_006067.1	4.28345	6.85238e-85	1.00117e-83	LTCONS_00010130	-7.25739	1.20721e-07	3.24909e-07	cis_mRNA_dw20k	Up
Dlo_007634.1	-2.96335	1.12196e-78	1.54116e-77	LTCONS_00012596	-3.61421	3.55666e-45	3.0795e-44	cis_mRNA_up10k	Down
Dlo_007636.1	-1.32799	7.37034e-175	2.24213e-173	LTCONS_00012596	-3.61421	3.55666e-45	3.0795e-44	cis_mRNA_dw20k	Down
Dlo_007632.2	1.4335	2.46392e-104	4.32535e-103	LTCONS_00012596	-3.61421	3.55666e-45	3.0795e-44	cis_mRNA_up10k	Up
Dlo_006195.1	-3.8413	1.62141e-07	4.32558e-07	LTCONS_00010303	-3.41238	4.69272e-09	1.37464e-08	cis_mRNA_overlap	Down
Dlo_008625.1	-1.05519	2.96334e-34	2.04965e-33	LTCONS_00014243	-1.65829	8.60202e-14	3.19927e-13	cis_mRNA_up10k	Down
Dlo_006483.2	9.67596	6.10036e-210	2.29245e-208	LTCONS_00010777	1.5959	0	0	cis_mRNA_up10k	Up
Dlo_008375.2	5.81131	0	0	LTCONS_00013825	3.6409	1.25514e-25	6.94798e-25	cis_mRNA_up10k	Up
Dlo_006567.2	1.16396	6.15182e-65	7.16439e-64	LTCONS_00010985	7.74819	3.16662e-14	1.19939e-13	cis_mRNA_up10k	Up
Dlo_006566.1	2.67592	6.28248e-109	1.16309e-107	LTCONS_00010985	7.74819	3.16662e-14	1.19939e-13	cis_mRNA_dw20k	Up
Dlo_008446.1	6.53819	0	0	LTCONS_00037848	11.7245	9.6653e-70	1.19408e-68	tran	Up
Dlo_007841.1	4.52356	1.9173e-05	4.40226e-05	LTCONS_00038462	3.80047	4.05622e-07	1.05349e-06	tran	Up
Dlo_008206.1	3.64386	1.20409e-05	2.80574e-05	LTCONS_00013673	1.07187	3.30338e-05	7.43606e-05	cis_mRNA_up10k	Up
Dlo_008625.1	-1.05519	2.96334e-34	2.04965e-33	LTCONS_00014242	-1.96891	8.54594e-21	4.10846e-20	cis_mRNA_up10k	Down
Dlo_009724.1	1.0568	2.3053e-166	6.57719e-165	LTCONS_00015884	1.02483	2.46574e-10	7.7558e-10	cis_mRNA_dw20k	Up
Dlo_010677.1	1.77604	0.000243282	0.00050656	LTCONS_00017543	2.19701	0	0	cis_mRNA_up10k	Up
Dlo_010659.2	-1.19936	3.42704e-05	7.70263e-05	LTCONS_00017491	1.63941	0.000258688	0.000537116	cis_mRNA_up10k	Down
Dlo_009126.1	-1.91126	4.39884e-44	3.74037e-43	LTCONS_00015061	1.08017	1.84058e-15	7.32709e-15	cis_mRNA_dw20k	Down
Dlo_011040.1	4.58496	2.886e-26	1.62887e-25	LTCONS_00018142	1.62852	1.87931e-05	4.31999e-05	cis_mRNA_dw20k	Up
Dlo_010179.1	1.87792	4.13728e-45	3.57871e-44	LTCONS_00016900	5.65691	2.42106e-28	1.44568e-27	cis_mRNA_up10k	Up
Dlo_011044.1	-1.85363	1.33716e-105	2.38534e-104	LTCONS_00018145	-2.06106	0	0	cis_mRNA_overlap	Down
Dlo_009676.1	1.29905	3.9102e-78	5.33793e-77	LTCONS_00016053	2.654	1.29069e-07	3.46363e-07	cis_mRNA_dw20k	Up
Dlo_009436.1	-1.36467	2.73638e-34	1.89386e-33	LTCONS_00015566	-2.84958	3.19722e-67	3.84015e-66	cis_mRNA_dw20k	Down
Dlo_010185.1	3.29278	1.28155e-11	4.30273e-11	LTCONS_00016854	1.31034	7.84318e-13	2.7861e-12	cis_mRNA_dw20k	Up
Dlo_010343.1	1.76492	1.99929e-61	2.23393e-60	LTCONS_00017176	-3.46827	1.31089e-48	1.20083e-47	cis_mRNA_dw20k	Up
Dlo_011158.1	5.64386	8.12798e-05	0.000176685	LTCONS_00018436	-2.54749	4.59902e-09	1.3479e-08	cis_mRNA_dw20k	Up
Dlo_011159.1	2.99071	2.65698e-254	1.25665e-252	LTCONS_00018436	-2.54749	4.59902e-09	1.3479e-08	cis_mRNA_dw20k	Up
Dlo_009019.1	5	1.01245e-07	2.7405e-07	LTCONS_00014867	-1.55325	4.61354e-06	1.11074e-05	cis_mRNA_dw20k	Up
Dlo_009566.1	-5.9542	2.3472e-07	6.20366e-07	LTCONS_00016050	-1.68907	1.79726e-07	4.78371e-07	cis_mRNA_dw20k	Down
Dlo_009603.1	1.714	8.76248e-05	0.000189972	LTCONS_00015784	-1.33442	2.48312e-05	5.63973e-05	cis_mRNA_dw20k	Up
Dlo_011040.1	4.58496	2.886e-26	1.62887e-25	LTCONS_00018141	8.62571	4.37624e-27	2.53222e-26	cis_mRNA_dw20k	Up
Dlo_010677.1	1.77604	0.000243282	0.00050656	LTCONS_00017537	1.23292	5.25718e-22	2.63367e-21	cis_mRNA_overlap	Up
Dlo_009956.1	2.17201	1.89134e-24	1.01337e-23	LTCONS_00016425	1.81592	2.88142e-24	1.5375e-23	cis_mRNA_overlap	Up
Dlo_012658.1	-2.39232	8.67936e-08	2.35829e-07	LTCONS_00026032	-1.77839	3.24752e-11	1.06917e-10	tran	Down
Dlo_012401.1	5.37069	1.18015e-21	5.84636e-21	LTCONS_00020432	5.00899	9.40724e-40	7.38243e-39	cis_mRNA_up10k	Up
Dlo_011998.1	9.55459	2.55112e-108	4.70123e-107	LTCONS_00019783	3.98285	2.68704e-146	6.62813e-145	cis_mRNA_up10k	Up
Dlo_013884.2	4.13955	9.95038e-58	1.05741e-56	LTCONS_00042187	4.72792	1.93709e-14	7.40883e-14	tran	Up
Dlo_013031.1	-2.40599	2.26392e-13	8.23447e-13	LTCONS_00021557	-1.21077	1.04014e-13	3.85029e-13	cis_mRNA_dw20k	Down
Dlo_012587.1	-2.35548	6.76278e-21	3.26689e-20	LTCONS_00020862	-2.19121	1.58496e-39	1.23677e-38	cis_mRNA_dw20k	Down
Dlo_013778.1	2.50621	0	0	LTCONS_00022945	-1.93804	1.46032e-07	3.90575e-07	cis_mRNA_overlap	Up
Dlo_013777.1	3.96683	0.000344026	0.00070622	LTCONS_00022945	-1.93804	1.46032e-07	3.90575e-07	cis_mRNA_overlap	Up
Dlo_013851.1	-6.67243	3.03984e-10	9.51948e-10	LTCONS_00023030	1.33187	1.38377e-103	2.41285e-102	cis_mRNA_up10k	Down
Dlo_012401.1	5.37069	1.18015e-21	5.84636e-21	LTCONS_00020433	1.70751	3.76662e-16	1.53976e-15	cis_mRNA_up10k	Up
Dlo_013851.1	-6.67243	3.03984e-10	9.51948e-10	LTCONS_00023107	1.90767	0	0	cis_mRNA_up10k	Down
Dlo_012794.1	7.26209	3.27708e-112	6.26697e-111	LTCONS_00021226	1.89924	8.01094e-06	1.89281e-05	cis_mRNA_up10k	Up
Dlo_012854.1	2.66838	8.12134e-09	2.34762e-08	LTCONS_00021329	-1.36721	1.19711e-13	4.41727e-13	cis_mRNA_dw20k	Up
Dlo_013769.1	-1.64508	5.75696e-14	2.15715e-13	LTCONS_00022940	-6.06609	4.87736e-27	2.81701e-26	cis_mRNA_dw20k	Down
Dlo_013005.1	-1.45336	1.01375e-71	1.28004e-70	LTCONS_00021520	-1.66529	1.81905e-55	1.86518e-54	cis_mRNA_up10k	Down
Dlo_012676.1	-2.50113	7.58922e-11	2.45205e-10	LTCONS_00021029	-1.96683	2.68744e-11	8.88024e-11	cis_mRNA_dw20k	Down
Dlo_013393.1	1.03418	4.27482e-07	1.10811e-06	LTCONS_00005801	-1.74291	3.90272e-154	1.02036e-152	tran	Up
Dlo_013017.1	1.23519	1.23324e-13	4.54945e-13	LTCONS_00021547	-1.53434	4.8632e-13	1.74242e-12	cis_mRNA_dw20k	Up
Dlo_013664.1	1.79957	1.86006e-136	4.2793e-135	LTCONS_00022715	2.39111	4.25474e-07	1.1031e-06	cis_mRNA_up10k	Up
Dlo_012658.1	-2.39232	8.67936e-08	2.35829e-07	LTCONS_00054381	-2.05658	0.000225538	0.00047106	tran	Down
Dlo_013884.2	4.13955	9.95038e-58	1.05741e-56	LTCONS_00023109	3.86507	4.05622e-07	1.05355e-06	cis_mRNA_up10k	Up
Dlo_011998.1	9.55459	2.55112e-108	4.70123e-107	LTCONS_00019790	3.26303	7.1304e-05	0.000155969	tran	Up
Dlo_012012.1	-2.5181	1.47673e-68	1.79818e-67	LTCONS_00019816	1.89947	2.69366e-06	6.60528e-06	cis_mRNA_dw20k	Down
Dlo_013778.1	2.50621	0	0	LTCONS_00022946	-2.44478	1.52877e-08	4.34593e-08	cis_mRNA_overlap	Up
Dlo_013777.1	3.96683	0.000344026	0.00070622	LTCONS_00022946	-2.44478	1.52877e-08	4.34593e-08	cis_mRNA_overlap	Up
Dlo_013045.1	-3.7702	1.26718e-26	7.22979e-26	LTCONS_00021742	6.98868	2.61898e-31	1.68115e-30	cis_mRNA_up10k	Down
Dlo_013043.2	-2.85798	8.94986e-05	0.000193739	LTCONS_00021742	6.98868	2.61898e-31	1.68115e-30	cis_mRNA_dw20k	Down
Dlo_013046.1	5.80083	0	0	LTCONS_00021742	6.98868	2.61898e-31	1.68115e-30	cis_mRNA_dw20k	Up
Dlo_014248.1	-4.49798	2.23978e-195	7.6416e-194	LTCONS_00023692	-1.24345	5.42474e-11	1.76618e-10	cis_mRNA_up10k	Down
Dlo_013962.1	-2.7633	1.43081e-08	4.0751e-08	LTCONS_00018010	1.5025	0.000202026	0.000423558	tran	Down
Dlo_013587.1	1.78022	1.02616e-06	2.59083e-06	LTCONS_00022570	1.37517	3.6243e-14	1.37026e-13	cis_mRNA_overlap	Up
Dlo_013921.3	-1.63151	9.32896e-07	2.36089e-06	LTCONS_00023180	1.21505	1.43078e-83	2.0685e-82	cis_mRNA_dw20k	Down
Dlo_013925.1	-3.01209	7.15344e-105	1.26738e-103	LTCONS_00023180	1.21505	1.43078e-83	2.0685e-82	cis_mRNA_up10k	Down
Dlo_012523.1	-8.59619	1.04153e-175	3.1794e-174	LTCONS_00020800	7.26679	1.06686e-06	2.68803e-06	cis_mRNA_up10k	Down
Dlo_012522.1	-2.28011	1.02446e-10	3.28496e-10	LTCONS_00020800	7.26679	1.06686e-06	2.68803e-06	cis_mRNA_up10k	Down
Dlo_012732.3	1.28224	7.11722e-71	8.89753e-70	LTCONS_00021071	-1.93529	5.07786e-20	2.37967e-19	tran	Up
Dlo_012712.1	-2.23195	6.24242e-69	7.62866e-68	LTCONS_00021071	-1.93529	5.07786e-20	2.37967e-19	tran	Down
Dlo_013897.1	1.00898	2.48726e-22	1.2592e-21	LTCONS_00013542	1.02884	8.77648e-38	6.57826e-37	tran	Up
Dlo_011627.1	4.52669	3.78168e-143	9.14407e-142	LTCONS_00012844	7.46761	9.31202e-06	2.18814e-05	tran	Up
Dlo_012441.1	-1.9739	2.78096e-238	1.22096e-236	LTCONS_00020467	-1.63972	4.39466e-281	2.29522e-279	cis_mRNA_overlap	Down
Dlo_013380.1	1.7174	5.86402e-43	4.88631e-42	LTCONS_00022194	2.25909	1.68903e-08	4.78455e-08	cis_mRNA_dw20k	Up
Dlo_012159.1	3.71359	0	0	LTCONS_00020030	8.26913	7.0616e-190	2.3369e-188	cis_mRNA_up10k	Up
Dlo_013587.1	1.78022	1.02616e-06	2.59083e-06	LTCONS_00022573	1.37517	3.6243e-14	1.37038e-13	cis_mRNA_overlap	Up
Dlo_013664.1	1.79957	1.86006e-136	4.2793e-135	LTCONS_00022703	2.06496	1.53023e-15	6.11983e-15	cis_mRNA_dw20k	Up
Dlo_015582.1	7.18982	1.41342e-24	7.60078e-24	LTCONS_00026032	-1.77839	3.24752e-11	1.06917e-10	cis_mRNA_dw20k	Up
Dlo_016147.1	2.72247	3.34554e-06	8.14669e-06	LTCONS_00047256	-1.04751	7.69538e-114	1.49236e-112	tran	Up
Dlo_016140.1	-1.78258	4.79592e-51	4.58378e-50	LTCONS_00047256	-1.04751	7.69538e-114	1.49236e-112	tran	Down
Dlo_014979.1	-1.4011	2.20406e-06	5.43585e-06	LTCONS_00024871	-1.47947	4.3758e-08	1.20992e-07	cis_mRNA_overlap	Down
Dlo_015726.1	-3.46096	2.95358e-26	1.66637e-25	LTCONS_00026295	-1.5025	4.19026e-18	1.83532e-17	cis_mRNA_dw20k	Down
Dlo_015717.1	-3.05889	5.31472e-07	1.36666e-06	LTCONS_00026295	-1.5025	4.19026e-18	1.83532e-17	tran	Down
Dlo_016819.1	-1.09186	3.99978e-32	2.62016e-31	LTCONS_00028020	-2.34792	3.08484e-05	6.96083e-05	cis_mRNA_up10k	Down
Dlo_015512.1	3.52297	4.16656e-130	9.17851e-129	LTCONS_00025928	1.27072	3.46318e-17	1.47125e-16	cis_mRNA_dw20k	Up
Dlo_014821.1	1.77782	1.14019e-20	5.46535e-20	LTCONS_00024682	3.08176	0	0	cis_mRNA_up10k	Up
Dlo_014540.1	-1.10118	1.27794e-05	2.96921e-05	LTCONS_00024188	1.57399	5.08778e-11	1.6588e-10	cis_mRNA_up10k	Down
Dlo_017058.1	-2.18362	3.7612e-247	1.72522e-245	LTCONS_00028439	-2.75417	1.01149e-266	4.97062e-265	tran	Down
Dlo_015465.1	5.67243	9.31202e-06	2.18826e-05	LTCONS_00025887	2.5502	2.65096e-12	9.21128e-12	cis_mRNA_overlap	Up
Dlo_016197.1	2.88264	1.25063e-11	4.20373e-11	LTCONS_00026979	5.04486	2.93424e-256	1.39828e-254	cis_mRNA_up10k	Up
Dlo_016195.1	4.24793	1.40032e-08	3.9929e-08	LTCONS_00026979	5.04486	2.93424e-256	1.39828e-254	cis_mRNA_dw20k	Up
Dlo_016192.1	4.78546	0	0	LTCONS_00026979	5.04486	2.93424e-256	1.39828e-254	tran	Up
Dlo_016144.1	1.61734	2.37126e-12	8.25437e-12	LTCONS_00026873	2.27302	1.96295e-05	4.49537e-05	cis_mRNA_up10k	Up
Dlo_015546.1	3.60768	2.20428e-140	5.22391e-139	LTCONS_00025993	-1.1321	1.93e-05	4.42703e-05	cis_mRNA_up10k	Up
Dlo_016250.2	3.02222	0	0	LTCONS_00027048	-2.4319	9.75534e-78	1.32721e-76	cis_mRNA_overlap	Up
Dlo_016144.1	1.61734	2.37126e-12	8.25437e-12	LTCONS_00026878	1.02461	1.19276e-36	8.73949e-36	cis_mRNA_up10k	Up
Dlo_016637.2	-4.43841	1.03686e-05	2.42814e-05	LTCONS_00027704	-4.49468	3.58328e-285	1.90762e-283	cis_mRNA_overlap	Down
Dlo_016636.1	-2.17714	5.2824e-250	2.4562e-248	LTCONS_00027704	-4.49468	3.58328e-285	1.90762e-283	cis_mRNA_dw20k	Down
Dlo_015726.1	-3.46096	2.95358e-26	1.66637e-25	LTCONS_00026293	-7.65821	3.74768e-15	1.47485e-14	cis_mRNA_dw20k	Down
Dlo_015717.1	-3.05889	5.31472e-07	1.36666e-06	LTCONS_00026293	-7.65821	3.74768e-15	1.47485e-14	tran	Down
Dlo_015957.1	1.50678	1.53339e-222	6.13915e-221	LTCONS_00026623	-1.55943	2.45068e-08	6.8859e-08	cis_mRNA_up10k	Up
Dlo_015704.1	2.32193	3.36276e-09	9.93302e-09	LTCONS_00026264	-1.21853	2.3261e-10	7.32546e-10	cis_mRNA_dw20k	Up
Dlo_016300.1	-2.2144	1.05813e-106	1.91707e-105	LTCONS_00030512	-1.30401	5.51516e-13	1.9712e-12	tran	Down
Dlo_016140.1	-1.78258	4.79592e-51	4.58378e-50	LTCONS_00047270	3.52655	6.1653e-39	4.75615e-38	tran	Down
Dlo_016020.1	1.6735	7.31376e-23	3.76009e-22	LTCONS_00026740	6.33002	0	0	tran	Up
Dlo_014821.1	1.77782	1.14019e-20	5.46535e-20	LTCONS_00024681	5.99548	1.29332e-89	1.98432e-88	cis_mRNA_up10k	Up
Dlo_015726.1	-3.46096	2.95358e-26	1.66637e-25	LTCONS_00026305	-3.16457	3.16718e-15	1.25087e-14	tran	Down
Dlo_017058.1	-2.18362	3.7612e-247	1.72522e-245	LTCONS_00005802	-2.16251	4.69036e-137	1.08417e-135	tran	Down
Dlo_016144.1	1.61734	2.37126e-12	8.25437e-12	LTCONS_00026863	-2.60334	5.53736e-06	1.32505e-05	cis_mRNA_up10k	Up
Dlo_016144.1	1.61734	2.37126e-12	8.25437e-12	LTCONS_00026876	2.12338	1.49619e-64	1.73603e-63	cis_mRNA_up10k	Up
Dlo_016195.1	4.24793	1.40032e-08	3.9929e-08	LTCONS_00021071	-1.93529	5.07786e-20	2.37967e-19	tran	Up
Dlo_015319.1	3.84688	2.30038e-38	1.7498e-37	LTCONS_00025525	4.2571	1.07498e-41	8.74105e-41	cis_mRNA_up10k	Up
Dlo_014669.3	-2.31421	5.30726e-21	2.57025e-20	LTCONS_00031669	-3.25182	1.44753e-38	1.10757e-37	tran	Down
Dlo_017007.2	2.92445	5.96356e-70	7.38202e-69	LTCONS_00028352	4.61839	2.04538e-31	1.31679e-30	cis_mRNA_dw20k	Up
Dlo_016197.1	2.88264	1.25063e-11	4.20373e-11	LTCONS_00037848	11.7245	9.6653e-70	1.19408e-68	tran	Up
Dlo_016192.1	4.78546	0	0	LTCONS_00037848	11.7245	9.6653e-70	1.19408e-68	tran	Up
Dlo_016193.1	4.12928	1.0232e-09	3.11333e-09	LTCONS_00037848	11.7245	9.6653e-70	1.19408e-68	tran	Up
Dlo_016707.1	2.28991	7.96516e-20	3.70559e-19	LTCONS_00027876	1.1627	1.99452e-25	1.0972e-24	cis_mRNA_dw20k	Up
Dlo_016639.1	-6.08746	1.20721e-07	3.25028e-07	LTCONS_00027803	-2.27302	3.35244e-05	7.54342e-05	cis_mRNA_up10k	Down
Dlo_016637.2	-4.43841	1.03686e-05	2.42814e-05	LTCONS_00027803	-2.27302	3.35244e-05	7.54342e-05	cis_mRNA_dw20k	Down
Dlo_016636.1	-2.17714	5.2824e-250	2.4562e-248	LTCONS_00027803	-2.27302	3.35244e-05	7.54342e-05	cis_mRNA_dw20k	Down
Dlo_019340.1	-2.22702	5.62708e-291	3.0547e-289	LTCONS_00026032	-1.77839	3.24752e-11	1.06917e-10	tran	Down
Dlo_018093.1	1.21443	2.18154e-80	3.05277e-79	LTCONS_00012892	2.70413	2.8216e-22	1.426e-21	tran	Up
Dlo_017183.1	-3.61244	5.0502e-65	5.88767e-64	LTCONS_00028703	5.45943	2.10578e-11	6.9923e-11	cis_mRNA_dw20k	Down
Dlo_018109.7	-1.72845	7.30424e-18	3.17776e-17	LTCONS_00030266	-8.50383	1.20721e-07	3.25068e-07	cis_mRNA_overlap	Down
Dlo_017814.1	1.02162	5.6527e-16	2.29418e-15	LTCONS_00029751	1.09422	1.45156e-32	9.61743e-32	cis_mRNA_overlap	Up
Dlo_017459.1	8.87344	3.7844e-10	1.17841e-09	LTCONS_00029140	11.6707	1.83678e-164	5.1735e-163	cis_mRNA_up10k	Up
Dlo_018869.4	1.13489	6.12416e-56	6.32801e-55	LTCONS_00031575	1.37003	1.1851e-243	5.33597e-242	cis_mRNA_overlap	Up
Dlo_018818.1	-1.80523	0	0	LTCONS_00031479	3.71149	2.03372e-17	8.71453e-17	cis_mRNA_dw20k	Down
Dlo_018821.1	2.05562	0	0	LTCONS_00031479	3.71149	2.03372e-17	8.71453e-17	cis_mRNA_up10k	Up
Dlo_019101.1	3.56986	2.87822e-06	7.04492e-06	LTCONS_00032063	-3.49608	5.3314e-103	9.25593e-102	cis_mRNA_dw20k	Up
Dlo_019103.2	1.80735	1.31433e-09	3.97692e-09	LTCONS_00032063	-3.49608	5.3314e-103	9.25593e-102	cis_mRNA_dw20k	Up
Dlo_019104.1	-5.7211	8.89606e-23	4.56399e-22	LTCONS_00032063	-3.49608	5.3314e-103	9.25593e-102	cis_mRNA_dw20k	Down
Dlo_017449.1	2.32193	1.34299e-10	4.27954e-10	LTCONS_00029115	1.73697	4.12238e-06	9.9657e-06	cis_mRNA_up10k	Up
Dlo_017869.1	-1.26535	0	0	LTCONS_00029843	-1.55376	1.6241e-280	8.46223e-279	cis_mRNA_overlap	Down
Dlo_017871.1	-1.1851	0	0	LTCONS_00029843	-1.55376	1.6241e-280	8.46223e-279	cis_mRNA_dw20k	Down
Dlo_018255.1	-2.9349	2.93518e-23	1.52628e-22	LTCONS_00030536	-3.23704	3.99018e-58	4.2598e-57	cis_mRNA_overlap	Down
Dlo_019340.1	-2.22702	5.62708e-291	3.0547e-289	LTCONS_00054381	-2.05658	0.000225538	0.00047106	tran	Down
Dlo_019849.5	-1.78427	8.31804e-06	1.96242e-05	LTCONS_00033189	-1.9087	1.01463e-52	9.9832e-52	cis_mRNA_overlap	Down
Dlo_017889.1	2.80735	1.9173e-05	4.40387e-05	LTCONS_00010055	3.79256	2.66434e-10	8.36973e-10	tran	Up
Dlo_017893.1	6.53916	2.37122e-22	1.20211e-21	LTCONS_00010055	3.79256	2.66434e-10	8.36973e-10	tran	Up
Dlo_017550.1	2.75931	4.58398e-189	1.50905e-187	LTCONS_00029351	1.68943	1.53346e-08	4.3576e-08	cis_mRNA_up10k	Up
Dlo_017191.1	1.22941	1.9933e-19	9.12405e-19	LTCONS_00028554	2.6865	4.56048e-09	1.33688e-08	cis_mRNA_dw20k	Up
Dlo_017851.1	-2.30986	1.46823e-12	5.15612e-12	LTCONS_00029824	1.27753	3.33904e-35	2.36404e-34	cis_mRNA_dw20k	Down
Dlo_019543.1	-2.43034	2.2992e-171	6.84789e-170	LTCONS_00014408	-1.59218	2.99688e-07	7.85109e-07	tran	Down
Dlo_019864.1	4.58273	5.43142e-64	6.25436e-63	LTCONS_00033316	1.71741	7.5725e-06	1.79104e-05	cis_mRNA_dw20k	Up
Dlo_019849.5	-1.78427	8.31804e-06	1.96242e-05	LTCONS_00033186	1.21579	3.68544e-27	2.13727e-26	cis_mRNA_dw20k	Down
Dlo_019101.1	3.56986	2.87822e-06	7.04492e-06	LTCONS_00032064	-4.37156	6.66808e-33	4.45617e-32	cis_mRNA_dw20k	Up
Dlo_019103.2	1.80735	1.31433e-09	3.97692e-09	LTCONS_00032064	-4.37156	6.66808e-33	4.45617e-32	cis_mRNA_dw20k	Up
Dlo_019104.1	-5.7211	8.89606e-23	4.56399e-22	LTCONS_00032064	-4.37156	6.66808e-33	4.45617e-32	cis_mRNA_dw20k	Down
Dlo_017459.1	8.87344	3.7844e-10	1.17841e-09	LTCONS_00029139	9.17742	9.39912e-22	4.67411e-21	cis_mRNA_up10k	Up
Dlo_019101.1	3.56986	2.87822e-06	7.04492e-06	LTCONS_00032065	-2.15987	3.35244e-05	7.54303e-05	cis_mRNA_dw20k	Up
Dlo_019103.2	1.80735	1.31433e-09	3.97692e-09	LTCONS_00032065	-2.15987	3.35244e-05	7.54303e-05	cis_mRNA_dw20k	Up
Dlo_019104.1	-5.7211	8.89606e-23	4.56399e-22	LTCONS_00032065	-2.15987	3.35244e-05	7.54303e-05	cis_mRNA_dw20k	Down
Dlo_022030.1	-1.4267	4.15876e-11	1.36215e-10	LTCONS_00037090	-2.0651	3.58268e-07	9.34188e-07	cis_mRNA_dw20k	Down
Dlo_022083.1	3.23498	5.53966e-161	1.53192e-159	LTCONS_00037097	3.48956	4.23214e-73	5.43886e-72	cis_mRNA_overlap	Up
Dlo_022081.1	1.00495	1.35434e-45	1.18053e-44	LTCONS_00037097	3.48956	4.23214e-73	5.43886e-72	cis_mRNA_dw20k	Up
Dlo_022083.1	3.23498	5.53966e-161	1.53192e-159	LTCONS_00037120	2.64725	6.55218e-07	1.67529e-06	cis_mRNA_up10k	Up
Dlo_022042.1	-2.81592	1.45061e-10	4.61548e-10	LTCONS_00037062	-1.77917	8.74226e-25	4.73123e-24	cis_mRNA_overlap	Down
Dlo_020329.1	2.16993	0.000178877	0.000376817	LTCONS_00003687	-2.11308	9.54216e-129	2.07713e-127	tran	Up
Dlo_022045.1	1.40881	1.11453e-10	3.56599e-10	LTCONS_00037092	1.37255	2.1843e-07	5.78178e-07	cis_mRNA_dw20k	Up
Dlo_021855.1	-1.14281	1.82452e-82	2.6019e-81	LTCONS_00036715	-1.49553	6.09344e-14	2.28013e-13	cis_mRNA_overlap	Down
Dlo_021562.1	-1.15306	1.02109e-63	1.17122e-62	LTCONS_00036231	-1.44948	1.11499e-09	3.38748e-09	cis_mRNA_dw20k	Down
Dlo_022420.1	-1.73056	0	0	LTCONS_00037706	-1.96347	5.69702e-05	0.000125613	cis_mRNA_dw20k	Down
Dlo_021976.1	4	1.39187e-16	5.77989e-16	LTCONS_00036901	3.72048	2.99448e-53	2.96955e-52	cis_mRNA_dw20k	Up
Dlo_020656.1	-5.83289	1.20721e-07	3.2477e-07	LTCONS_00034588	1.45355	7.56652e-05	0.000165123	cis_mRNA_dw20k	Down
Dlo_020650.1	4.42999	4.582e-12	1.57657e-11	LTCONS_00034516	2.36187	7.65066e-26	4.26996e-25	cis_mRNA_overlap	Up
Dlo_020996.1	6.64386	0.000167351	0.000353721	LTCONS_00035204	2.73001	7.16744e-29	4.33985e-28	cis_mRNA_overlap	Up
Dlo_020995.1	-1.04649	1.68908e-230	7.0573e-229	LTCONS_00035204	2.73001	7.16744e-29	4.33985e-28	cis_mRNA_dw20k	Down
Dlo_021934.1	1.8679	7.79536e-18	3.38875e-17	LTCONS_00038783	6.55341	1.34796e-27	7.89611e-27	tran	Up
Dlo_021936.1	5.20945	4.44132e-43	3.70643e-42	LTCONS_00038783	6.55341	1.34796e-27	7.89611e-27	tran	Up
Dlo_020851.1	2.18807	7.3067e-126	1.55444e-124	LTCONS_00035027	2.14597	5.70614e-151	1.45813e-149	cis_mRNA_up10k	Up
Dlo_020852.1	9.79279	1.63446e-41	1.32464e-40	LTCONS_00035027	2.14597	5.70614e-151	1.45813e-149	cis_mRNA_dw20k	Up
Dlo_020849.1	2.70782	8.8672e-47	7.88037e-46	LTCONS_00035027	2.14597	5.70614e-151	1.45813e-149	cis_mRNA_dw20k	Up
Dlo_022083.1	3.23498	5.53966e-161	1.53192e-159	LTCONS_00037119	2.80226	3.582e-80	5.003e-79	cis_mRNA_up10k	Up
Dlo_022081.1	1.00495	1.35434e-45	1.18053e-44	LTCONS_00037119	2.80226	3.582e-80	5.003e-79	cis_mRNA_dw20k	Up
Dlo_021934.1	1.8679	7.79536e-18	3.38875e-17	LTCONS_00008187	1.19602	2.49634e-38	1.89787e-37	tran	Up
Dlo_021936.1	5.20945	4.44132e-43	3.70643e-42	LTCONS_00008187	1.19602	2.49634e-38	1.89787e-37	tran	Up
Dlo_021719.1	3.54709	2.29594e-137	5.32098e-136	LTCONS_00036494	2.39803	9.54766e-33	6.35741e-32	cis_mRNA_dw20k	Up
Dlo_022083.1	3.23498	5.53966e-161	1.53192e-159	LTCONS_00037118	3.37022	2.63826e-53	2.61925e-52	cis_mRNA_up10k	Up
Dlo_022081.1	1.00495	1.35434e-45	1.18053e-44	LTCONS_00037118	3.37022	2.63826e-53	2.61925e-52	cis_mRNA_dw20k	Up
Dlo_020329.1	2.16993	0.000178877	0.000376817	LTCONS_00033899	-2.28872	2.4112e-95	3.91188e-94	cis_mRNA_overlap	Up
Dlo_020047.1	-2.33758	8.40754e-47	7.47638e-46	LTCONS_00033497	1.37266	5.50186e-17	2.32078e-16	cis_mRNA_up10k	Down
Dlo_021719.1	3.54709	2.29594e-137	5.32098e-136	LTCONS_00036491	1.35796	1.0661e-20	5.11355e-20	cis_mRNA_dw20k	Up
Dlo_021620.1	1.60152	0	0	LTCONS_00036355	-1.44478	5.7753e-07	1.48112e-06	cis_mRNA_up10k	Up
Dlo_021254.1	3.32193	2.36618e-05	5.38774e-05	LTCONS_00030956	4.44478	2.01608e-22	1.02466e-21	tran	Up
Dlo_022041.2	5.24793	3.9955e-07	1.03864e-06	LTCONS_00036989	1.14639	6.66314e-06	1.58301e-05	tran	Up
Dlo_022217.1	2.42985	3.96224e-192	1.3302e-190	LTCONS_00001691	3.28878	1.97526e-44	1.68969e-43	tran	Up
Dlo_024485.1	-3	1.48066e-07	3.95825e-07	LTCONS_00041172	1.60528	0.000100336	0.00021602	cis_mRNA_up10k	Down
Dlo_024487.1	-3.01675	0	0	LTCONS_00041172	1.60528	0.000100336	0.00021602	cis_mRNA_dw20k	Down
Dlo_024128.1	-2.23563	5.01904e-06	1.20474e-05	LTCONS_00040585	1.13055	4.58994e-09	1.34533e-08	cis_mRNA_dw20k	Down
Dlo_024130.1	1.26937	2.91134e-16	1.19724e-15	LTCONS_00040585	1.13055	4.58994e-09	1.34533e-08	cis_mRNA_up10k	Up
Dlo_023518.2	2.72935	2.16958e-09	6.48198e-09	LTCONS_00039506	-1.65423	1.06014e-05	2.48068e-05	cis_mRNA_dw20k	Up
Dlo_022758.1	-2.61328	5.7895e-23	2.98656e-22	LTCONS_00030376	6.5536	2.2964e-137	5.31646e-136	tran	Down
Dlo_024425.1	8.55075	2.0187e-16	8.34124e-16	LTCONS_00041081	3.64386	3.53294e-13	1.27524e-12	cis_mRNA_overlap	Up
Dlo_024426.1	1.33039	3.05102e-14	1.15709e-13	LTCONS_00041081	3.64386	3.53294e-13	1.27524e-12	cis_mRNA_dw20k	Up
Dlo_024487.1	-3.01675	0	0	LTCONS_00012081	-3.14938	0	0	tran	Down
Dlo_023437.1	7.04439	3.3032e-09	9.76232e-09	LTCONS_00039329	1.16082	2.327e-08	6.54924e-08	cis_mRNA_dw20k	Up
Dlo_022649.2	2.96153	3.24192e-11	1.0674e-10	LTCONS_00038118	1.16746	3.1901e-11	1.05097e-10	cis_mRNA_up10k	Up
Dlo_022647.2	-1.05658	6.91904e-07	1.76663e-06	LTCONS_00038118	1.16746	3.1901e-11	1.05097e-10	cis_mRNA_overlap	Down
Dlo_023642.1	2.56911	5.56438e-14	2.08623e-13	LTCONS_00016107	2.4179	6.38872e-20	2.98479e-19	tran	Up
Dlo_023684.1	-2.75489	1.24696e-40	9.93782e-40	LTCONS_00039817	1.20537	1.00037e-15	4.02302e-15	tran	Down
Dlo_023132.1	2.03107	0	0	LTCONS_00008187	1.19602	2.49634e-38	1.89787e-37	tran	Up
Dlo_022758.1	-2.61328	5.7895e-23	2.98656e-22	LTCONS_00026740	6.33002	0	0	tran	Down
Dlo_023276.1	-1.1765	2.12086e-22	1.0768e-21	LTCONS_00039056	-1.07325	0.000252202	0.000524217	cis_mRNA_up10k	Down
Dlo_023698.2	-1.07823	1.98836e-13	7.25253e-13	LTCONS_00039840	-2.28876	2.78466e-07	7.31382e-07	cis_mRNA_up10k	Down
Dlo_024508.2	-1.74723	3.63708e-13	1.31229e-12	LTCONS_00041203	-1.78022	0.000130723	0.000278802	cis_mRNA_dw20k	Down
Dlo_023076.1	6.88264	6.92896e-41	5.54216e-40	LTCONS_00057252	3.654	1.89355e-11	6.3042e-11	tran	Up
Dlo_024404.2	1.55546	8.46726e-27	4.86683e-26	LTCONS_00041106	3.34453	5.72216e-11	1.86122e-10	cis_mRNA_dw20k	Up
Dlo_024405.3	-2.7246	2.16726e-90	3.3591e-89	LTCONS_00041106	3.34453	5.72216e-11	1.86122e-10	cis_mRNA_dw20k	Down
Dlo_025149.1	-1.52356	1.86136e-07	4.95134e-07	LTCONS_00042255	-1.8806	5.87396e-33	3.93024e-32	cis_mRNA_overlap	Down
Dlo_024039.1	4.70044	0.000344568	0.000706346	LTCONS_00028352	4.61839	2.04538e-31	1.31679e-30	tran	Up
Dlo_024660.1	2.63654	0	0	LTCONS_00041504	4.61471	6.11456e-06	1.45778e-05	cis_mRNA_overlap	Up
Dlo_024657.1	2.16277	1.04713e-227	4.32187e-226	LTCONS_00041504	4.61471	6.11456e-06	1.45778e-05	cis_mRNA_overlap	Up
Dlo_023430.1	1.58496	1.01066e-06	2.55301e-06	LTCONS_00039355	1.96101	6.67732e-27	3.84502e-26	cis_mRNA_overlap	Up
Dlo_027913.1	-2.07241	2.24016e-05	5.10818e-05	LTCONS_00026032	-1.77839	3.24752e-11	1.06917e-10	tran	Down
Dlo_027984.2	5.22754	6.16604e-153	1.59506e-151	LTCONS_00047256	-1.04751	7.69538e-114	1.49236e-112	tran	Up
Dlo_026811.1	6.84549	1.48817e-35	1.0625e-34	LTCONS_00045111	6.33985	8.12798e-05	0.00017672	cis_mRNA_up10k	Up
Dlo_026547.1	3.07529	3.47756e-17	1.47722e-16	LTCONS_00033456	6.6704	1.0893e-30	6.90385e-30	tran	Up
Dlo_025714.2	1.39868	0	0	LTCONS_00043464	-1.25298	3.37548e-06	8.20781e-06	cis_mRNA_up10k	Up
Dlo_027913.1	-2.07241	2.24016e-05	5.10818e-05	LTCONS_00054381	-2.05658	0.000225538	0.00047106	tran	Down
Dlo_026011.1	-1.92057	1.41589e-05	3.28021e-05	LTCONS_00043690	-1.52143	2.14886e-107	3.91898e-106	cis_mRNA_overlap	Down
Dlo_026754.2	-1.4636	0	0	LTCONS_00033189	-1.9087	1.01463e-52	9.9832e-52	tran	Down
Dlo_028050.1	5.24159	4.0012e-10	1.24373e-09	LTCONS_00047280	9.87191	1.19375e-44	1.02574e-43	cis_mRNA_dw20k	Up
Dlo_028045.1	1.87124	7.6525e-71	9.56129e-70	LTCONS_00047280	9.87191	1.19375e-44	1.02574e-43	cis_mRNA_up10k	Up
Dlo_026811.1	6.84549	1.48817e-35	1.0625e-34	LTCONS_00045110	6.35755	1.40032e-08	3.99058e-08	cis_mRNA_up10k	Up
Dlo_027890.1	6.18982	8.12798e-05	0.000176763	LTCONS_00047032	3.2854	7.1304e-05	0.000155992	cis_mRNA_dw20k	Up
Dlo_026313.1	-2.49118	2.73238e-210	1.02855e-208	LTCONS_00044338	-2.12188	1.37614e-18	6.14095e-18	cis_mRNA_dw20k	Down
Dlo_026691.1	-2.11757	9.00514e-107	1.63352e-105	LTCONS_00013560	-1.51051	1.21853e-26	6.95759e-26	tran	Down
Dlo_026313.1	-2.49118	2.73238e-210	1.02855e-208	LTCONS_00044339	-1.17365	2.08328e-10	6.5758e-10	cis_mRNA_dw20k	Down
Dlo_025670.2	2.43694	1.67532e-148	4.20309e-147	LTCONS_00043126	1.06529	0.000267286	0.000554289	cis_mRNA_up10k	Up
Dlo_027799.1	-3.05209	5.74116e-13	2.04982e-12	LTCONS_00048408	-3.14975	8.37254e-08	2.27689e-07	tran	Down
Dlo_027798.1	-4.85798	9.3214e-05	0.000201376	LTCONS_00048408	-3.14975	8.37254e-08	2.27689e-07	tran	Down
Dlo_027671.1	1.53201	7.08096e-46	6.20411e-45	LTCONS_00035251	3.18994	1.28448e-48	1.17688e-47	tran	Up
Dlo_028045.1	1.87124	7.6525e-71	9.56129e-70	LTCONS_00047270	3.52655	6.1653e-39	4.75615e-38	cis_mRNA_dw20k	Up
Dlo_027989.1	4.16993	2.5166e-07	6.63507e-07	LTCONS_00057252	3.654	1.89355e-11	6.3042e-11	tran	Up
Dlo_026989.1	-2.49354	3.0585e-08	8.52905e-08	LTCONS_00045469	5.39232	2.3919e-34	1.65856e-33	cis_mRNA_up10k	Down
Dlo_026990.1	3.43366	1.55857e-112	2.98573e-111	LTCONS_00045469	5.39232	2.3919e-34	1.65856e-33	cis_mRNA_up10k	Up
Dlo_026011.1	-1.92057	1.41589e-05	3.28021e-05	LTCONS_00043692	-1.26421	4.702e-22	2.35876e-21	cis_mRNA_overlap	Down
Dlo_027224.1	3.66459	3.48888e-107	6.34446e-106	LTCONS_00045861	2.75352	3.27532e-36	2.37461e-35	cis_mRNA_overlap	Up
Dlo_027220.1	1.8289	0	0	LTCONS_00045861	2.75352	3.27532e-36	2.37461e-35	cis_mRNA_overlap	Up
Dlo_027496.1	-1.91073	1.41751e-06	3.54316e-06	LTCONS_00046303	-2.14684	5.46844e-05	0.000120808	tran	Down
Dlo_026547.1	3.07529	3.47756e-17	1.47722e-16	LTCONS_00012844	7.46761	9.31202e-06	2.18814e-05	tran	Up
Dlo_026547.1	3.07529	3.47756e-17	1.47722e-16	LTCONS_00038462	3.80047	4.05622e-07	1.05349e-06	tran	Up
Dlo_025616.1	2.03953	8.87008e-05	0.000192163	LTCONS_00042994	-1.46815	9.36664e-10	2.85514e-09	cis_mRNA_up10k	Up
Dlo_026919.1	-4.20023	0	0	LTCONS_00013673	1.07187	3.30338e-05	7.43606e-05	tran	Down
Dlo_029571.1	3.43105	2.59798e-87	3.88991e-86	LTCONS_00050060	8.87652	1.12328e-17	4.85243e-17	cis_mRNA_up10k	Up
Dlo_028871.1	1.40152	1.06645e-05	2.49464e-05	LTCONS_00048806	1.11497	9.06452e-45	7.79789e-44	cis_mRNA_dw20k	Up
Dlo_028870.1	1.29365	2.25554e-06	5.55815e-06	LTCONS_00048806	1.11497	9.06452e-45	7.79789e-44	cis_mRNA_up10k	Up
Dlo_030034.4	1.08057	2.76458e-08	7.74567e-08	LTCONS_00050759	3.48997	1.06906e-91	1.68421e-90	cis_mRNA_up10k	Up
Dlo_028648.2	1.76734	5.61732e-07	1.44195e-06	LTCONS_00048308	-1.58496	4.73156e-08	1.30518e-07	tran	Up
Dlo_028653.1	-1.83494	6.36226e-11	2.06394e-10	LTCONS_00048335	-1.9251	4.84196e-45	4.18333e-44	cis_mRNA_up10k	Down
Dlo_030034.4	1.08057	2.76458e-08	7.74567e-08	LTCONS_00050760	2.27934	2.20792e-06	5.44476e-06	cis_mRNA_up10k	Up
Dlo_029042.1	-1.03435	5.78804e-16	2.34824e-15	LTCONS_00049128	-1.48829	4.41498e-07	1.14384e-06	cis_mRNA_dw20k	Down
Dlo_030595.1	1.2238	1.07003e-07	2.8912e-07	LTCONS_00051683	1.91744	0	0	cis_mRNA_dw20k	Up
Dlo_028467.2	-2.46553	1.16335e-106	2.10511e-105	LTCONS_00047988	2.8679	6.59842e-10	2.02972e-09	cis_mRNA_overlap	Down
Dlo_028871.1	1.40152	1.06645e-05	2.49464e-05	LTCONS_00048939	1.20008	8.35746e-20	3.88563e-19	cis_mRNA_dw20k	Up
Dlo_028870.1	1.29365	2.25554e-06	5.55815e-06	LTCONS_00048939	1.20008	8.35746e-20	3.88563e-19	cis_mRNA_up10k	Up
Dlo_030054.1	3.04103	0	0	LTCONS_00038783	6.55341	1.34796e-27	7.89611e-27	tran	Up
Dlo_029728.1	-1.6601	4.27184e-08	1.18199e-07	LTCONS_00050286	-1.50144	0.000468598	0.000947557	cis_mRNA_up10k	Down
Dlo_030595.1	1.2238	1.07003e-07	2.8912e-07	LTCONS_00051656	2.38247	8.08316e-18	3.51109e-17	cis_mRNA_overlap	Up
Dlo_029847.1	-1.67666	0	0	LTCONS_00050485	-3.67807	2.23098e-09	6.66136e-09	cis_mRNA_up10k	Down
Dlo_028574.1	-1.45138	1.00604e-05	2.35796e-05	LTCONS_00048408	-3.14975	8.37254e-08	2.27689e-07	cis_mRNA_dw20k	Down
Dlo_029715.1	-1.35557	3.35128e-40	2.64977e-39	LTCONS_00050291	-3.62449	1.81269e-06	4.49931e-06	cis_mRNA_dw20k	Down
Dlo_029712.1	-2.18851	9.08466e-39	6.98503e-38	LTCONS_00050291	-3.62449	1.81269e-06	4.49931e-06	cis_mRNA_up10k	Down
Dlo_029671.1	-1.22239	4.40488e-05	9.80791e-05	LTCONS_00050287	2.87447	4.13842e-11	1.35589e-10	cis_mRNA_dw20k	Down
Dlo_030054.1	3.04103	0	0	LTCONS_00008187	1.19602	2.49634e-38	1.89787e-37	tran	Up
Dlo_028434.1	2.49025	3.78756e-38	2.86275e-37	LTCONS_00020631	1.20841	1.82022e-44	1.55797e-43	tran	Up
Dlo_029871.1	1.48745	2.50874e-09	7.47097e-09	LTCONS_00050518	1.09297	4.31492e-16	1.75966e-15	cis_mRNA_overlap	Up
Dlo_028822.1	-4.39232	1.93221e-05	4.43165e-05	LTCONS_00048724	2.36493	2.40496e-28	1.43646e-27	cis_mRNA_dw20k	Down
Dlo_030603.1	-2.4548	1.15601e-23	6.08369e-23	LTCONS_00051687	-2.43558	4.50336e-111	8.51235e-110	cis_mRNA_dw20k	Down
Dlo_030341.1	-3.86224	3.94082e-80	5.50068e-79	LTCONS_00051390	1.39855	1.86299e-06	4.62002e-06	cis_mRNA_dw20k	Down
Dlo_029276.1	4.58849	4.9522e-54	4.97251e-53	LTCONS_00049777	3.56828	5.23996e-20	2.45486e-19	cis_mRNA_dw20k	Up
Dlo_029277.1	4.55459	7.92124e-07	2.01459e-06	LTCONS_00049777	3.56828	5.23996e-20	2.45486e-19	cis_mRNA_dw20k	Up
Dlo_028136.1	-2.1652	2.14872e-06	5.30738e-06	LTCONS_00030101	-1.67807	1.90609e-07	5.06696e-07	tran	Down
Dlo_030603.1	-2.4548	1.15601e-23	6.08369e-23	LTCONS_00051686	-2.11548	1.39591e-05	3.2346e-05	cis_mRNA_dw20k	Down
Dlo_028136.1	-2.1652	2.14872e-06	5.30738e-06	LTCONS_00030102	-3.20387	1.68746e-22	8.59229e-22	tran	Down
Dlo_029220.1	-1.52823	1.03771e-182	3.27667e-181	LTCONS_00049434	-2.11151	1.84123e-14	7.04711e-14	cis_mRNA_up10k	Down
Dlo_029217.1	1.40808	9.07508e-10	2.76895e-09	LTCONS_00049434	-2.11151	1.84123e-14	7.04711e-14	cis_mRNA_dw20k	Up
Dlo_033035.1	7.03342	4.27412e-64	4.92686e-63	LTCONS_00055767	4.12102	3.74764e-49	3.45598e-48	cis_mRNA_dw20k	Up
Dlo_031781.1	2.30849	1.0812e-37	8.09292e-37	LTCONS_00053712	-3.10852	1.66662e-05	3.8441e-05	cis_mRNA_up10k	Up
Dlo_030971.1	-1.04231	1.52847e-11	5.11347e-11	LTCONS_00052312	2.47573	0.000176596	0.000372349	cis_mRNA_dw20k	Down
Dlo_032379.1	2.98903	1.59935e-44	1.37025e-43	LTCONS_00054739	1.83045	8.34704e-99	1.4006e-97	cis_mRNA_dw20k	Up
Dlo_033167.1	4.80735	2.1966e-06	5.41897e-06	LTCONS_00055967	-6.40939	4.79414e-05	0.00010644	cis_mRNA_dw20k	Up
Dlo_032634.1	2.26402	1.10546e-15	4.43875e-15	LTCONS_00027975	2.64998	3.34554e-06	8.14624e-06	tran	Up
Dlo_032917.2	1.04938	4.48916e-90	6.9335e-89	LTCONS_00055611	-3.57154	1.01016e-18	4.52613e-18	cis_mRNA_dw20k	Up
Dlo_033167.1	4.80735	2.1966e-06	5.41897e-06	LTCONS_00055958	1.23644	2.6514e-25	1.4551e-24	cis_mRNA_up10k	Up
Dlo_032399.3	2.42084	4.05902e-11	1.33057e-10	LTCONS_00054777	1.96111	1.13913e-07	3.07264e-07	cis_mRNA_up10k	Up
Dlo_033371.2	1.08907	2.33418e-08	6.56777e-08	LTCONS_00056292	1.41943	8.98356e-08	2.43915e-07	cis_mRNA_dw20k	Up
Dlo_032236.2	3.73207	1.45069e-85	2.13581e-84	LTCONS_00054491	1.7622	2.3675e-82	3.37296e-81	cis_mRNA_overlap	Up
Dlo_031170.1	-2.03449	7.62292e-27	4.38494e-26	LTCONS_00052684	-2.13493	3.56122e-10	1.11104e-09	tran	Down
Dlo_031168.1	-1.14594	2.96968e-05	6.71093e-05	LTCONS_00052684	-2.13493	3.56122e-10	1.11104e-09	cis_mRNA_overlap	Down
Dlo_031394.1	1.90689	7.15664e-05	0.000156504	LTCONS_00038783	6.55341	1.34796e-27	7.89611e-27	tran	Up
Dlo_031932.1	2.75875	6.46862e-27	3.72728e-26	LTCONS_00053965	2.3837	1.96349e-62	2.22381e-61	cis_mRNA_overlap	Up
Dlo_031934.2	-7.96578	7.37708e-28	4.34967e-27	LTCONS_00053965	2.3837	1.96349e-62	2.22381e-61	cis_mRNA_dw20k	Down
Dlo_031112.1	-1.69011	2.15602e-47	1.93362e-46	LTCONS_00052626	1.47434	2.23818e-31	1.43965e-30	cis_mRNA_up10k	Down
Dlo_031170.1	-2.03449	7.62292e-27	4.38494e-26	LTCONS_00052691	-2.48543	0.000111346	0.000238931	cis_mRNA_overlap	Down
Dlo_032402.2	6.08037	1.4042e-53	1.40166e-52	LTCONS_00054780	5.37255	2.92574e-22	1.47779e-21	tran	Up
Dlo_031393.1	2.02697	1.47673e-47	1.32927e-46	LTCONS_00008187	1.19602	2.49634e-38	1.89787e-37	tran	Up
Dlo_031972.1	1.25767	3.19242e-07	8.35244e-07	LTCONS_00054079	3.85086	2.13782e-19	9.78253e-19	cis_mRNA_up10k	Up
Dlo_033448.1	1.1133	1.97261e-07	5.23874e-07	LTCONS_00056420	-2.26849	5.01904e-06	1.20494e-05	cis_mRNA_up10k	Up
Dlo_032917.2	1.04938	4.48916e-90	6.9335e-89	LTCONS_00055572	-2.58496	4.1087e-18	1.80031e-17	cis_mRNA_dw20k	Up
Dlo_031039.1	1.55189	6.50584e-46	5.70929e-45	LTCONS_00052446	2.15765	5.39714e-12	1.85011e-11	cis_mRNA_overlap	Up
Dlo_032526.1	1.10114	6.74292e-170	1.98682e-168	LTCONS_00054907	-2.65821	3.82072e-05	8.5591e-05	cis_mRNA_up10k	Up
Dlo_032402.2	6.08037	1.4042e-53	1.40166e-52	LTCONS_00054798	7.47573	9.39912e-22	4.67358e-21	cis_mRNA_up10k	Up
Dlo_031115.1	1.06769	5.84384e-46	5.13345e-45	LTCONS_00052549	1.5879	0	0	cis_mRNA_dw20k	Up
Dlo_031727.1	-2.72142	2.3884e-25	1.31207e-24	LTCONS_00053670	-1.94877	0.000229538	0.000478983	cis_mRNA_dw20k	Down
Dlo_032981.1	1.22463	1.54185e-08	4.38058e-08	LTCONS_00055706	1.58496	4.234e-08	1.17181e-07	cis_mRNA_dw20k	Up
Dlo_033167.1	4.80735	2.1966e-06	5.41897e-06	LTCONS_00055957	1.23644	2.6514e-25	1.45492e-24	cis_mRNA_up10k	Up
Dlo_033035.1	7.03342	4.27412e-64	4.92686e-63	LTCONS_00055769	6.90689	1.63446e-41	1.3244e-40	cis_mRNA_overlap	Up
Dlo_034020.1	5.37938	1.15509e-190	3.85146e-189	LTCONS_00047256	-1.04751	7.69538e-114	1.49236e-112	tran	Up
Dlo_034108.1	1.02137	0.000174657	0.00036842	LTCONS_00057419	1.31942	1.15003e-10	3.67637e-10	cis_mRNA_overlap	Up
dlo_035733.1	1.12131	4.32698e-08	1.19672e-07	LTCONS_00001142	1.47717	5.22414e-13	1.86946e-12	tran	Up
dlo_034767.1	4.72447	4.39638e-113	8.46995e-112	LTCONS_00014323	1.17351	0	0	cis_mRNA_overlap	Up
dlo_034931.1	1.75899	2.87356e-11	9.48174e-11	LTCONS_00030223	1.1565	1.16082e-05	2.70821e-05	cis_mRNA_dw20k	Up
dlo_037259.1	-1.35879	3.31146e-217	1.28607e-215	LTCONS_00029843	-1.55376	1.6241e-280	8.46223e-279	cis_mRNA_overlap	Down
Dlo_034011.1	1.19736	1.14115e-05	2.6633e-05	LTCONS_00057244	2.68072	3.10144e-05	6.99614e-05	cis_mRNA_dw20k	Up
Dlo_034012.1	2.42033	5.87906e-05	0.000129542	LTCONS_00057244	2.68072	3.10144e-05	6.99614e-05	cis_mRNA_dw20k	Up
dlo_035026.1	-2.01495	1.28577e-14	4.95122e-14	LTCONS_00050203	-3.20163	8.37254e-08	2.27675e-07	cis_mRNA_dw20k	Down
Dlo_033765.1	-1.70302	2.23846e-16	9.24148e-16	LTCONS_00056832	-5.88264	5.63476e-53	5.56283e-52	cis_mRNA_up10k	Down
Dlo_033765.1	-1.70302	2.23846e-16	9.24148e-16	LTCONS_00056831	-4.09452	6.17298e-24	3.26853e-23	cis_mRNA_up10k	Down
dlo_034767.1	4.72447	4.39638e-113	8.46995e-112	LTCONS_00014324	1.74502	0	0	cis_mRNA_overlap	Up
dlo_039194.1	-1.83625	4.14896e-60	4.56075e-59	LTCONS_00043126	1.06529	0.000267286	0.000554289	tran	Down
Dlo_034020.1	5.37938	1.15509e-190	3.85146e-189	LTCONS_00057252	3.654	1.89355e-11	6.3042e-11	cis_mRNA_up10k	Up
dlo_034208.1	1.32193	1.4683e-07	3.92593e-07	LTCONS_00033354	1.50363	2.56688e-32	1.68903e-31	cis_mRNA_overlap	Up
dlo_039194.1	-1.83625	4.14896e-60	4.56075e-59	LTCONS_00033354	1.50363	2.56688e-32	1.68903e-31	cis_mRNA_dw20k	Down
Dlo_034020.1	5.37938	1.15509e-190	3.85146e-189	LTCONS_00057251	7	4.5227e-06	1.09018e-05	cis_mRNA_up10k	Up
dlo_037548.1	-1.03587	1.76792e-21	8.70627e-21	LTCONS_00052769	-6.65821	7.28672e-15	2.83344e-14	cis_mRNA_dw20k	Down
dlo_037410.1	-1.58142	4.8239e-12	1.65838e-11	LTCONS_00020063	-1.75055	2.25188e-45	1.95592e-44	cis_mRNA_dw20k	Down
dlo_034191.1	2.28024	3.2091e-147	7.96942e-146	LTCONS_00001691	3.28878	1.97526e-44	1.68969e-43	tran	Up
Dlo_033737.1	2.46713	3.6515e-06	8.85894e-06	LTCONS_00014179	9.39874	7.71974e-206	2.82161e-204	tran	Up
