# Supplementary material for: Genome-wide identification and characterization of long non-coding RNAs involved in the early somatic embryogenesis in Dimocarpus longan Lour
Source: BMC Genomics. 2018 Nov 6;19:805. doi: 10.1186/s12864-018-5158-z (PMC6219066; doi:10.1186/s12864-018-5158-z)
Supplement: Supplementary file 6 — Table S5. lncRNAs predicted as target genes of miRNAs. (XLS 1057 kb) [file 12864_2018_5158_MOESM6_ESM.xls]

## Sheet: Table S5
Table S5 The lncRNAs predicted as target genes of miRNAs
miRNA_Acc.	Target_Acc.	Expectation	UPE	Inhibition	Multiplicity
dlo-miR1436	LTCONS_00016765	3	10.247	Cleavage	1
dlo-miR1436	LTCONS_00046207	3	6.336	Cleavage	1
dlo-miR1436	LTCONS_00046205	3	6.336	Cleavage	1
dlo-miR1436	LTCONS_00046206	3	6.336	Cleavage	1
dlo-miR1436	LTCONS_00046204	3	6.336	Cleavage	1
dlo-miR1436	LTCONS_00046831	3	11.68	Translation	1
dlo-miR1436	LTCONS_00056913	3.5	19.314	Translation	1
dlo-miR1436	LTCONS_00047713	3.5	11.579	Translation	1
dlo-miR1436	LTCONS_00017694	3.5	5.471	Translation	2
dlo-miR1436	LTCONS_00041513	3.5	12.282	Cleavage	2
dlo-miR1436	LTCONS_00017693	3.5	5.471	Translation	2
dlo-miR1436	LTCONS_00041514	3.5	12.282	Cleavage	2
dlo-miR1436	LTCONS_00006799	3.5	16.028	Cleavage	1
dlo-miR1436	LTCONS_00008278	3.5	13.391	Cleavage	1
dlo-miR1436	LTCONS_00008277	3.5	13.391	Cleavage	1
dlo-miR1436	LTCONS_00008270	3.5	13.391	Cleavage	1
dlo-miR1436	LTCONS_00008276	3.5	13.391	Cleavage	1
dlo-miR1436	LTCONS_00008273	3.5	13.391	Cleavage	1
dlo-miR1436	LTCONS_00008275	3.5	13.391	Cleavage	1
dlo-miR1436	LTCONS_00008279	3.5	13.391	Cleavage	1
dlo-miR1436	LTCONS_00008274	3.5	13.391	Cleavage	1
dlo-miR1436	LTCONS_00008269	3.5	13.391	Cleavage	1
dlo-miR1436	LTCONS_00008271	3.5	13.391	Cleavage	1
dlo-miR1436	LTCONS_00015279	3.5	16.777	Translation	1
dlo-miR1436	LTCONS_00014097	4	14.018	Cleavage	1
dlo-miR1436	LTCONS_00036897	4	13.05	Cleavage	1
dlo-miR1436	LTCONS_00017815	4	8.631	Translation	1
dlo-miR1436	LTCONS_00008448	4	17.764	Translation	1
dlo-miR1436	LTCONS_00008450	4	16.884	Translation	1
dlo-miR1436	LTCONS_00008449	4	17.764	Translation	1
dlo-miR1436	LTCONS_00008456	4	14.094	Translation	1
dlo-miR1436	LTCONS_00008451	4	16.884	Translation	1
dlo-miR1436	LTCONS_00054845	4	5.027	Translation	2
dlo-miR1436	LTCONS_00008454	4	16.884	Translation	1
dlo-miR1436	LTCONS_00008455	4	14.094	Translation	1
dlo-miR1436	LTCONS_00008453	4	16.884	Translation	1
dlo-miR1436	LTCONS_00009493	4	7.024	Translation	1
dlo-miR1436	LTCONS_00016624	4	12.018	Translation	1
dlo-miR1436	LTCONS_00020467	4	19.014	Translation	1
dlo-miR1436	LTCONS_00036442	4	14.5	Translation	1
dlo-miR1436	LTCONS_00024395	4	10.692	Translation	1
dlo-miR1436	LTCONS_00024396	4	10.692	Translation	1
dlo-miR1436	LTCONS_00024393	4	10.692	Translation	1
dlo-miR1436	LTCONS_00024398	4	10.692	Translation	1
dlo-miR1436	LTCONS_00024397	4	10.692	Translation	1
dlo-miR1436	LTCONS_00024394	4	10.692	Translation	1
dlo-miR1436	LTCONS_00054199	4	15.172	Cleavage	1
dlo-miR1436	LTCONS_00005030	4	5.847	Translation	1
dlo-miR1436	LTCONS_00051062	4	2.728	Translation	2
dlo-miR1436	LTCONS_00054198	4	15.21	Cleavage	1
dlo-miR1436	LTCONS_00009629	4	7.927	Translation	2
dlo-miR1436	LTCONS_00035084	4	2.779	Translation	1
dlo-miR1436	LTCONS_00027602	4	6.622	Translation	1
dlo-miR1436	LTCONS_00008305	4	14.623	Cleavage	1
dlo-miR1436	LTCONS_00008306	4	14.623	Cleavage	1
dlo-miR1436	LTCONS_00008303	4	14.623	Cleavage	1
dlo-miR1436	LTCONS_00035083	4	2.779	Translation	1
dlo-miR1436	LTCONS_00037110	4	14.764	Cleavage	1
dlo-miR1436	LTCONS_00004111	4	3.558	Translation	2
dlo-miR1436	LTCONS_00001019	4	16.233	Cleavage	1
dlo-miR1436	LTCONS_00046874	4.5	13.119	Cleavage	1
dlo-miR1436	LTCONS_00023769	4.5	19.494	Cleavage	1
dlo-miR1436	LTCONS_00025928	4.5	11.288	Cleavage	1
dlo-miR1436	LTCONS_00019036	4.5	6.175	Cleavage	1
dlo-miR1436	LTCONS_00027757	4.5	6.039	Cleavage	1
dlo-miR1436	LTCONS_00034516	4.5	21.384	Cleavage	1
dlo-miR1436	LTCONS_00056938	4.5	6.246	Cleavage	1
dlo-miR1436	LTCONS_00024937	4.5	14.607	Translation	1
dlo-miR1436	LTCONS_00037173	4.5	14.948	Translation	1
dlo-miR1436	LTCONS_00007259	4.5	19.257	Cleavage	1
dlo-miR1436	LTCONS_00037156	4.5	8.847	Cleavage	1
dlo-miR1436	LTCONS_00038899	4.5	5.155	Translation	1
dlo-miR1436	LTCONS_00037157	4.5	8.847	Cleavage	1
dlo-miR1436	LTCONS_00008084	4.5	3.475	Translation	1
dlo-miR1436	LTCONS_00037834	4.5	9.81	Translation	1
dlo-miR1436	LTCONS_00030855	4.5	6.564	Translation	1
dlo-miR1436	LTCONS_00007866	4.5	15.714	Translation	1
dlo-miR1436	LTCONS_00028110	4.5	11.678	Cleavage	1
dlo-miR1436	LTCONS_00008055	4.5	16.338	Cleavage	1
dlo-miR1436	LTCONS_00009809	4.5	20.769	Cleavage	1
dlo-miR1436	LTCONS_00037835	4.5	6.038	Translation	1
dlo-miR1436	LTCONS_00030854	4.5	6.564	Translation	1
dlo-miR1436	LTCONS_00003995	4.5	17.909	Cleavage	1
dlo-miR1436	LTCONS_00023093	4.5	3.603	Translation	2
dlo-miR1436	LTCONS_00023094	4.5	3.603	Translation	2
dlo-miR1436	LTCONS_00023095	4.5	3.603	Translation	2
dlo-miR1436	LTCONS_00023092	4.5	3.603	Translation	2
dlo-miR1436	LTCONS_00023096	4.5	3.603	Translation	2
dlo-miR1436	LTCONS_00023547	4.5	10.954	Cleavage	1
dlo-miR1436	LTCONS_00016031	4.5	4.608	Translation	1
dlo-miR1436	LTCONS_00046788	4.5	20.877	Translation	1
dlo-miR1436	LTCONS_00009629	4.5	3.511	Translation	2
dlo-miR1436	LTCONS_00032403	4.5	3.809	Translation	1
dlo-miR1436	LTCONS_00025392	4.5	9.145	Cleavage	1
dlo-miR1436	LTCONS_00024153	4.5	7.634	Translation	1
dlo-miR1436	LTCONS_00025391	4.5	9.145	Cleavage	1
dlo-miR1436	LTCONS_00018208	4.5	10.683	Translation	2
dlo-miR1436	LTCONS_00036846	4.5	15.351	Translation	2
dlo-miR1436	LTCONS_00053241	4.5	14.656	Translation	1
dlo-miR1436	LTCONS_00039999	4.5	12.196	Translation	1
dlo-miR1436	LTCONS_00003197	4.5	16.09	Translation	1
dlo-miR1436	LTCONS_00024492	4.5	16.997	Translation	1
dlo-miR1436	LTCONS_00055497	4.5	2.722	Translation	1
dlo-miR1436	LTCONS_00009540	4.5	13.43	Translation	1
dlo-miR1436	LTCONS_00027758	4.5	4.817	Translation	1
dlo-miR1436	LTCONS_00045158	4.5	11.268	Cleavage	1
dlo-miR1436	LTCONS_00045159	4.5	11.268	Cleavage	1
dlo-miR1436	LTCONS_00045157	4.5	11.268	Cleavage	1
dlo-miR1436	LTCONS_00051427	4.5	10.525	Translation	1
dlo-miR1436	LTCONS_00045505	4.5	11.273	Translation	1
dlo-miR1436	LTCONS_00051421	4.5	10.525	Translation	1
dlo-miR1436	LTCONS_00051419	4.5	10.525	Translation	1
dlo-miR1436	LTCONS_00051422	4.5	10.525	Translation	1
dlo-miR1436	LTCONS_00024900	4.5	6.167	Translation	1
dlo-miR1436	LTCONS_00053711	4.5	8.347	Translation	1
dlo-miR1436	LTCONS_00017694	5	19.52	Translation	2
dlo-miR1436	LTCONS_00041513	5	9.256	Cleavage	2
dlo-miR1436	LTCONS_00017693	5	19.52	Translation	2
dlo-miR1436	LTCONS_00041514	5	9.256	Cleavage	2
dlo-miR1436	LTCONS_00006511	5	10.047	Cleavage	1
dlo-miR1436	LTCONS_00054845	5	5.394	Translation	2
dlo-miR1436	LTCONS_00018677	5	13.837	Cleavage	1
dlo-miR1436	LTCONS_00056570	5	17.682	Cleavage	1
dlo-miR1436	LTCONS_00005176	5	6.17	Cleavage	1
dlo-miR1436	LTCONS_00022298	5	14.084	Cleavage	1
dlo-miR1436	LTCONS_00022299	5	14.084	Cleavage	1
dlo-miR1436	LTCONS_00022300	5	14.084	Cleavage	1
dlo-miR1436	LTCONS_00023093	5	11.048	Translation	2
dlo-miR1436	LTCONS_00023094	5	11.048	Translation	2
dlo-miR1436	LTCONS_00023095	5	11.048	Translation	2
dlo-miR1436	LTCONS_00023092	5	11.048	Translation	2
dlo-miR1436	LTCONS_00023096	5	11.048	Translation	2
dlo-miR1436	LTCONS_00001786	5	9.207	Cleavage	1
dlo-miR1436	LTCONS_00001787	5	10.414	Cleavage	1
dlo-miR1436	LTCONS_00001785	5	12.233	Cleavage	1
dlo-miR1436	LTCONS_00001784	5	9.207	Cleavage	1
dlo-miR1436	LTCONS_00004805	5	8.373	Cleavage	1
dlo-miR1436	LTCONS_00051062	5	11.999	Translation	2
dlo-miR1436	LTCONS_00009611	5	9.437	Cleavage	1
dlo-miR1436	LTCONS_00018208	5	4.456	Cleavage	2
dlo-miR1436	LTCONS_00036846	5	13.257	Translation	2
dlo-miR1436	LTCONS_00004111	5	0.125	Translation	2
dlo-miR1436	LTCONS_00034735	5	10.194	Cleavage	1
dlo-miR1436	LTCONS_00015638	5	2.972	Translation	1
dlo-miR1436	LTCONS_00004810	5	16.134	Translation	1
dlo-miR1436	LTCONS_00057311	5	16.149	Translation	1
dlo-miR1436	LTCONS_00057310	5	16.149	Translation	1
dlo-miR1436	LTCONS_00057313	5	16.146	Translation	1
dlo-miR1436	LTCONS_00057309	5	16.149	Translation	1
dlo-miR1436	LTCONS_00057312	5	16.149	Translation	1
dlo-miR1436	LTCONS_00011820	5	9.612	Cleavage	1
dlo-miR1436	LTCONS_00055524	5	10.783	Translation	1
dlo-miR1436	LTCONS_00055521	5	10.783	Translation	1
dlo-miR1436	LTCONS_00049041	5	10.618	Translation	1
dlo-miR1436	LTCONS_00055520	5	10.783	Translation	1
dlo-miR1436	LTCONS_00044175	5	12.867	Cleavage	1
dlo-miR1436	LTCONS_00008316	5	9.845	Translation	1
dlo-miR1436	LTCONS_00028982	5	17.747	Cleavage	1
dlo-miR1436	LTCONS_00024932	5	14.818	Cleavage	1
dlo-miR1436	LTCONS_00009653	5	13.583	Cleavage	1
dlo-miR1436	LTCONS_00020050	5	10.69	Cleavage	1
dlo-miR1436	LTCONS_00003712	5	19.149	Translation	1
dlo-miR1436	LTCONS_00024188	5	14.046	Translation	1
dlo-miR1436	LTCONS_00030244	5	18.922	Translation	2
dlo-miR1436	LTCONS_00030244	5	18.423	Translation	2
dlo-miR1436	LTCONS_00024189	5	14.046	Translation	1
dlo-miR1436	LTCONS_00046157	5	10.316	Translation	1
dlo-miR1436	LTCONS_00038898	5	11.866	Cleavage	1
dlo-miR1436	LTCONS_00046413	5	21.478	Cleavage	1
dlo-miR1436	LTCONS_00017063	5	13.838	Translation	1
dlo-miR1436	LTCONS_00046412	5	21.478	Cleavage	1
dlo-miR1436	LTCONS_00017062	5	13.838	Translation	1
dlo-miR1436	LTCONS_00004644	5	19.577	Cleavage	1
dlo-miR1436	LTCONS_00015534	5	10.401	Translation	1
dlo-miR1436	LTCONS_00051624	5	7.635	Translation	1
dlo-miR1436	LTCONS_00026155	5	9.034	Cleavage	1
dlo-miR1436	LTCONS_00047496	5	1.78	Translation	1
dlo-miR1436	LTCONS_00040064	5	21.197	Cleavage	1
dlo-miR1436	LTCONS_00050369	5	6.779	Translation	1
dlo-miR1436	LTCONS_00043478	5	3.455	Translation	1
dlo-miR1436	LTCONS_00006798	5	7.003	Translation	1
dlo-miR1436	LTCONS_00039415	5	8.414	Translation	1
dlo-miR1510a	LTCONS_00046804	3	5.427	Cleavage	1
dlo-miR1510a	LTCONS_00003087	3	18.327	Cleavage	1
dlo-miR1510a	LTCONS_00045112	3	8.778	Translation	2
dlo-miR1510a	LTCONS_00048029	3.5	14.124	Cleavage	1
dlo-miR1510a	LTCONS_00006666	3.5	7.845	Cleavage	1
dlo-miR1510a	LTCONS_00032633	3.5	6.828	Cleavage	1
dlo-miR1510a	LTCONS_00032634	3.5	6.828	Cleavage	1
dlo-miR1510a	LTCONS_00008484	3.5	15.228	Cleavage	1
dlo-miR1510a	LTCONS_00011239	3.5	11.82	Cleavage	2
dlo-miR1510a	LTCONS_00021520	3.5	17.721	Cleavage	2
dlo-miR1510a	LTCONS_00050458	3.5	12.439	Translation	1
dlo-miR1510a	LTCONS_00050454	3.5	12.439	Translation	1
dlo-miR1510a	LTCONS_00050456	3.5	12.439	Translation	1
dlo-miR1510a	LTCONS_00050457	3.5	12.439	Translation	1
dlo-miR1510a	LTCONS_00050459	3.5	12.439	Translation	1
dlo-miR1510a	LTCONS_00050455	3.5	12.439	Translation	1
dlo-miR1510a	LTCONS_00011353	3.5	7.659	Cleavage	1
dlo-miR1510a	LTCONS_00056938	3.5	10.57	Translation	1
dlo-miR1510a	LTCONS_00036382	3.5	15.924	Cleavage	1
dlo-miR1510a	LTCONS_00053477	3.5	18.14	Cleavage	1
dlo-miR1510a	LTCONS_00011325	3.5	11.919	Cleavage	1
dlo-miR1510a	LTCONS_00021184	4	10.681	Cleavage	1
dlo-miR1510a	LTCONS_00021183	4	10.681	Cleavage	1
dlo-miR1510a	LTCONS_00052707	4	7.911	Cleavage	1
dlo-miR1510a	LTCONS_00026991	4	14.832	Cleavage	1
dlo-miR1510a	LTCONS_00035737	4	15.169	Cleavage	1
dlo-miR1510a	LTCONS_00002667	4	6.052	Cleavage	1
dlo-miR1510a	LTCONS_00010001	4	18.515	Cleavage	1
dlo-miR1510a	LTCONS_00043026	4	14.382	Translation	1
dlo-miR1510a	LTCONS_00002764	4	16.104	Translation	1
dlo-miR1510a	LTCONS_00020382	4	16.822	Translation	1
dlo-miR1510a	LTCONS_00011517	4	6.172	Translation	1
dlo-miR1510a	LTCONS_00038267	4	15.075	Cleavage	2
dlo-miR1510a	LTCONS_00056683	4	6.183	Translation	1
dlo-miR1510a	LTCONS_00027973	4	2.785	Translation	1
dlo-miR1510a	LTCONS_00043081	4	6.71	Cleavage	1
dlo-miR1510a	LTCONS_00001629	4	10.479	Translation	3
dlo-miR1510a	LTCONS_00045194	4	23.284	Cleavage	1
dlo-miR1510a	LTCONS_00023290	4	10.174	Translation	1
dlo-miR1510a	LTCONS_00030123	4	11.034	Cleavage	2
dlo-miR1510a	LTCONS_00023291	4	10.174	Translation	1
dlo-miR1510a	LTCONS_00011327	4	22.338	Translation	1
dlo-miR1510a	LTCONS_00011328	4	22.338	Translation	1
dlo-miR1510a	LTCONS_00054845	4	14.968	Cleavage	2
dlo-miR1510a	LTCONS_00036836	4	6.237	Translation	1
dlo-miR1510a	LTCONS_00007816	4	12.607	Cleavage	1
dlo-miR1510a	LTCONS_00007817	4	12.607	Cleavage	1
dlo-miR1510a	LTCONS_00005850	4	19.377	Translation	1
dlo-miR1510a	LTCONS_00032419	4	2.417	Translation	1
dlo-miR1510a	LTCONS_00005849	4	19.377	Translation	1
dlo-miR1510a	LTCONS_00018342	4	10.369	Cleavage	1
dlo-miR1510a	LTCONS_00030511	4	12.028	Translation	1
dlo-miR1510a	LTCONS_00011239	4.5	18.65	Translation	2
dlo-miR1510a	LTCONS_00004240	4.5	4.356	Cleavage	1
dlo-miR1510a	LTCONS_00002479	4.5	11.696	Cleavage	1
dlo-miR1510a	LTCONS_00041544	4.5	8.282	Cleavage	1
dlo-miR1510a	LTCONS_00025285	4.5	10.417	Cleavage	1
dlo-miR1510a	LTCONS_00014794	4.5	16.974	Translation	2
dlo-miR1510a	LTCONS_00021520	4.5	11.419	Translation	2
dlo-miR1510a	LTCONS_00039056	4.5	9.172	Translation	1
dlo-miR1510a	LTCONS_00017691	4.5	13.162	Translation	1
dlo-miR1510a	LTCONS_00036153	4.5	13.832	Cleavage	1
dlo-miR1510a	LTCONS_00014662	4.5	11.329	Cleavage	1
dlo-miR1510a	LTCONS_00036152	4.5	13.832	Cleavage	1
dlo-miR1510a	LTCONS_00024188	4.5	13.141	Cleavage	1
dlo-miR1510a	LTCONS_00027605	4.5	15.601	Cleavage	1
dlo-miR1510a	LTCONS_00048643	4.5	11.245	Translation	1
dlo-miR1510a	LTCONS_00050011	4.5	13.958	Cleavage	1
dlo-miR1510a	LTCONS_00000548	4.5	8.824	Cleavage	1
dlo-miR1510a	LTCONS_00045255	4.5	3.41	Cleavage	1
dlo-miR1510a	LTCONS_00045254	4.5	3.41	Cleavage	1
dlo-miR1510a	LTCONS_00027604	4.5	15.601	Cleavage	1
dlo-miR1510a	LTCONS_00000549	4.5	8.824	Cleavage	1
dlo-miR1510a	LTCONS_00000550	4.5	8.824	Cleavage	1
dlo-miR1510a	LTCONS_00027592	4.5	13.669	Cleavage	2
dlo-miR1510a	LTCONS_00027592	4.5	8.525	Cleavage	2
dlo-miR1510a	LTCONS_00041513	4.5	19.616	Cleavage	1
dlo-miR1510a	LTCONS_00041514	4.5	19.616	Cleavage	1
dlo-miR1510a	LTCONS_00034641	4.5	10.52	Translation	1
dlo-miR1510a	LTCONS_00043623	4.5	14.526	Translation	2
dlo-miR1510a	LTCONS_00019760	4.5	5.151	Translation	2
dlo-miR1510a	LTCONS_00030011	4.5	18.539	Cleavage	1
dlo-miR1510a	LTCONS_00034008	4.5	5.017	Translation	1
dlo-miR1510a	LTCONS_00034320	4.5	10.025	Translation	1
dlo-miR1510a	LTCONS_00053670	4.5	4.389	Translation	1
dlo-miR1510a	LTCONS_00004657	4.5	9.02	Cleavage	2
dlo-miR1510a	LTCONS_00004658	4.5	9.02	Cleavage	2
dlo-miR1510a	LTCONS_00004660	4.5	9.02	Cleavage	2
dlo-miR1510a	LTCONS_00004656	4.5	9.02	Cleavage	2
dlo-miR1510a	LTCONS_00008522	4.5	3.971	Cleavage	1
dlo-miR1510a	LTCONS_00004654	4.5	9.02	Cleavage	2
dlo-miR1510a	LTCONS_00004659	4.5	9.02	Cleavage	2
dlo-miR1510a	LTCONS_00004655	4.5	9.02	Cleavage	2
dlo-miR1510a	LTCONS_00025809	4.5	8.646	Cleavage	1
dlo-miR1510a	LTCONS_00023886	4.5	16.698	Translation	1
dlo-miR1510a	LTCONS_00019687	4.5	12.073	Translation	1
dlo-miR1510a	LTCONS_00024902	4.5	8.336	Translation	1
dlo-miR1510a	LTCONS_00023702	4.5	5.477	Translation	1
dlo-miR1510a	LTCONS_00022940	4.5	11.74	Cleavage	1
dlo-miR1510a	LTCONS_00036355	4.5	15.403	Cleavage	1
dlo-miR1510a	LTCONS_00055212	4.5	11.788	Translation	2
dlo-miR1510a	LTCONS_00034042	4.5	9.935	Translation	2
dlo-miR1510a	LTCONS_00030018	4.5	11.684	Cleavage	1
dlo-miR1510a	LTCONS_00016277	4.5	12.917	Cleavage	1
dlo-miR1510a	LTCONS_00041390	4.5	20.43	Cleavage	1
dlo-miR1510a	LTCONS_00008540	4.5	14.48	Cleavage	1
dlo-miR1510a	LTCONS_00038118	4.5	17.703	Translation	2
dlo-miR1510a	LTCONS_00038117	4.5	17.703	Translation	2
dlo-miR1510a	LTCONS_00057244	4.5	13.102	Cleavage	1
dlo-miR1510a	LTCONS_00021231	4.5	8.856	Translation	1
dlo-miR1510a	LTCONS_00021082	4.5	12.672	Translation	1
dlo-miR1510a	LTCONS_00044914	4.5	7.988	Translation	1
dlo-miR1510a	LTCONS_00008440	4.5	9.688	Translation	1
dlo-miR1510a	LTCONS_00021081	4.5	12.672	Translation	1
dlo-miR1510a	LTCONS_00007866	4.5	16.607	Cleavage	1
dlo-miR1510a	LTCONS_00021211	4.5	23.337	Cleavage	1
dlo-miR1510a	LTCONS_00051420	4.5	8.092	Cleavage	1
dlo-miR1510a	LTCONS_00056075	4.5	11.826	Cleavage	1
dlo-miR1510a	LTCONS_00042299	4.5	24.048	Cleavage	1
dlo-miR1510a	LTCONS_00056401	4.5	8.7	Cleavage	1
dlo-miR1510a	LTCONS_00046208	4.5	6.533	Cleavage	1
dlo-miR1510a	LTCONS_00057303	4.5	5.495	Cleavage	2
dlo-miR1510a	LTCONS_00030507	4.5	8.451	Translation	2
dlo-miR1510a	LTCONS_00030507	4.5	10.242	Translation	2
dlo-miR1510a	LTCONS_00051432	4.5	13.491	Cleavage	1
dlo-miR1510a	LTCONS_00021549	4.5	6.715	Cleavage	1
dlo-miR1510a	LTCONS_00051421	4.5	8.092	Cleavage	1
dlo-miR1510a	LTCONS_00051419	4.5	8.092	Cleavage	1
dlo-miR1510a	LTCONS_00021548	4.5	6.715	Cleavage	1
dlo-miR1510a	LTCONS_00021547	4.5	6.715	Cleavage	1
dlo-miR1510a	LTCONS_00051422	4.5	8.092	Cleavage	1
dlo-miR1510a	LTCONS_00027786	4.5	13.904	Translation	1
dlo-miR1510a	LTCONS_00002030	4.5	8.463	Cleavage	1
dlo-miR1510a	LTCONS_00034398	4.5	15.841	Cleavage	1
dlo-miR1510a	LTCONS_00008528	4.5	3.52	Translation	1
dlo-miR1510a	LTCONS_00007750	4.5	18.228	Translation	3
dlo-miR1510a	LTCONS_00027380	4.5	10.501	Translation	1
dlo-miR1510a	LTCONS_00045112	5	9.508	Cleavage	2
dlo-miR1510a	LTCONS_00007946	5	21.911	Cleavage	1
dlo-miR1510a	LTCONS_00014794	5	13.799	Cleavage	2
dlo-miR1510a	LTCONS_00038267	5	6.691	Translation	2
dlo-miR1510a	LTCONS_00027135	5	15.794	Cleavage	1
dlo-miR1510a	LTCONS_00027137	5	15.794	Cleavage	1
dlo-miR1510a	LTCONS_00027136	5	15.794	Cleavage	1
dlo-miR1510a	LTCONS_00030624	5	11.71	Cleavage	1
dlo-miR1510a	LTCONS_00001629	5	7.223	Cleavage	3
dlo-miR1510a	LTCONS_00001629	5	1.967	Translation	3
dlo-miR1510a	LTCONS_00046207	5	10.172	Cleavage	1
dlo-miR1510a	LTCONS_00046206	5	10.172	Cleavage	1
dlo-miR1510a	LTCONS_00046204	5	10.172	Cleavage	1
dlo-miR1510a	LTCONS_00012733	5	7.487	Cleavage	1
dlo-miR1510a	LTCONS_00030123	5	12.743	Translation	2
dlo-miR1510a	LTCONS_00031802	5	14.177	Cleavage	1
dlo-miR1510a	LTCONS_00031801	5	14.177	Cleavage	1
dlo-miR1510a	LTCONS_00043623	5	11.385	Cleavage	2
dlo-miR1510a	LTCONS_00021557	5	7.128	Cleavage	1
dlo-miR1510a	LTCONS_00019760	5	9.929	Cleavage	2
dlo-miR1510a	LTCONS_00054845	5	12.117	Translation	2
dlo-miR1510a	LTCONS_00001142	5	19.23	Translation	1
dlo-miR1510a	LTCONS_00004657	5	13.117	Cleavage	2
dlo-miR1510a	LTCONS_00004658	5	13.117	Cleavage	2
dlo-miR1510a	LTCONS_00004660	5	13.117	Cleavage	2
dlo-miR1510a	LTCONS_00004656	5	13.117	Cleavage	2
dlo-miR1510a	LTCONS_00004654	5	13.117	Cleavage	2
dlo-miR1510a	LTCONS_00004659	5	13.117	Cleavage	2
dlo-miR1510a	LTCONS_00004655	5	13.117	Cleavage	2
dlo-miR1510a	LTCONS_00054237	5	2.294	Cleavage	1
dlo-miR1510a	LTCONS_00027614	5	14.255	Cleavage	1
dlo-miR1510a	LTCONS_00055212	5	18.053	Cleavage	2
dlo-miR1510a	LTCONS_00044505	5	15.237	Cleavage	1
dlo-miR1510a	LTCONS_00057419	5	11.072	Cleavage	1
dlo-miR1510a	LTCONS_00034042	5	8.644	Translation	2
dlo-miR1510a	LTCONS_00040202	5	18.037	Cleavage	1
dlo-miR1510a	LTCONS_00042991	5	10.236	Cleavage	1
dlo-miR1510a	LTCONS_00012257	5	9.93	Cleavage	1
dlo-miR1510a	LTCONS_00012258	5	9.93	Cleavage	1
dlo-miR1510a	LTCONS_00008958	5	13.775	Cleavage	2
dlo-miR1510a	LTCONS_00008958	5	10.909	Translation	2
dlo-miR1510a	LTCONS_00038118	5	9.2	Translation	2
dlo-miR1510a	LTCONS_00038117	5	9.2	Translation	2
dlo-miR1510a	LTCONS_00036491	5	12.267	Translation	2
dlo-miR1510a	LTCONS_00036491	5	18.568	Translation	2
dlo-miR1510a	LTCONS_00032063	5	11.838	Cleavage	1
dlo-miR1510a	LTCONS_00036494	5	12.267	Translation	1
dlo-miR1510a	LTCONS_00032756	5	11.152	Cleavage	1
dlo-miR1510a	LTCONS_00036492	5	12.267	Translation	1
dlo-miR1510a	LTCONS_00016927	5	15.976	Cleavage	1
dlo-miR1510a	LTCONS_00032755	5	11.152	Cleavage	1
dlo-miR1510a	LTCONS_00055767	5	5.673	Translation	1
dlo-miR1510a	LTCONS_00051351	5	12.688	Cleavage	1
dlo-miR1510a	LTCONS_00009514	5	9.797	Cleavage	1
dlo-miR1510a	LTCONS_00057303	5	8.174	Cleavage	2
dlo-miR1510a	LTCONS_00034589	5	13.174	Translation	1
dlo-miR1510a	LTCONS_00043464	5	4.342	Cleavage	1
dlo-miR1510a	LTCONS_00051655	5	3.325	Translation	1
dlo-miR1510a	LTCONS_00007750	5	20.211	Translation	3
dlo-miR1510a	LTCONS_00007750	5	12.483	Translation	3
dlo-miR156a	LTCONS_00053965	1	22.607	Cleavage	1
dlo-miR156a	LTCONS_00036230	2.5	9.367	Cleavage	1
dlo-miR156a	LTCONS_00036231	2.5	9.367	Cleavage	1
dlo-miR156a	LTCONS_00038118	2.5	13.061	Cleavage	1
dlo-miR156a	LTCONS_00038117	2.5	13.061	Cleavage	1
dlo-miR156a	LTCONS_00036232	2.5	9.367	Cleavage	1
dlo-miR156a	LTCONS_00037009	3	9.235	Cleavage	1
dlo-miR156a	LTCONS_00053712	3	16.498	Cleavage	1
dlo-miR156a	LTCONS_00043258	3	6.277	Cleavage	1
dlo-miR156a	LTCONS_00037720	3	14.652	Cleavage	1
dlo-miR156a	LTCONS_00049785	3	3.178	Cleavage	1
dlo-miR156a	LTCONS_00042171	3	9.417	UranslaUion	1
dlo-miR156a	LTCONS_00002074	3.5	13.648	Cleavage	1
dlo-miR156a	LTCONS_00053420	3.5	8.88	Cleavage	1
dlo-miR156a	LTCONS_00029878	3.5	9.279	Cleavage	1
dlo-miR156a	LTCONS_00029885	3.5	9.279	Cleavage	1
dlo-miR156a	LTCONS_00029875	3.5	9.279	Cleavage	3
dlo-miR156a	LTCONS_00043579	3.5	9.483	Cleavage	1
dlo-miR156a	LTCONS_00029874	3.5	9.526	Cleavage	1
dlo-miR156a	LTCONS_00029876	3.5	9.526	Cleavage	1
dlo-miR156a	LTCONS_00004683	3.5	14.427	UranslaUion	1
dlo-miR156a	LTCONS_00029017	3.5	16.482	UranslaUion	2
dlo-miR156a	LTCONS_00029016	3.5	16.482	UranslaUion	2
dlo-miR156a	LTCONS_00029015	3.5	16.482	UranslaUion	2
dlo-miR156a	LTCONS_00029018	3.5	16.482	UranslaUion	2
dlo-miR156a	LTCONS_00029019	3.5	16.482	UranslaUion	2
dlo-miR156a	LTCONS_00029020	3.5	16.482	UranslaUion	2
dlo-miR156a	LTCONS_00050458	3.5	14.421	Cleavage	1
dlo-miR156a	LTCONS_00050454	3.5	14.421	Cleavage	1
dlo-miR156a	LTCONS_00050456	3.5	14.421	Cleavage	1
dlo-miR156a	LTCONS_00050457	3.5	14.421	Cleavage	1
dlo-miR156a	LTCONS_00050459	3.5	14.421	Cleavage	1
dlo-miR156a	LTCONS_00050455	3.5	14.421	Cleavage	1
dlo-miR156a	LTCONS_00051056	3.5	9.857	Cleavage	1
dlo-miR156a	LTCONS_00008053	3.5	8.177	Cleavage	1
dlo-miR156a	LTCONS_00051055	3.5	9.751	Cleavage	2
dlo-miR156a	LTCONS_00051055	3.5	9.857	Cleavage	2
dlo-miR156a	LTCONS_00050184	3.5	9.812	UranslaUion	1
dlo-miR156a	LTCONS_00003644	3.5	9.115	UranslaUion	1
dlo-miR156a	LTCONS_00018403	3.5	15.023	UranslaUion	1
dlo-miR156a	LTCONS_00024395	3.5	17.339	Cleavage	1
dlo-miR156a	LTCONS_00012936	3.5	2.764	Cleavage	1
dlo-miR156a	LTCONS_00051449	4	6.353	Cleavage	1
dlo-miR156a	LTCONS_00026633	4	5.478	Cleavage	2
dlo-miR156a	LTCONS_00046208	4	6.501	Cleavage	1
dlo-miR156a	LTCONS_00042565	4	4.349	Cleavage	1
dlo-miR156a	LTCONS_00007501	4	5.991	Cleavage	1
dlo-miR156a	LTCONS_00028983	4	14.984	Cleavage	1
dlo-miR156a	LTCONS_00007091	4	8.096	Cleavage	1
dlo-miR156a	LTCONS_00018208	4	5.435	Cleavage	1
dlo-miR156a	LTCONS_00031480	4	20	Cleavage	1
dlo-miR156a	LTCONS_00021902	4	12.55	Cleavage	1
dlo-miR156a	LTCONS_00033447	4	7.85	UranslaUion	2
dlo-miR156a	LTCONS_00009021	4	1.242	Cleavage	1
dlo-miR156a	LTCONS_00027015	4	9.355	Cleavage	1
dlo-miR156a	LTCONS_00029054	4	9.588	UranslaUion	1
dlo-miR156a	LTCONS_00031143	4	15.045	UranslaUion	1
dlo-miR156a	LTCONS_00029002	4	18.7	Cleavage	1
dlo-miR156a	LTCONS_00026633	4.5	10.066	Cleavage	2
dlo-miR156a	LTCONS_00029017	4.5	8.772	UranslaUion	2
dlo-miR156a	LTCONS_00029016	4.5	8.772	UranslaUion	2
dlo-miR156a	LTCONS_00029015	4.5	8.772	UranslaUion	2
dlo-miR156a	LTCONS_00029018	4.5	8.772	UranslaUion	2
dlo-miR156a	LTCONS_00029019	4.5	8.772	UranslaUion	2
dlo-miR156a	LTCONS_00029020	4.5	8.772	UranslaUion	2
dlo-miR156a	LTCONS_00052322	4.5	11.817	Cleavage	1
dlo-miR156a	LTCONS_00016354	4.5	15.483	Cleavage	1
dlo-miR156a	LTCONS_00029024	4.5	9.323	Cleavage	2
dlo-miR156a	LTCONS_00029024	4.5	8.81	UranslaUion	2
dlo-miR156a	LTCONS_00029025	4.5	9.323	Cleavage	2
dlo-miR156a	LTCONS_00029025	4.5	8.81	UranslaUion	2
dlo-miR156a	LTCONS_00038330	4.5	18.309	Cleavage	1
dlo-miR156a	LTCONS_00034115	4.5	6.195	Cleavage	1
dlo-miR156a	LTCONS_00034117	4.5	6.195	Cleavage	1
dlo-miR156a	LTCONS_00045907	4.5	6.959	Cleavage	1
dlo-miR156a	LTCONS_00034116	4.5	6.195	Cleavage	1
dlo-miR156a	LTCONS_00045905	4.5	6.959	Cleavage	1
dlo-miR156a	LTCONS_00042285	4.5	6.804	Cleavage	1
dlo-miR156a	LTCONS_00026016	4.5	13.459	Cleavage	2
dlo-miR156a	LTCONS_00026018	4.5	13.459	Cleavage	2
dlo-miR156a	LTCONS_00045906	4.5	6.959	Cleavage	1
dlo-miR156a	LTCONS_00042302	4.5	4.287	Cleavage	1
dlo-miR156a	LTCONS_00026017	4.5	13.459	Cleavage	2
dlo-miR156a	LTCONS_00042301	4.5	4.287	Cleavage	1
dlo-miR156a	LTCONS_00039230	4.5	9.43	Cleavage	1
dlo-miR156a	LTCONS_00002149	4.5	9.547	UranslaUion	1
dlo-miR156a	LTCONS_00030430	4.5	13.354	UranslaUion	1
dlo-miR156a	LTCONS_00030432	4.5	13.354	UranslaUion	1
dlo-miR156a	LTCONS_00030431	4.5	13.354	UranslaUion	1
dlo-miR156a	LTCONS_00013614	4.5	13.748	Cleavage	1
dlo-miR156a	LTCONS_00038483	4.5	19.161	Cleavage	1
dlo-miR156a	LTCONS_00033214	4.5	15.778	Cleavage	1
dlo-miR156a	LTCONS_00033447	4.5	2.53	Cleavage	2
dlo-miR156a	LTCONS_00033209	4.5	15.778	Cleavage	2
dlo-miR156a	LTCONS_00033209	4.5	15.778	Cleavage	2
dlo-miR156a	LTCONS_00007463	4.5	14.032	UranslaUion	1
dlo-miR156a	LTCONS_00040688	4.5	15.014	Cleavage	1
dlo-miR156a	LTCONS_00047682	4.5	12.915	Cleavage	1
dlo-miR156a	LTCONS_00033210	4.5	15.778	Cleavage	2
dlo-miR156a	LTCONS_00033210	4.5	15.778	Cleavage	2
dlo-miR156a	LTCONS_00033215	4.5	15.778	Cleavage	1
dlo-miR156a	LTCONS_00030730	4.5	17.974	UranslaUion	1
dlo-miR156a	LTCONS_00030728	4.5	17.974	UranslaUion	2
dlo-miR156a	LTCONS_00030728	4.5	16.947	Cleavage	2
dlo-miR156a	LTCONS_00033216	4.5	15.778	Cleavage	2
dlo-miR156a	LTCONS_00033216	4.5	15.778	Cleavage	2
dlo-miR156a	LTCONS_00033213	4.5	15.778	Cleavage	2
dlo-miR156a	LTCONS_00033213	4.5	15.778	Cleavage	2
dlo-miR156a	LTCONS_00033212	4.5	15.778	Cleavage	1
dlo-miR156a	LTCONS_00012886	4.5	16.602	Cleavage	1
dlo-miR156a	LTCONS_00024298	4.5	11.672	UranslaUion	1
dlo-miR156a	LTCONS_00029613	4.5	8.149	UranslaUion	1
dlo-miR156a	LTCONS_00037093	4.5	12.648	Cleavage	2
dlo-miR156a	LTCONS_00053750	4.5	14.173	UranslaUion	1
dlo-miR156a	LTCONS_00022552	4.5	15.043	Cleavage	1
dlo-miR156a	LTCONS_00046962	4.5	16.923	Cleavage	1
dlo-miR156a	LTCONS_00018687	4.5	16.264	Cleavage	1
dlo-miR156a	LTCONS_00042164	4.5	14.511	UranslaUion	1
dlo-miR156a	LTCONS_00004695	4.5	13.741	UranslaUion	1
dlo-miR156a	LTCONS_00029023	4.5	6.617	UranslaUion	1
dlo-miR156a	LTCONS_00052142	4.5	21.846	Cleavage	1
dlo-miR156a	LTCONS_00029021	4.5	6.617	UranslaUion	1
dlo-miR156a	LTCONS_00043464	4.5	16.648	Cleavage	1
dlo-miR156a	LTCONS_00012813	4.5	10.129	Cleavage	1
dlo-miR156a	LTCONS_00029022	4.5	6.617	UranslaUion	1
dlo-miR156a	LTCONS_00018889	4.5	9.235	Cleavage	1
dlo-miR156a	LTCONS_00018890	4.5	9.235	Cleavage	1
dlo-miR156a	LTCONS_00018888	4.5	9.235	Cleavage	1
dlo-miR156a	LTCONS_00013647	4.5	11.213	Cleavage	1
dlo-miR156a	LTCONS_00008540	4.5	13.647	UranslaUion	1
dlo-miR156a	LTCONS_00029875	5	17.51	Cleavage	3
dlo-miR156a	LTCONS_00029875	5	14.27	Cleavage	3
dlo-miR156a	LTCONS_00055608	5	17.555	Cleavage	1
dlo-miR156a	LTCONS_00030134	5	9.866	Cleavage	1
dlo-miR156a	LTCONS_00015534	5	10.747	Cleavage	1
dlo-miR156a	LTCONS_00000518	5	12.602	Cleavage	1
dlo-miR156a	LTCONS_00010655	5	11.126	Cleavage	1
dlo-miR156a	LTCONS_00055627	5	12.011	UranslaUion	1
dlo-miR156a	LTCONS_00026016	5	10.987	Cleavage	2
dlo-miR156a	LTCONS_00026018	5	10.987	Cleavage	2
dlo-miR156a	LTCONS_00017688	5	11.641	Cleavage	1
dlo-miR156a	LTCONS_00026223	5	23.645	Cleavage	1
dlo-miR156a	LTCONS_00026017	5	10.987	Cleavage	2
dlo-miR156a	LTCONS_00017293	5	11.61	Cleavage	2
dlo-miR156a	LTCONS_00017293	5	17.532	Cleavage	2
dlo-miR156a	LTCONS_00031560	5	12.669	Cleavage	1
dlo-miR156a	LTCONS_00017292	5	11.61	Cleavage	2
dlo-miR156a	LTCONS_00017292	5	11.702	Cleavage	2
dlo-miR156a	LTCONS_00055823	5	10.015	Cleavage	1
dlo-miR156a	LTCONS_00030924	5	10.346	Cleavage	1
dlo-miR156a	LTCONS_00006032	5	15.185	UranslaUion	1
dlo-miR156a	LTCONS_00039051	5	11.411	Cleavage	1
dlo-miR156a	LTCONS_00012371	5	2.129	Cleavage	1
dlo-miR156a	LTCONS_00008249	5	12.662	Cleavage	1
dlo-miR156a	LTCONS_00047855	5	18.664	Cleavage	1
dlo-miR156a	LTCONS_00012827	5	14.996	Cleavage	1
dlo-miR156a	LTCONS_00044878	5	7.231	Cleavage	1
dlo-miR156a	LTCONS_00037093	5	15.321	Cleavage	2
dlo-miR156a	LTCONS_00043461	5	12.022	Cleavage	1
dlo-miR156a	LTCONS_00045400	5	9.529	UranslaUion	2
dlo-miR156a	LTCONS_00006514	5	17.413	Cleavage	1
dlo-miR156a	LTCONS_00015469	5	12.351	Cleavage	1
dlo-miR156a	LTCONS_00034143	5	10.734	Cleavage	1
dlo-miR156a	LTCONS_00015468	5	12.351	Cleavage	1
dlo-miR156a	LTCONS_00034142	5	10.734	Cleavage	1
dlo-miR156a	LTCONS_00034141	5	10.734	Cleavage	1
dlo-miR156a	LTCONS_00026592	5	7.1	Cleavage	1
dlo-miR156a	LTCONS_00046501	5	6.485	Cleavage	1
dlo-miR156a	LTCONS_00016049	5	7.905	UranslaUion	2
dlo-miR156a	LTCONS_00016049	5	15.927	Cleavage	2
dlo-miR156a	LTCONS_00011902	4.5	16.888	Cleavage	1
dlo-miR156a	LTCONS_00012258	5	14.463	Cleavage	1
dlo-miR156a	LTCONS_00045400	4.5	18.142	Cleavage	2
dlo-miR156a	LTCONS_00053965	1	22.607	UranslaUion	1
dlo-miR156a	LTCONS_00036230	2.5	9.367	UranslaUion	1
dlo-miR156a	LTCONS_00036231	2.5	9.367	UranslaUion	1
dlo-miR156a	LTCONS_00038118	2.5	13.061	UranslaUion	1
dlo-miR156a	LTCONS_00038117	2.5	13.061	UranslaUion	1
dlo-miR156a	LTCONS_00036232	2.5	9.367	UranslaUion	1
dlo-miR156a	LTCONS_00034220	3	14.815	Cleavage	1
dlo-miR156a	LTCONS_00009656	3	8.257	Cleavage	2
dlo-miR156a	LTCONS_00030652	3	11.851	Cleavage	1
dlo-miR156a	LTCONS_00042171	3	9.417	Cleavage	1
dlo-miR156a	LTCONS_00013841	3.5	9.773	Cleavage	2
dlo-miR156a	LTCONS_00035977	3.5	23.738	Cleavage	1
dlo-miR156a	LTCONS_00019689	3.5	7.112	Cleavage	2
dlo-miR156a	LTCONS_00011621	3.5	11.445	Cleavage	1
dlo-miR156a	LTCONS_00051166	3.5	9.635	Cleavage	1
dlo-miR156a	LTCONS_00008053	3.5	8.177	UranslaUion	1
dlo-miR156a	LTCONS_00050184	3.5	9.812	Cleavage	1
dlo-miR156a	LTCONS_00026776	4	1.438	Cleavage	1
dlo-miR156a	LTCONS_00046506	4	11.54	Cleavage	1
dlo-miR156a	LTCONS_00004484	4	13.57	Cleavage	1
dlo-miR156a	LTCONS_00001327	4	19.723	Cleavage	1
dlo-miR156a	LTCONS_00004486	4	13.57	Cleavage	1
dlo-miR156a	LTCONS_00004485	4	13.57	Cleavage	1
dlo-miR156a	LTCONS_00007501	4	5.991	UranslaUion	1
dlo-miR156a	LTCONS_00030430	4	13.354	Cleavage	1
dlo-miR156a	LTCONS_00030431	4	13.354	Cleavage	1
dlo-miR156a	LTCONS_00030432	4	13.354	Cleavage	1
dlo-miR156a	LTCONS_00022864	4	14.132	UranslaUion	1
dlo-miR156a	LTCONS_00024037	4	9.799	Cleavage	1
dlo-miR156a	LTCONS_00029017	4	16.482	Cleavage	1
dlo-miR156a	LTCONS_00029016	4	16.482	Cleavage	1
dlo-miR156a	LTCONS_00029015	4	16.482	Cleavage	1
dlo-miR156a	LTCONS_00029018	4	16.482	Cleavage	3
dlo-miR156a	LTCONS_00029019	4	16.482	Cleavage	1
dlo-miR156a	LTCONS_00029020	4	16.482	Cleavage	1
dlo-miR156a	LTCONS_00011082	4	12.415	Cleavage	1
dlo-miR156a	LTCONS_00011083	4	12.415	Cleavage	1
dlo-miR156a	LTCONS_00023233	4	11.393	Cleavage	1
dlo-miR156a	LTCONS_00033447	4	7.85	UranslaUion	1
dlo-miR156a	LTCONS_00025037	4	15.605	UranslaUion	1
dlo-miR156a	LTCONS_00047397	4	7.35	UranslaUion	1
dlo-miR156a	LTCONS_00047396	4	6.835	UranslaUion	1
dlo-miR156a	LTCONS_00050455	4	14.421	UranslaUion	2
dlo-miR156a	LTCONS_00050459	4	14.421	UranslaUion	2
dlo-miR156a	LTCONS_00050457	4	14.421	UranslaUion	2
dlo-miR156a	LTCONS_00050456	4	14.421	UranslaUion	2
dlo-miR156a	LTCONS_00050454	4	14.421	UranslaUion	2
dlo-miR156a	LTCONS_00050458	4	14.421	UranslaUion	2
dlo-miR156a	LTCONS_00040445	4	14.475	Cleavage	1
dlo-miR156a	LTCONS_00011266	4	14.987	Cleavage	1
dlo-miR156a	LTCONS_00007823	4	17.007	Cleavage	1
dlo-miR156a	LTCONS_00029002	4	18.7	UranslaUion	1
dlo-miR156a	LTCONS_00007816	4	17.007	Cleavage	1
dlo-miR156a	LTCONS_00007817	4	13.661	Cleavage	1
dlo-miR156a	LTCONS_00000550	4	15.179	UranslaUion	3
dlo-miR156a	LTCONS_00000549	4	15.179	UranslaUion	3
dlo-miR156a	LTCONS_00022582	4	6.695	UranslaUion	1
dlo-miR156a	LTCONS_00022583	4	6.695	UranslaUion	1
dlo-miR156a	LTCONS_00057252	4.5	16.065	Cleavage	1
dlo-miR156a	LTCONS_00007010	4.5	10.473	Cleavage	1
dlo-miR156a	LTCONS_00017546	4.5	14.232	Cleavage	1
dlo-miR156a	LTCONS_00003509	4.5	3.354	Cleavage	2
dlo-miR156a	LTCONS_00003509	4.5	16.707	Cleavage	2
dlo-miR156a	LTCONS_00003508	4.5	3.354	Cleavage	2
dlo-miR156a	LTCONS_00003508	4.5	16.707	Cleavage	2
dlo-miR156a	LTCONS_00036968	4.5	8.902	Cleavage	2
dlo-miR156a	LTCONS_00039803	4.5	12.32	Cleavage	1
dlo-miR156a	LTCONS_00036967	4.5	8.902	Cleavage	2
dlo-miR156a	LTCONS_00012936	4.5	2.764	UranslaUion	2
dlo-miR156a	LTCONS_00030097	4.5	16.779	Cleavage	2
dlo-miR156a	LTCONS_00030095	4.5	16.779	Cleavage	1
dlo-miR156a	LTCONS_00002149	4.5	9.547	Cleavage	1
dlo-miR156a	LTCONS_00040191	4.5	9.344	Cleavage	1
dlo-miR156a	LTCONS_00046310	4.5	16.961	UranslaUion	1
dlo-miR156a	LTCONS_00056284	4.5	12.644	Cleavage	1
dlo-miR156a	LTCONS_00038483	4.5	19.161	UranslaUion	1
dlo-miR156a	LTCONS_00038366	4.5	15.027	Cleavage	1
dlo-miR156a	LTCONS_00019508	4.5	12.512	UranslaUion	1
dlo-miR156a	LTCONS_00022889	4.5	12.185	Cleavage	1
dlo-miR156a	LTCONS_00044220	4.5	10.682	Cleavage	1
dlo-miR156a	LTCONS_00054845	4.5	9.183	UranslaUion	2
dlo-miR156a	LTCONS_00033681	4.5	18.345	UranslaUion	1
dlo-miR156a	LTCONS_00050455	4.5	18.698	Cleavage	2
dlo-miR156a	LTCONS_00050459	4.5	18.698	Cleavage	2
dlo-miR156a	LTCONS_00050457	4.5	18.698	Cleavage	2
dlo-miR156a	LTCONS_00050456	4.5	18.698	Cleavage	2
dlo-miR156a	LTCONS_00050454	4.5	18.698	Cleavage	2
dlo-miR156a	LTCONS_00050458	4.5	18.698	Cleavage	2
dlo-miR156a	LTCONS_00016050	4.5	14.24	Cleavage	1
dlo-miR156a	LTCONS_00004695	4.5	13.741	Cleavage	1
dlo-miR156a	LTCONS_00009025	4.5	19.042	Cleavage	1
dlo-miR156a	LTCONS_00009546	4.5	9.742	UranslaUion	1
dlo-miR156a	LTCONS_00029618	4.5	18.361	Cleavage	1
dlo-miR156a	LTCONS_00007750	4.5	13.306	Cleavage	1
dlo-miR156a	LTCONS_00047262	4.5	11.585	Cleavage	1
dlo-miR156a	LTCONS_00047263	4.5	11.585	Cleavage	1
dlo-miR156a	LTCONS_00047264	4.5	11.585	Cleavage	1
dlo-miR156a	LTCONS_00047260	4.5	11.585	Cleavage	1
dlo-miR156a	LTCONS_00012593	4.5	8.166	Cleavage	1
dlo-miR156a	LTCONS_00047261	4.5	11.585	Cleavage	1
dlo-miR156a	LTCONS_00047265	4.5	11.585	Cleavage	2
dlo-miR156a	LTCONS_00047265	4.5	14.544	UranslaUion	2
dlo-miR156a	LTCONS_00000550	4.5	12.277	UranslaUion	3
dlo-miR156a	LTCONS_00000549	4.5	12.277	UranslaUion	3
dlo-miR156a	LTCONS_00009233	4.5	19.716	Cleavage	1
dlo-miR156a	LTCONS_00019689	5	11.798	Cleavage	2
dlo-miR156a	LTCONS_00030134	5	9.866	UranslaUion	1
dlo-miR156a	LTCONS_00009656	5	16.7	Cleavage	2
dlo-miR156a	LTCONS_00036968	5	13.4	Cleavage	2
dlo-miR156a	LTCONS_00036967	5	13.4	Cleavage	2
dlo-miR156a	LTCONS_00000883	5	8.119	Cleavage	1
dlo-miR156a	LTCONS_00029018	5	16.603	Cleavage	3
dlo-miR156a	LTCONS_00029018	5	16.231	UranslaUion	3
dlo-miR156a	LTCONS_00046791	5	5.704	Cleavage	1
dlo-miR156a	LTCONS_00012936	5	14.49	Cleavage	2
dlo-miR156a	LTCONS_00013121	5	11.007	Cleavage	1
dlo-miR156a	LTCONS_00030097	5	19.664	Cleavage	2
dlo-miR156a	LTCONS_00035091	5	16.046	Cleavage	1
dlo-miR156a	LTCONS_00053777	5	15.389	Cleavage	1
dlo-miR156a	LTCONS_00050566	5	12.13	Cleavage	1
dlo-miR156a	LTCONS_00012708	5	18.517	Cleavage	1
dlo-miR156a	LTCONS_00013724	5	16.876	Cleavage	1
dlo-miR156a	LTCONS_00035076	5	9.56	Cleavage	1
dlo-miR156a	LTCONS_00035077	5	9.56	Cleavage	1
dlo-miR156a	LTCONS_00035081	5	9.56	Cleavage	1
dlo-miR156a	LTCONS_00031294	5	23.348	Cleavage	1
dlo-miR156a	LTCONS_00035134	5	17.471	Cleavage	1
dlo-miR156a	LTCONS_00042683	5	20.395	Cleavage	1
dlo-miR156a	LTCONS_00035080	5	9.56	Cleavage	1
dlo-miR156a	LTCONS_00035078	5	9.56	Cleavage	1
dlo-miR156a	LTCONS_00054845	5	10.319	UranslaUion	2
dlo-miR156a	LTCONS_00035079	5	9.56	Cleavage	1
dlo-miR156a	LTCONS_00041390	5	18.432	UranslaUion	1
dlo-miR156a	LTCONS_00014582	5	3.369	Cleavage	1
dlo-miR156a	LTCONS_00034902	5	19.989	Cleavage	1
dlo-miR156a	LTCONS_00005850	5	13.265	Cleavage	1
dlo-miR156a	LTCONS_00005849	5	13.265	Cleavage	1
dlo-miR156a	LTCONS_00056150	5	18.336	Cleavage	1
dlo-miR156a	LTCONS_00034398	5	10.026	Cleavage	1
dlo-miR156a	LTCONS_00043461	5	12.022	UranslaUion	1
dlo-miR156a	LTCONS_00043002	5	16.689	Cleavage	1
dlo-miR156a	LTCONS_00007032	5	1.763	UranslaUion	1
dlo-miR156a	LTCONS_00039295	5	11.16	Cleavage	1
dlo-miR156a	LTCONS_00026346	5	6.736	Cleavage	1
dlo-miR156a	LTCONS_00057337	5	16.632	UranslaUion	1
dlo-miR156a	LTCONS_00032361	5	15.74	Cleavage	2
dlo-miR156a	LTCONS_00032361	5	8.203	UranslaUion	2
dlo-miR156a	LTCONS_00034105	5	15.845	UranslaUion	1
dlo-miR156a	LTCONS_00026592	5	7.1	UranslaUion	1
dlo-miR156a	LTCONS_00002522	5	13.65	UranslaUion	1
dlo-miR156a	LTCONS_00009885	5	17.405	Cleavage	1
dlo-miR156a	LTCONS_00044908	5	17.57	Cleavage	1
dlo-miR156a	LTCONS_00000550	5	13.861	Cleavage	3
dlo-miR156a	LTCONS_00000549	5	13.861	Cleavage	3
dlo-miR156a	LTCONS_00049980	5	9.739	Cleavage	1
dlo-miR156a	LTCONS_00014224	5	15.185	UranslaUion	1
dlo-miR156a	LTCONS_00057140	5	18.339	Cleavage	1
dlo-miR156a	LTCONS_00012477	5	12.837	Cleavage	1
dlo-miR156a	LTCONS_00046501	5	6.485	UranslaUion	1
dlo-miR156a	LTCONS_00023937	5	16.988	Cleavage	1
dlo-miR156a	LTCONS_00001786	5	11.534	Cleavage	1
dlo-miR156a	LTCONS_00001787	5	11.534	Cleavage	1
dlo-miR156a	LTCONS_00001785	5	11.534	Cleavage	1
dlo-miR156a	LTCONS_00013841	5	14.067	UranslaUion	2
dlo-miR156a	LTCONS_00045936	5	23.633	UranslaUion	1
dlo-miR156a	LTCONS_00032074	5	6.917	UranslaUion	1
dlo-miR156a	LTCONS_00003819	5	17.507	UranslaUion	1
dlo-miR156a	LTCONS_00054936	5	8.122	Cleavage	1
dlo-miR156a	LTCONS_00027402	5	14.22	Cleavage	1
dlo-miR156a*	LTCONS_00033975	3	14.47	Cleavage	1
dlo-miR156a*	LTCONS_00051393	3.5	17.1	Cleavage	1
dlo-miR156a*	LTCONS_00054294	3.5	20.797	UranslaUion	1
dlo-miR156a*	LTCONS_00043468	3.5	21.78	Cleavage	1
dlo-miR156a*	LTCONS_00035079	3.5	13.879	UranslaUion	1
dlo-miR156a*	LTCONS_00035083	3.5	17.925	UranslaUion	1
dlo-miR156a*	LTCONS_00035080	3.5	13.879	UranslaUion	1
dlo-miR156a*	LTCONS_00035081	3.5	13.879	UranslaUion	1
dlo-miR156a*	LTCONS_00035084	3.5	17.925	UranslaUion	1
dlo-miR156a*	LTCONS_00020969	4	19.843	UranslaUion	2
dlo-miR156a*	LTCONS_00030009	4	14.89	Cleavage	1
dlo-miR156a*	LTCONS_00016429	4	17.236	Cleavage	1
dlo-miR156a*	LTCONS_00048647	4	17.379	Cleavage	1
dlo-miR156a*	LTCONS_00012593	4	18.284	UranslaUion	1
dlo-miR156a*	LTCONS_00002944	4	13.469	Cleavage	1
dlo-miR156a*	LTCONS_00056907	4	14.956	Cleavage	1
dlo-miR156a*	LTCONS_00010055	4.5	22.445	Cleavage	1
dlo-miR156a*	LTCONS_00006917	4.5	16.662	UranslaUion	1
dlo-miR156a*	LTCONS_00019092	4.5	17.666	Cleavage	1
dlo-miR156a*	LTCONS_00019094	4.5	17.666	Cleavage	1
dlo-miR156a*	LTCONS_00019096	4.5	19.159	Cleavage	1
dlo-miR156a*	LTCONS_00021328	4.5	19.206	Cleavage	1
dlo-miR156a*	LTCONS_00021330	4.5	16.42	Cleavage	1
dlo-miR156a*	LTCONS_00021329	4.5	17.244	Cleavage	1
dlo-miR156a*	LTCONS_00047424	4.5	22.747	Cleavage	1
dlo-miR156a*	LTCONS_00047425	4.5	22.747	Cleavage	1
dlo-miR156a*	LTCONS_00001786	4.5	19.122	Cleavage	1
dlo-miR156a*	LTCONS_00001787	4.5	19.122	Cleavage	1
dlo-miR156a*	LTCONS_00001785	4.5	14.5	Cleavage	1
dlo-miR156a*	LTCONS_00001784	4.5	14.5	Cleavage	1
dlo-miR156a*	LTCONS_00050405	4.5	12.684	UranslaUion	1
dlo-miR156a*	LTCONS_00050406	4.5	12.684	UranslaUion	1
dlo-miR156a*	LTCONS_00006357	4.5	23.824	Cleavage	1
dlo-miR156a*	LTCONS_00050404	4.5	12.684	UranslaUion	1
dlo-miR156a*	LTCONS_00022553	4.5	17.948	Cleavage	1
dlo-miR156a*	LTCONS_00028765	4.5	16.028	UranslaUion	1
dlo-miR156a*	LTCONS_00028279	4.5	17.389	UranslaUion	1
dlo-miR156a*	LTCONS_00025122	4.5	12.657	Cleavage	1
dlo-miR156a*	LTCONS_00027561	4.5	24.09	Cleavage	1
dlo-miR156a*	LTCONS_00033316	4.5	19.079	Cleavage	1
dlo-miR156a*	LTCONS_00026573	4.5	10.498	Cleavage	1
dlo-miR156a*	LTCONS_00020969	5	17.539	Cleavage	2
dlo-miR156a*	LTCONS_00011148	5	13.892	Cleavage	1
dlo-miR156a*	LTCONS_00045231	5	16.952	Cleavage	1
dlo-miR156a*	LTCONS_00024315	5	21.153	Cleavage	1
dlo-miR156a*	LTCONS_00024314	5	21.153	Cleavage	1
dlo-miR156a*	LTCONS_00029750	5	23.71	Cleavage	1
dlo-miR156a*	LTCONS_00029753	5	23.71	Cleavage	1
dlo-miR156a*	LTCONS_00029754	5	23.71	Cleavage	1
dlo-miR156a*	LTCONS_00013191	5	24.648	UranslaUion	1
dlo-miR156a*	LTCONS_00013192	5	24.648	UranslaUion	1
dlo-miR156a*	LTCONS_00029752	5	23.71	Cleavage	1
dlo-miR156a*	LTCONS_00029749	5	23.71	Cleavage	1
dlo-miR156a*	LTCONS_00056366	5	20.497	UranslaUion	1
dlo-miR156a*	LTCONS_00040307	5	12.876	Cleavage	1
dlo-miR156a*	LTCONS_00015553	5	10.69	Cleavage	1
dlo-miR156a*	LTCONS_00010516	5	22.521	UranslaUion	1
dlo-miR156a*	LTCONS_00026533	5	16.617	Cleavage	1
dlo-miR156a*	LTCONS_00015203	5	7.545	Cleavage	1
dlo-miR156a*	LTCONS_00054101	5	13.528	UranslaUion	1
dlo-miR156a*	LTCONS_00006913	5	20.671	Cleavage	1
dlo-miR156a*	LTCONS_00041388	5	18.481	Cleavage	1
dlo-miR156a*	LTCONS_00031925	5	13.379	UranslaUion	1
dlo-miR156a*	LTCONS_00009885	5	24.799	UranslaUion	1
dlo-miR156a*	LTCONS_00033726	5	16.143	Cleavage	1
dlo-miR156a*	LTCONS_00033725	5	23.831	Cleavage	1
dlo-miR156a*	LTCONS_00042683	5	18.152	UranslaUion	1
dlo-miR156a*	LTCONS_00019450	4.5	15.151	Cleavage	1
dlo-miR156a*	LTCONS_00051129	4.5	14.231	UranslaUion	1
dlo-miR156a*	LTCONS_00008100	4.5	11.872	UranslaUion	1
dlo-miR156e*	LTCONS_00030758	3	11.884	Cleavage	1
dlo-miR156e*	LTCONS_00008054	3	19.443	Cleavage	3
dlo-miR156e*	LTCONS_00012085	3	6.228	Cleavage	1
dlo-miR156e*	LTCONS_00008054	3.5	15.137	UranslaUion	3
dlo-miR156e*	LTCONS_00038084	3.5	21.565	Cleavage	1
dlo-miR156e*	LTCONS_00033316	3.5	4.611	Cleavage	3
dlo-miR156e*	LTCONS_00026324	3.5	21.987	Cleavage	1
dlo-miR156e*	LTCONS_00026287	3.5	14.019	Cleavage	1
dlo-miR156e*	LTCONS_00001022	4	10.862	Cleavage	1
dlo-miR156e*	LTCONS_00013822	4	10.394	Cleavage	1
dlo-miR156e*	LTCONS_00043468	4	16.867	Cleavage	1
dlo-miR156e*	LTCONS_00009041	4	4.152	Cleavage	1
dlo-miR156e*	LTCONS_00050518	4	10.579	Cleavage	1
dlo-miR156e*	LTCONS_00041233	4	11.059	Cleavage	2
dlo-miR156e*	LTCONS_00028408	4	9.3	Cleavage	1
dlo-miR156e*	LTCONS_00011869	4	21.171	UranslaUion	1
dlo-miR156e*	LTCONS_00047388	4	10.486	Cleavage	1
dlo-miR156e*	LTCONS_00014439	4	9.499	Cleavage	1
dlo-miR156e*	LTCONS_00013823	4	17.047	Cleavage	1
dlo-miR156e*	LTCONS_00047087	4	13.884	UranslaUion	1
dlo-miR156e*	LTCONS_00008054	4.5	11.83	Cleavage	3
dlo-miR156e*	LTCONS_00011336	4.5	17.12	Cleavage	1
dlo-miR156e*	LTCONS_00021902	4.5	14.023	Cleavage	1
dlo-miR156e*	LTCONS_00034690	4.5	4.074	Cleavage	1
dlo-miR156e*	LTCONS_00033316	4.5	21.178	UranslaUion	3
dlo-miR156e*	LTCONS_00035873	4.5	13.641	Cleavage	1
dlo-miR156e*	LTCONS_00011359	4.5	9.262	Cleavage	1
dlo-miR156e*	LTCONS_00005662	4.5	19.587	Cleavage	1
dlo-miR156e*	LTCONS_00019101	4.5	23.957	UranslaUion	1
dlo-miR156e*	LTCONS_00019102	4.5	23.957	UranslaUion	1
dlo-miR156e*	LTCONS_00019103	4.5	23.957	UranslaUion	1
dlo-miR156e*	LTCONS_00030534	4.5	6.28	Cleavage	1
dlo-miR156e*	LTCONS_00030490	4.5	21.435	Cleavage	1
dlo-miR156e*	LTCONS_00030491	4.5	21.435	Cleavage	1
dlo-miR156e*	LTCONS_00048939	4.5	13.4	Cleavage	1
dlo-miR156e*	LTCONS_00000403	4.5	11.251	Cleavage	1
dlo-miR156e*	LTCONS_00050809	4.5	10.613	Cleavage	1
dlo-miR156e*	LTCONS_00051860	4.5	12.975	Cleavage	1
dlo-miR156e*	LTCONS_00042557	4.5	15.442	Cleavage	1
dlo-miR156e*	LTCONS_00023456	4.5	13.222	Cleavage	1
dlo-miR156e*	LTCONS_00015784	4.5	16.525	Cleavage	1
dlo-miR156e*	LTCONS_00042301	4.5	13.111	Cleavage	1
dlo-miR156e*	LTCONS_00042302	4.5	13.111	Cleavage	1
dlo-miR156e*	LTCONS_00014670	4.5	12.12	UranslaUion	1
dlo-miR156e*	LTCONS_00045906	4.5	13.767	Cleavage	1
dlo-miR156e*	LTCONS_00045905	4.5	13.767	Cleavage	1
dlo-miR156e*	LTCONS_00042565	4.5	13.678	Cleavage	1
dlo-miR156e*	LTCONS_00045907	4.5	13.767	Cleavage	1
dlo-miR156e*	LTCONS_00042299	4.5	13.111	Cleavage	1
dlo-miR156e*	LTCONS_00042298	4.5	13.111	Cleavage	1
dlo-miR156e*	LTCONS_00036967	4.5	13.059	UranslaUion	1
dlo-miR156e*	LTCONS_00018049	4.5	2.972	Cleavage	1
dlo-miR156e*	LTCONS_00009233	4.5	21.655	UranslaUion	1
dlo-miR156e*	LTCONS_00036968	4.5	13.059	UranslaUion	1
dlo-miR156e*	LTCONS_00009231	4.5	21.655	UranslaUion	1
dlo-miR156e*	LTCONS_00034160	4.5	13.24	UranslaUion	1
dlo-miR156e*	LTCONS_00015624	4.5	13.94	Cleavage	1
dlo-miR156e*	LTCONS_00043697	4.5	13.948	UranslaUion	1
dlo-miR156e*	LTCONS_00043069	4.5	19.999	UranslaUion	1
dlo-miR156e*	LTCONS_00024430	5	9.191	Cleavage	1
dlo-miR156e*	LTCONS_00033316	5	7.998	UranslaUion	3
dlo-miR156e*	LTCONS_00039408	5	7.487	Cleavage	1
dlo-miR156e*	LTCONS_00030625	5	11.012	Cleavage	1
dlo-miR156e*	LTCONS_00009829	5	7.214	Cleavage	1
dlo-miR156e*	LTCONS_00009828	5	7.214	Cleavage	1
dlo-miR156e*	LTCONS_00009830	5	7.214	Cleavage	1
dlo-miR156e*	LTCONS_00038026	5	17.612	UranslaUion	1
dlo-miR156e*	LTCONS_00038025	5	13.105	UranslaUion	1
dlo-miR156e*	LTCONS_00038839	5	24.217	Cleavage	1
dlo-miR156e*	LTCONS_00045097	5	15.852	UranslaUion	1
dlo-miR156e*	LTCONS_00010516	5	21.324	UranslaUion	1
dlo-miR156e*	LTCONS_00044081	5	11.251	Cleavage	1
dlo-miR156e*	LTCONS_00027786	5	11.342	Cleavage	1
dlo-miR156e*	LTCONS_00041233	5	20.621	Cleavage	2
dlo-miR156e*	LTCONS_00013471	5	10.388	UranslaUion	1
dlo-miR156e*	LTCONS_00054595	5	16.853	Cleavage	1
dlo-miR156e*	LTCONS_00035701	5	22.174	UranslaUion	1
dlo-miR156e*	LTCONS_00035702	5	20.78	UranslaUion	1
dlo-miR156e*	LTCONS_00043660	5	11.177	UranslaUion	2
dlo-miR156e*	LTCONS_00043660	5	10.813	UranslaUion	2
dlo-miR156e*	LTCONS_00043658	5	10.92	UranslaUion	1
dlo-miR156e*	LTCONS_00043659	5	10.92	UranslaUion	1
dlo-miR156e*	LTCONS_00007992	5	9.391	Cleavage	1
dlo-miR156e*	LTCONS_00004924	5	18.902	UranslaUion	2
dlo-miR156e*	LTCONS_00004924	5	22.217	Cleavage	2
dlo-miR156e*	LTCONS_00007993	5	9.391	Cleavage	1
dlo-miR156e*	LTCONS_00028766	5	13.906	Cleavage	1
dlo-miR156e*	LTCONS_00005998	5	9.164	Cleavage	1
dlo-miR156e*	LTCONS_00013467	5	7.945	Cleavage	1
dlo-miR156e*	LTCONS_00004925	5	18.902	UranslaUion	2
dlo-miR156e*	LTCONS_00004925	5	22.217	Cleavage	2
dlo-miR156e*	LTCONS_00057211	5	23.862	Cleavage	1
dlo-miR156e*	LTCONS_00029622	5	24.431	Cleavage	1
dlo-miR156e*	LTCONS_00012499	5	24.431	Cleavage	1
dlo-miR156e*	LTCONS_00046748	5	14.99	Cleavage	1
dlo-miR156e*	LTCONS_00009718	5	11.633	Cleavage	1
dlo-miR156e*	LTCONS_00049459	5	16.64	UranslaUion	1
dlo-miR156e*	LTCONS_00009042	5	14.016	Cleavage	1
dlo-miR156e*	LTCONS_00012500	5	24.431	Cleavage	1
dlo-miR156e*	LTCONS_00027604	5	11.225	Cleavage	1
dlo-miR156e*	LTCONS_00026633	5	22.085	Cleavage	1
dlo-miR156e*	LTCONS_00018635	5	18.964	Cleavage	1
dlo-miR156e*	LTCONS_00053711	5	22.997	UranslaUion	1
dlo-miR156e*	LTCONS_00054337	5	21.327	Cleavage	1
dlo-miR156e*	LTCONS_00020936	5	11.413	Cleavage	1
dlo-miR156e*	LTCONS_00037894	5	12.01	Cleavage	1
dlo-miR156e*	LTCONS_00034554	5	19.043	UranslaUion	1
dlo-miR156e*	LTCONS_00019763	5	20.962	Cleavage	1
dlo-miR156e*	LTCONS_00053431	5	21.82	Cleavage	2
dlo-miR156e*	LTCONS_00053431	5	15.013	Cleavage	2
dlo-miR156e*	LTCONS_00053430	5	15.816	Cleavage	2
dlo-miR156e*	LTCONS_00053430	5	15.013	Cleavage	2
dlo-miR156e*	LTCONS_00007730	5	17.685	Cleavage	1
dlo-miR158b	LTCONS_00030097	2.5	12.279	Cleavage	1
dlo-miR158b	LTCONS_00036685	2.5	18.374	UranslaUion	1
dlo-miR158b	LTCONS_00036686	2.5	18.226	UranslaUion	1
dlo-miR158b	LTCONS_00046624	3	15.562	Cleavage	3
dlo-miR158b	LTCONS_00049752	3	17.18	UranslaUion	1
dlo-miR158b	LTCONS_00052266	3	14.797	UranslaUion	1
dlo-miR158b	LTCONS_00028408	3	18.437	Cleavage	1
dlo-miR158b	LTCONS_00025497	3	8.24	UranslaUion	1
dlo-miR158b	LTCONS_00035652	3	15.409	UranslaUion	1
dlo-miR158b	LTCONS_00021875	3	14.56	UranslaUion	1
dlo-miR158b	LTCONS_00027604	3	14.241	Cleavage	1
dlo-miR158b	LTCONS_00046624	3.5	16.268	UranslaUion	3
dlo-miR158b	LTCONS_00002311	3.5	23.452	UranslaUion	1
dlo-miR158b	LTCONS_00005001	3.5	15.605	UranslaUion	2
dlo-miR158b	LTCONS_00002330	3.5	14.64	Cleavage	1
dlo-miR158b	LTCONS_00002328	3.5	14.745	Cleavage	1
dlo-miR158b	LTCONS_00021403	3.5	19.405	Cleavage	1
dlo-miR158b	LTCONS_00017303	3.5	8.937	UranslaUion	1
dlo-miR158b	LTCONS_00029013	3.5	11.214	Cleavage	1
dlo-miR158b	LTCONS_00014409	3.5	14.465	UranslaUion	1
dlo-miR158b	LTCONS_00041189	3.5	13.067	Cleavage	1
dlo-miR158b	LTCONS_00042683	3.5	14.303	Cleavage	1
dlo-miR158b	LTCONS_00041187	3.5	13.067	Cleavage	1
dlo-miR158b	LTCONS_00056741	3.5	10.535	UranslaUion	1
dlo-miR158b	LTCONS_00025994	3.5	12.944	UranslaUion	1
dlo-miR158b	LTCONS_00056742	3.5	10.535	UranslaUion	1
dlo-miR158b	LTCONS_00042170	3.5	16.605	UranslaUion	1
dlo-miR158b	LTCONS_00039668	3.5	20.546	UranslaUion	1
dlo-miR158b	LTCONS_00045638	3.5	13.888	UranslaUion	1
dlo-miR158b	LTCONS_00026878	3.5	17.229	UranslaUion	1
dlo-miR158b	LTCONS_00050864	3.5	16.419	UranslaUion	1
dlo-miR158b	LTCONS_00035167	3.5	18.038	Cleavage	1
dlo-miR158b	LTCONS_00026879	3.5	17.229	UranslaUion	1
dlo-miR158b	LTCONS_00047129	3.5	18.779	Cleavage	1
dlo-miR158b	LTCONS_00045640	3.5	13.888	UranslaUion	2
dlo-miR158b	LTCONS_00045629	3.5	13.888	UranslaUion	1
dlo-miR158b	LTCONS_00022507	4	17.168	Cleavage	1
dlo-miR158b	LTCONS_00057302	4	11.245	UranslaUion	2
dlo-miR158b	LTCONS_00057302	4	19.382	UranslaUion	2
dlo-miR158b	LTCONS_00057303	4	11.245	UranslaUion	3
dlo-miR158b	LTCONS_00057303	4	19.382	UranslaUion	3
dlo-miR158b	LTCONS_00005333	4	18.211	Cleavage	1
dlo-miR158b	LTCONS_00035262	4	8.067	UranslaUion	1
dlo-miR158b	LTCONS_00001385	4	20.184	Cleavage	1
dlo-miR158b	LTCONS_00026916	4	16.736	Cleavage	1
dlo-miR158b	LTCONS_00026915	4	16.736	Cleavage	1
dlo-miR158b	LTCONS_00026914	4	16.736	Cleavage	1
dlo-miR158b	LTCONS_00020964	4	12.707	UranslaUion	1
dlo-miR158b	LTCONS_00002503	4	12.947	UranslaUion	3
dlo-miR158b	LTCONS_00002501	4	12.947	UranslaUion	3
dlo-miR158b	LTCONS_00002502	4	12.947	UranslaUion	3
dlo-miR158b	LTCONS_00002495	4	12.947	UranslaUion	4
dlo-miR158b	LTCONS_00042484	4	12.945	Cleavage	2
dlo-miR158b	LTCONS_00042484	4	8.144	Cleavage	2
dlo-miR158b	LTCONS_00033768	4	15.141	Cleavage	1
dlo-miR158b	LTCONS_00029401	4	18.075	UranslaUion	1
dlo-miR158b	LTCONS_00031251	4	12.595	UranslaUion	1
dlo-miR158b	LTCONS_00016818	4	16.597	Cleavage	1
dlo-miR158b	LTCONS_00036326	4	16.529	UranslaUion	1
dlo-miR158b	LTCONS_00044346	4	12.31	Cleavage	1
dlo-miR158b	LTCONS_00028478	4	18.203	UranslaUion	1
dlo-miR158b	LTCONS_00046647	4	17.675	Cleavage	1
dlo-miR158b	LTCONS_00046005	4	12.39	Cleavage	1
dlo-miR158b	LTCONS_00029796	4	13.315	Cleavage	1
dlo-miR158b	LTCONS_00054609	4	10.105	UranslaUion	1
dlo-miR158b	LTCONS_00054599	4	10.105	UranslaUion	1
dlo-miR158b	LTCONS_00054600	4	10.105	UranslaUion	1
dlo-miR158b	LTCONS_00054603	4	10.105	UranslaUion	1
dlo-miR158b	LTCONS_00028543	4	10.209	UranslaUion	1
dlo-miR158b	LTCONS_00023922	4	12.207	Cleavage	1
dlo-miR158b	LTCONS_00047137	4	14.32	Cleavage	1
dlo-miR158b	LTCONS_00029583	4	16.153	Cleavage	1
dlo-miR158b	LTCONS_00002364	4	11.386	Cleavage	1
dlo-miR158b	LTCONS_00038735	4	11.462	Cleavage	1
dlo-miR158b	LTCONS_00023919	4	12.207	Cleavage	1
dlo-miR158b	LTCONS_00023920	4	12.207	Cleavage	1
dlo-miR158b	LTCONS_00000548	4	10.664	UranslaUion	1
dlo-miR158b	LTCONS_00003100	4	9.226	UranslaUion	1
dlo-miR158b	LTCONS_00047713	4	16.981	UranslaUion	1
dlo-miR158b	LTCONS_00000549	4	10.664	UranslaUion	1
dlo-miR158b	LTCONS_00000550	4	10.664	UranslaUion	1
dlo-miR158b	LTCONS_00003101	4	9.226	UranslaUion	1
dlo-miR158b	LTCONS_00008540	4	21.581	Cleavage	1
dlo-miR158b	LTCONS_00005001	4.5	12.95	UranslaUion	2
dlo-miR158b	LTCONS_00011851	4.5	14.169	Cleavage	1
dlo-miR158b	LTCONS_00050458	4.5	22.35	Cleavage	3
dlo-miR158b	LTCONS_00050458	4.5	17.071	Cleavage	3
dlo-miR158b	LTCONS_00050454	4.5	22.35	Cleavage	3
dlo-miR158b	LTCONS_00050454	4.5	17.071	Cleavage	3
dlo-miR158b	LTCONS_00050456	4.5	22.35	Cleavage	3
dlo-miR158b	LTCONS_00050456	4.5	17.071	Cleavage	3
dlo-miR158b	LTCONS_00050457	4.5	20.561	Cleavage	3
dlo-miR158b	LTCONS_00050457	4.5	17.071	Cleavage	3
dlo-miR158b	LTCONS_00050459	4.5	22.35	Cleavage	3
dlo-miR158b	LTCONS_00050459	4.5	17.071	Cleavage	3
dlo-miR158b	LTCONS_00050455	4.5	20.561	Cleavage	3
dlo-miR158b	LTCONS_00050455	4.5	17.071	Cleavage	3
dlo-miR158b	LTCONS_00028275	4.5	16.809	Cleavage	1
dlo-miR158b	LTCONS_00025445	4.5	14.867	Cleavage	1
dlo-miR158b	LTCONS_00025443	4.5	14.867	Cleavage	1
dlo-miR158b	LTCONS_00030652	4.5	6.065	Cleavage	1
dlo-miR158b	LTCONS_00049457	4.5	11.305	UranslaUion	1
dlo-miR158b	LTCONS_00002503	4.5	19.234	Cleavage	3
dlo-miR158b	LTCONS_00002501	4.5	21.369	Cleavage	3
dlo-miR158b	LTCONS_00002502	4.5	19.234	Cleavage	3
dlo-miR158b	LTCONS_00002495	4.5	19.234	Cleavage	4
dlo-miR158b	LTCONS_00016046	4.5	8.632	Cleavage	1
dlo-miR158b	LTCONS_00037062	4.5	11.047	Cleavage	1
dlo-miR158b	LTCONS_00040306	4.5	12.889	UranslaUion	1
dlo-miR158b	LTCONS_00033190	4.5	11.988	Cleavage	1
dlo-miR158b	LTCONS_00011869	4.5	18	Cleavage	2
dlo-miR158b	LTCONS_00056055	4.5	19.024	UranslaUion	2
dlo-miR158b	LTCONS_00027010	4.5	9.341	UranslaUion	1
dlo-miR158b	LTCONS_00021029	4.5	24.061	UranslaUion	1
dlo-miR158b	LTCONS_00003461	4.5	13.578	UranslaUion	1
dlo-miR158b	LTCONS_00045157	4.5	15.297	UranslaUion	1
dlo-miR158b	LTCONS_00045159	4.5	15.297	UranslaUion	1
dlo-miR158b	LTCONS_00045158	4.5	15.297	UranslaUion	1
dlo-miR158b	LTCONS_00022026	4.5	9.456	UranslaUion	1
dlo-miR158b	LTCONS_00031433	4.5	16.761	Cleavage	1
dlo-miR158b	LTCONS_00053524	4.5	16.118	Cleavage	1
dlo-miR158b	LTCONS_00005232	4.5	18.291	Cleavage	1
dlo-miR158b	LTCONS_00035274	4.5	15.45	UranslaUion	1
dlo-miR158b	LTCONS_00045166	4.5	17.558	Cleavage	1
dlo-miR158b	LTCONS_00045801	4.5	12.365	UranslaUion	1
dlo-miR158b	LTCONS_00030016	4.5	14.847	Cleavage	1
dlo-miR158b	LTCONS_00045640	4.5	14.573	UranslaUion	2
dlo-miR158b	LTCONS_00035276	4.5	15.45	UranslaUion	1
dlo-miR158b	LTCONS_00042584	4.5	9.853	Cleavage	1
dlo-miR158b	LTCONS_00030013	4.5	14.847	Cleavage	1
dlo-miR158b	LTCONS_00030015	4.5	14.847	Cleavage	1
dlo-miR158b	LTCONS_00046624	5	12.366	Cleavage	3
dlo-miR158b	LTCONS_00050747	5	21.207	Cleavage	1
dlo-miR158b	LTCONS_00007208	5	17.42	Cleavage	1
dlo-miR158b	LTCONS_00007209	5	14.76	Cleavage	1
dlo-miR158b	LTCONS_00002503	5	9.736	UranslaUion	3
dlo-miR158b	LTCONS_00002501	5	9.736	UranslaUion	3
dlo-miR158b	LTCONS_00002502	5	9.736	UranslaUion	3
dlo-miR158b	LTCONS_00002495	5	9.736	UranslaUion	4
dlo-miR158b	LTCONS_00002495	5	18.592	UranslaUion	4
dlo-miR158b	LTCONS_00003658	5	6.692	Cleavage	1
dlo-miR158b	LTCONS_00043623	5	11.651	Cleavage	1
dlo-miR158b	LTCONS_00026323	5	16.8	Cleavage	1
dlo-miR158b	LTCONS_00037174	5	12.577	Cleavage	1
dlo-miR158b	LTCONS_00018465	5	17.086	Cleavage	1
dlo-miR158b	LTCONS_00055572	5	13.515	Cleavage	1
dlo-miR158b	LTCONS_00011869	5	15.811	UranslaUion	2
dlo-miR158b	LTCONS_00056055	5	13.945	UranslaUion	2
dlo-miR158b	LTCONS_00015553	5	13.241	Cleavage	1
dlo-miR158b	LTCONS_00051109	5	11.067	Cleavage	1
dlo-miR158b	LTCONS_00039399	5	11.281	UranslaUion	1
dlo-miR158b	LTCONS_00055416	5	17.212	Cleavage	1
dlo-miR158b	LTCONS_00027874	5	15.861	UranslaUion	1
dlo-miR158b	LTCONS_00038329	5	9.521	UranslaUion	1
dlo-miR158b	LTCONS_00027876	5	8.987	UranslaUion	1
dlo-miR158b	LTCONS_00046157	5	24.823	UranslaUion	1
dlo-miR158b	LTCONS_00027875	5	8.712	UranslaUion	1
dlo-miR158b	LTCONS_00010245	5	12.199	UranslaUion	1
dlo-miR158b	LTCONS_00047258	5	16.118	Cleavage	2
dlo-miR158b	LTCONS_00047258	5	14.255	UranslaUion	2
dlo-miR158b	LTCONS_00047256	5	16.118	Cleavage	1
dlo-miR158b	LTCONS_00047255	5	16.118	Cleavage	1
dlo-miR158b	LTCONS_00003392	5	11.676	UranslaUion	1
dlo-miR158b	LTCONS_00023814	5	12.679	UranslaUion	1
dlo-miR158b	LTCONS_00009438	5	11.753	Cleavage	1
dlo-miR158b	LTCONS_00043660	5	17.259	Cleavage	1
dlo-miR158b	LTCONS_00050458	4.5	12.493	Cleavage	3
dlo-miR158b	LTCONS_00050454	4.5	12.493	Cleavage	3
dlo-miR158b	LTCONS_00050456	4.5	12.493	Cleavage	3
dlo-miR158b	LTCONS_00050457	4.5	12.493	Cleavage	3
dlo-miR158b	LTCONS_00050459	4.5	12.493	Cleavage	3
dlo-miR158b	LTCONS_00050455	4.5	12.493	Cleavage	3
dlo-miR158b	LTCONS_00048313	5	12.496	UranslaUion	1
dlo-miR158b	LTCONS_00040666	5	13.879	UranslaUion	1
dlo-miR158b	LTCONS_00057303	4	20.31	UranslaUion	3
dlo-miR158b	LTCONS_00003661	4.5	10.289	UranslaUion	1
dlo-miR158b	LTCONS_00003662	4.5	10.289	UranslaUion	1
dlo-miR158b	LTCONS_00003660	4.5	10.289	UranslaUion	1
dlo-miR158b	LTCONS_00038349	5	11.845	Cleavage	1
dlo-miR158b	LTCONS_00038353	5	11.845	Cleavage	1
dlo-miR158b	LTCONS_00006784	3.5	15.848	Cleavage	1
dlo-miR158b	LTCONS_00006782	3.5	16.337	Cleavage	1
dlo-miR158b	LTCONS_00006786	3.5	16.337	Cleavage	1
dlo-miR158b	LTCONS_00006783	3.5	16.337	Cleavage	1
dlo-miR158b	LTCONS_00006787	3.5	16.337	Cleavage	1
dlo-miR158b	LTCONS_00006747	4.5	16.408	Cleavage	1
dlo-miR159a.1	LTCONS_00018947	1	21.15	Cleavage	1
dlo-miR159a.1	LTCONS_00028668	2	20.252	Cleavage	1
dlo-miR159a.1	LTCONS_00004095	3	12.508	Cleavage	1
dlo-miR159a.1	LTCONS_00002948	3.5	21.755	Cleavage	1
dlo-miR159a.1	LTCONS_00002947	3.5	21.755	Cleavage	1
dlo-miR159a.1	LTCONS_00031672	3.5	8.403	Cleavage	1
dlo-miR159a.1	LTCONS_00045671	3.5	5.036	Cleavage	1
dlo-miR159a.1	LTCONS_00045673	3.5	5.036	Cleavage	1
dlo-miR159a.1	LTCONS_00045672	3.5	4.927	Cleavage	1
dlo-miR159a.1	LTCONS_00026016	3.5	10.439	Cleavage	2
dlo-miR159a.1	LTCONS_00026018	3.5	10.439	Cleavage	2
dlo-miR159a.1	LTCONS_00026017	3.5	10.439	Cleavage	2
dlo-miR159a.1	LTCONS_00052705	3.5	10.091	UranslaUion	1
dlo-miR159a.1	LTCONS_00003995	3.5	17.285	UranslaUion	1
dlo-miR159a.1	LTCONS_00054170	3.5	16.411	Cleavage	1
dlo-miR159a.1	LTCONS_00023367	3.5	12.45	UranslaUion	1
dlo-miR159a.1	LTCONS_00022889	4	23.066	Cleavage	1
dlo-miR159a.1	LTCONS_00019591	4	19.92	Cleavage	1
dlo-miR159a.1	LTCONS_00039940	4	9.416	UranslaUion	1
dlo-miR159a.1	LTCONS_00026016	4	16.778	Cleavage	2
dlo-miR159a.1	LTCONS_00026018	4	16.778	Cleavage	2
dlo-miR159a.1	LTCONS_00036442	4	19.228	UranslaUion	1
dlo-miR159a.1	LTCONS_00026017	4	16.778	Cleavage	2
dlo-miR159a.1	LTCONS_00029796	4	12.789	UranslaUion	1
dlo-miR159a.1	LTCONS_00016085	4	16.301	Cleavage	2
dlo-miR159a.1	LTCONS_00027758	4	9.931	Cleavage	1
dlo-miR159a.1	LTCONS_00015546	4	10.502	Cleavage	2
dlo-miR159a.1	LTCONS_00001239	4	11.856	UranslaUion	1
dlo-miR159a.1	LTCONS_00028103	4	14.523	Cleavage	1
dlo-miR159a.1	LTCONS_00002522	4	9.49	Cleavage	1
dlo-miR159a.1	LTCONS_00030899	4	16.85	Cleavage	1
dlo-miR159a.1	LTCONS_00042475	4	16.607	UranslaUion	2
dlo-miR159a.1	LTCONS_00008540	4	14.182	UranslaUion	1
dlo-miR159a.1	LTCONS_00021071	4	24.744	Cleavage	1
dlo-miR159a.1	LTCONS_00032074	4	17.547	UranslaUion	2
dlo-miR159a.1	LTCONS_00024552	4	18.273	UranslaUion	1
dlo-miR159a.1	LTCONS_00007496	4	15.716	Cleavage	5
dlo-miR159a.1	LTCONS_00007497	4	15.716	Cleavage	5
dlo-miR159a.1	LTCONS_00001908	4	7.484	UranslaUion	1
dlo-miR159a.1	LTCONS_00041837	4	11.308	UranslaUion	1
dlo-miR159a.1	LTCONS_00046963	4	15.799	Cleavage	1
dlo-miR159a.1	LTCONS_00041184	4.5	12.919	Cleavage	1
dlo-miR159a.1	LTCONS_00046326	4.5	16.46	Cleavage	1
dlo-miR159a.1	LTCONS_00015293	4.5	8.585	Cleavage	1
dlo-miR159a.1	LTCONS_00016085	4.5	23.65	Cleavage	2
dlo-miR159a.1	LTCONS_00013152	4.5	14.969	Cleavage	1
dlo-miR159a.1	LTCONS_00002617	4.5	4.383	UranslaUion	1
dlo-miR159a.1	LTCONS_00001629	4.5	17.72	Cleavage	1
dlo-miR159a.1	LTCONS_00042475	4.5	13.38	Cleavage	2
dlo-miR159a.1	LTCONS_00003227	4.5	8.119	Cleavage	1
dlo-miR159a.1	LTCONS_00024474	4.5	10.274	Cleavage	1
dlo-miR159a.1	LTCONS_00054833	4.5	14.829	Cleavage	1
dlo-miR159a.1	LTCONS_00042301	4.5	13.775	Cleavage	1
dlo-miR159a.1	LTCONS_00042302	4.5	13.775	Cleavage	1
dlo-miR159a.1	LTCONS_00022862	4.5	17.029	Cleavage	1
dlo-miR159a.1	LTCONS_00008446	4.5	15.97	Cleavage	1
dlo-miR159a.1	LTCONS_00024956	4.5	11.305	Cleavage	1
dlo-miR159a.1	LTCONS_00003107	4.5	14.359	Cleavage	1
dlo-miR159a.1	LTCONS_00049486	4.5	12.786	UranslaUion	1
dlo-miR159a.1	LTCONS_00039249	4.5	11.335	Cleavage	1
dlo-miR159a.1	LTCONS_00002489	4.5	15.492	Cleavage	1
dlo-miR159a.1	LTCONS_00039250	4.5	11.019	Cleavage	1
dlo-miR159a.1	LTCONS_00008056	4.5	12.352	Cleavage	1
dlo-miR159a.1	LTCONS_00001780	4.5	15.312	Cleavage	1
dlo-miR159a.1	LTCONS_00023383	4.5	8.204	Cleavage	1
dlo-miR159a.1	LTCONS_00053408	4.5	18.755	UranslaUion	1
dlo-miR159a.1	LTCONS_00030536	4.5	14.233	Cleavage	1
dlo-miR159a.1	LTCONS_00037749	5	14.086	Cleavage	1
dlo-miR159a.1	LTCONS_00015546	5	5.948	Cleavage	2
dlo-miR159a.1	LTCONS_00021229	5	13.033	Cleavage	1
dlo-miR159a.1	LTCONS_00033429	5	17.377	Cleavage	1
dlo-miR159a.1	LTCONS_00056406	5	18.13	Cleavage	2
dlo-miR159a.1	LTCONS_00056406	5	14.855	Cleavage	2
dlo-miR159a.1	LTCONS_00054465	5	20.62	Cleavage	1
dlo-miR159a.1	LTCONS_00015913	5	12.126	Cleavage	1
dlo-miR159a.1	LTCONS_00007562	5	22.74	Cleavage	1
dlo-miR159a.1	LTCONS_00026775	5	15.142	Cleavage	1
dlo-miR159a.1	LTCONS_00010862	5	20.988	Cleavage	1
dlo-miR159a.1	LTCONS_00030163	5	12.715	Cleavage	1
dlo-miR159a.1	LTCONS_00057021	5	15.554	Cleavage	1
dlo-miR159a.1	LTCONS_00054659	5	15.352	Cleavage	1
dlo-miR159a.1	LTCONS_00045919	5	17.026	Cleavage	1
dlo-miR159a.1	LTCONS_00029809	5	20.512	UranslaUion	1
dlo-miR159a.1	LTCONS_00049999	5	15.891	Cleavage	1
dlo-miR159a.1	LTCONS_00045920	5	17.026	Cleavage	1
dlo-miR159a.1	LTCONS_00010286	5	9.739	Cleavage	1
dlo-miR159a.1	LTCONS_00025021	5	23.202	UranslaUion	2
dlo-miR159a.1	LTCONS_00025021	5	18.189	UranslaUion	2
dlo-miR159a.1	LTCONS_00028482	5	13.234	Cleavage	2
dlo-miR159a.1	LTCONS_00028482	5	20.42	UranslaUion	2
dlo-miR159a.1	LTCONS_00050455	5	22.703	Cleavage	1
dlo-miR159a.1	LTCONS_00050459	5	22.703	Cleavage	1
dlo-miR159a.1	LTCONS_00050457	5	22.703	Cleavage	1
dlo-miR159a.1	LTCONS_00050456	5	22.703	Cleavage	1
dlo-miR159a.1	LTCONS_00009233	5	13.763	Cleavage	1
dlo-miR159a.1	LTCONS_00050454	5	22.703	Cleavage	1
dlo-miR159a.1	LTCONS_00050458	5	22.703	Cleavage	1
dlo-miR159a.1	LTCONS_00042584	5	11.55	Cleavage	1
dlo-miR159a.1	LTCONS_00046357	5	21.08	Cleavage	1
dlo-miR159a.1	LTCONS_00036879	5	21.787	Cleavage	1
dlo-miR159a.1	LTCONS_00032074	5	12.141	UranslaUion	2
dlo-miR159a.1	LTCONS_00030451	5	13.158	Cleavage	1
dlo-miR159a.1	LTCONS_00041172	5	18.008	UranslaUion	1
dlo-miR159a.1	LTCONS_00033544	5	17.505	UranslaUion	1
dlo-miR159a.1	LTCONS_00051683	5	10.104	Cleavage	1
dlo-miR159a.1	LTCONS_00046784	5	11.917	Cleavage	1
dlo-miR159a.1	LTCONS_00056906	5	5.791	UranslaUion	1
dlo-miR159a.1	LTCONS_00033698	5	13.121	Cleavage	1
dlo-miR159a.1	LTCONS_00030452	5	13.158	Cleavage	1
dlo-miR159a.1	LTCONS_00030450	5	13.158	Cleavage	1
dlo-miR159a.1	LTCONS_00041081	5	13.718	UranslaUion	1
dlo-miR159a.1	LTCONS_00007817	5	6.701	Cleavage	1
dlo-miR159a.1	LTCONS_00056907	5	5.791	UranslaUion	1
dlo-miR159a.1	LTCONS_00007816	5	6.701	Cleavage	1
dlo-miR159a.1	LTCONS_00007496	5	17.633	Cleavage	5
dlo-miR159a.1	LTCONS_00007496	5	15.466	Cleavage	5
dlo-miR159a.1	LTCONS_00007496	5	16.482	Cleavage	5
dlo-miR159a.1	LTCONS_00007496	5	17.28	Cleavage	5
dlo-miR159a.1	LTCONS_00028213	5	17.308	Cleavage	1
dlo-miR159a.1	LTCONS_00028214	5	17.308	Cleavage	1
dlo-miR159a.1	LTCONS_00007497	5	17.633	Cleavage	5
dlo-miR159a.1	LTCONS_00007497	5	15.466	Cleavage	5
dlo-miR159a.1	LTCONS_00007497	5	16.482	Cleavage	5
dlo-miR159a.1	LTCONS_00007497	5	17.28	Cleavage	5
dlo-miR159a.1	LTCONS_00003086	5	20.049	UranslaUion	1
dlo-miR159a.1	LTCONS_00035232	5	7.937	Cleavage	1
dlo-miR159a.1	LTCONS_00009438	5	11.905	UranslaUion	1
dlo-miR159a.1	LTCONS_00002970	5	18.384	Cleavage	1
dlo-miR159a.1	LTCONS_00003634	5	24.787	Cleavage	1
dlo-miR159a.1	LTCONS_00054213	5	13.028	UranslaUion	1
dlo-miR159a.1	LTCONS_00040010	5	14.116	Cleavage	1
dlo-miR159a.1	LTCONS_00040009	5	14.116	Cleavage	1
dlo-miR159a.1	LTCONS_00019099	5	19.514	Cleavage	1
dlo-miR159a.1	LTCONS_00019097	5	19.514	Cleavage	1
dlo-miR159a.1	LTCONS_00019098	5	19.514	Cleavage	1
dlo-miR159a.1	LTCONS_00000242	4.5	14.319	Cleavage	1
dlo-miR159a.1	LTCONS_00038580	5	12.633	Cleavage	1
dlo-miR159a.1	LTCONS_00000947	3.5	12.56	Cleavage	1
dlo-miR159a.1	LTCONS_00037835	5	16.397	Cleavage	1
dlo-miR159a.1	LTCONS_00019569	5	15.548	UranslaUion	1
dlo-miR159a.1	LTCONS_00020183	4.5	12.664	UranslaUion	1
dlo-miR159a.1	LTCONS_00025285	3.5	19.865	Cleavage	1
dlo-miR159b*	LTCONS_00030489	3	21.83	Cleavage	1
dlo-miR159b*	LTCONS_00048569	3	7.633	UranslaUion	1
dlo-miR159b*	LTCONS_00033768	3	19.941	Cleavage	1
dlo-miR159b*	LTCONS_00020621	3.5	20.876	Cleavage	1
dlo-miR159b*	LTCONS_00022889	3.5	18.608	UranslaUion	1
dlo-miR159b*	LTCONS_00011870	4	15.571	Cleavage	1
dlo-miR159b*	LTCONS_00015642	4	16.254	Cleavage	1
dlo-miR159b*	LTCONS_00043624	4	14.763	UranslaUion	1
dlo-miR159b*	LTCONS_00043626	4	14.763	UranslaUion	1
dlo-miR159b*	LTCONS_00043625	4	14.763	UranslaUion	1
dlo-miR159b*	LTCONS_00043655	4	13.7	UranslaUion	1
dlo-miR159b*	LTCONS_00043654	4	13.7	UranslaUion	1
dlo-miR159b*	LTCONS_00043621	4	14.763	UranslaUion	1
dlo-miR159b*	LTCONS_00043623	4	14.763	UranslaUion	1
dlo-miR159b*	LTCONS_00008277	4	12.903	Cleavage	1
dlo-miR159b*	LTCONS_00008276	4	12.903	Cleavage	1
dlo-miR159b*	LTCONS_00008275	4	12.903	Cleavage	1
dlo-miR159b*	LTCONS_00008279	4	12.498	Cleavage	1
dlo-miR159b*	LTCONS_00008274	4	12.903	Cleavage	1
dlo-miR159b*	LTCONS_00008269	4	12.903	Cleavage	1
dlo-miR159b*	LTCONS_00008271	4	12.498	Cleavage	1
dlo-miR159b*	LTCONS_00048308	4	11.935	UranslaUion	1
dlo-miR159b*	LTCONS_00036442	4	19.052	UranslaUion	1
dlo-miR159b*	LTCONS_00036382	4	13.088	UranslaUion	3
dlo-miR159b*	LTCONS_00020063	4.5	21.503	Cleavage	1
dlo-miR159b*	LTCONS_00028155	4.5	22.021	Cleavage	1
dlo-miR159b*	LTCONS_00028157	4.5	22.021	Cleavage	1
dlo-miR159b*	LTCONS_00028156	4.5	22.021	Cleavage	1
dlo-miR159b*	LTCONS_00046963	4.5	12.647	UranslaUion	1
dlo-miR159b*	LTCONS_00046024	4.5	10.036	Cleavage	1
dlo-miR159b*	LTCONS_00038289	4.5	18.154	Cleavage	1
dlo-miR159b*	LTCONS_00007713	4.5	17.433	UranslaUion	1
dlo-miR159b*	LTCONS_00027584	4.5	14.834	Cleavage	1
dlo-miR159b*	LTCONS_00029875	4.5	16.28	Cleavage	1
dlo-miR159b*	LTCONS_00031575	4.5	12.795	UranslaUion	1
dlo-miR159b*	LTCONS_00051056	4.5	16.078	Cleavage	1
dlo-miR159b*	LTCONS_00013841	4.5	20.173	UranslaUion	2
dlo-miR159b*	LTCONS_00051055	4.5	16.078	Cleavage	1
dlo-miR159b*	LTCONS_00028277	4.5	16.791	Cleavage	1
dlo-miR159b*	LTCONS_00039803	4.5	14.104	Cleavage	1
dlo-miR159b*	LTCONS_00015069	4.5	17.533	Cleavage	1
dlo-miR159b*	LTCONS_00016383	4.5	16.945	UranslaUion	1
dlo-miR159b*	LTCONS_00016382	4.5	13.009	UranslaUion	1
dlo-miR159b*	LTCONS_00054541	5	11.839	Cleavage	1
dlo-miR159b*	LTCONS_00038226	5	16.096	Cleavage	1
dlo-miR159b*	LTCONS_00005329	5	12.799	Cleavage	1
dlo-miR159b*	LTCONS_00024932	5	11.315	UranslaUion	1
dlo-miR159b*	LTCONS_00051487	5	16.393	Cleavage	1
dlo-miR159b*	LTCONS_00036382	5	16.529	Cleavage	3
dlo-miR159b*	LTCONS_00036382	5	24.057	Cleavage	3
dlo-miR159b*	LTCONS_00013841	5	17.459	UranslaUion	2
dlo-miR159b*	LTCONS_00000532	5	13.824	Cleavage	1
dlo-miR159b*	LTCONS_00013545	5	22.337	Cleavage	1
dlo-miR159b*	LTCONS_00012499	5	21.452	Cleavage	1
dlo-miR159b*	LTCONS_00002497	5	18.564	Cleavage	1
dlo-miR159b*	LTCONS_00002496	5	18.564	Cleavage	1
dlo-miR159b*	LTCONS_00013543	5	22.337	Cleavage	1
dlo-miR159b*	LTCONS_00029622	5	21.375	Cleavage	1
dlo-miR159b*	LTCONS_00002494	5	18.564	Cleavage	1
dlo-miR159b*	LTCONS_00000531	5	13.824	Cleavage	1
dlo-miR159b*	LTCONS_00002498	5	18.564	Cleavage	1
dlo-miR159b*	LTCONS_00002495	5	18.564	Cleavage	1
dlo-miR159b*	LTCONS_00025392	5	19.704	Cleavage	1
dlo-miR159b*	LTCONS_00054936	5	19.303	Cleavage	1
dlo-miR159b*	LTCONS_00025391	5	19.704	Cleavage	1
dlo-miR159b*	LTCONS_00021695	5	17.9	UranslaUion	1
dlo-miR159b*	LTCONS_00028412	5	18.299	Cleavage	1
dlo-miR159b*	LTCONS_00016085	5	23.79	UranslaUion	1
dlo-miR159b*	LTCONS_00033877	5	19.601	UranslaUion	1
dlo-miR159b*	LTCONS_00033873	5	19.601	UranslaUion	1
dlo-miR159b*	LTCONS_00033879	5	19.601	UranslaUion	1
dlo-miR159b*	LTCONS_00033875	5	19.601	UranslaUion	1
dlo-miR159b*	LTCONS_00043237	5	20.429	Cleavage	1
dlo-miR159b*	LTCONS_00017763	4	18.335	UranslaUion	1
dlo-miR159b*	LTCONS_00053297	4	17.971	Cleavage	1
dlo-miR159b*	LTCONS_00053299	4	17.971	Cleavage	1
dlo-miR159b*	LTCONS_00053300	4	17.971	Cleavage	1
dlo-miR159b*	LTCONS_00053298	4	17.971	Cleavage	1
dlo-miR159b*	LTCONS_00019680	4	13.554	Cleavage	1
dlo-miR159b*	LTCONS_00019683	4	13.554	Cleavage	1
dlo-miR159b*	LTCONS_00019684	4	13.554	Cleavage	1
dlo-miR159b*	LTCONS_00019681	4	13.554	Cleavage	1
dlo-miR159b*	LTCONS_00019682	4	13.554	Cleavage	1
dlo-miR159b*	LTCONS_00019905	5	13.675	UranslaUion	1
dlo-miR160a	LTCONS_00047261	4.5	15.955	UranslaUion	1
dlo-miR160a	LTCONS_00047264	4.5	15.955	UranslaUion	1
dlo-miR160a	LTCONS_00056150	4.5	17.241	UranslaUion	1
dlo-miR160a	LTCONS_00001500	4.5	13.046	UranslaUion	1
dlo-miR160a	LTCONS_00027757	4.5	13.453	UranslaUion	1
dlo-miR160a	LTCONS_00034220	5	18.433	Cleavage	1
dlo-miR160a	LTCONS_00055921	5	12.199	UranslaUion	1
dlo-miR160a	LTCONS_00010391	5	19.155	UranslaUion	1
dlo-miR160a	LTCONS_00009540	5	19.958	UranslaUion	1
dlo-miR160a	LTCONS_00055024	5	23.205	Cleavage	1
dlo-miR160a	LTCONS_00055028	5	23.205	Cleavage	1
dlo-miR160a	LTCONS_00055018	5	23.205	Cleavage	1
dlo-miR160a	LTCONS_00055020	5	23.205	Cleavage	1
dlo-miR160a	LTCONS_00055017	5	23.205	Cleavage	1
dlo-miR160a	LTCONS_00049254	5	17.627	UranslaUion	1
dlo-miR160a	LTCONS_00020862	5	20.21	UranslaUion	1
dlo-miR160a	LTCONS_00020863	5	17.104	UranslaUion	1
dlo-miR160a	LTCONS_00042484	5	16.935	Cleavage	1
dlo-miR160a	LTCONS_00034638	5	16.74	UranslaUion	1
dlo-miR160a	LTCONS_00047265	5	14.371	Cleavage	1
dlo-miR160a	LTCONS_00022964	5	12.453	UranslaUion	1
dlo-miR160a	LTCONS_00013497	5	19.33	UranslaUion	1
dlo-miR160a	LTCONS_00047260	5	14.371	Cleavage	1
dlo-miR160a	LTCONS_00047263	5	14.371	Cleavage	1
dlo-miR160a	LTCONS_00047262	5	14.371	Cleavage	1
dlo-miR160a	LTCONS_00035581	5	14.809	UranslaUion	1
dlo-miR160a	LTCONS_00048314	5	12.925	UranslaUion	1
dlo-miR160a	LTCONS_00016572	5	17.312	UranslaUion	1
dlo-miR160a	LTCONS_00028759	5	18.633	UranslaUion	1
dlo-miR160a	LTCONS_00056568	5	18.591	UranslaUion	1
dlo-miR160a	LTCONS_00000936	5	16.754	UranslaUion	1
dlo-miR160a	LTCONS_00055859	5	16.746	UranslaUion	1
dlo-miR160a*	LTCONS_00028273	3	14.234	Cleavage	1
dlo-miR160a*	LTCONS_00047467	3	20.089	Cleavage	1
dlo-miR160a*	LTCONS_00032615	3.5	9.976	Cleavage	1
dlo-miR160a*	LTCONS_00001629	3.5	24.94	Cleavage	1
dlo-miR160a*	LTCONS_00027460	3.5	13.868	Cleavage	1
dlo-miR160a*	LTCONS_00053759	4	18.367	UranslaUion	1
dlo-miR160a*	LTCONS_00053761	4	18.367	UranslaUion	1
dlo-miR160a*	LTCONS_00053760	4	18.367	UranslaUion	1
dlo-miR160a*	LTCONS_00053754	4	18.367	UranslaUion	1
dlo-miR160a*	LTCONS_00053758	4	18.367	UranslaUion	1
dlo-miR160a*	LTCONS_00055358	4	16.765	Cleavage	1
dlo-miR160a*	LTCONS_00042024	4	18.727	UranslaUion	1
dlo-miR160a*	LTCONS_00034589	4	5.942	Cleavage	1
dlo-miR160a*	LTCONS_00054396	4.5	16.075	Cleavage	1
dlo-miR160a*	LTCONS_00012773	4.5	18.662	Cleavage	1
dlo-miR160a*	LTCONS_00024756	4.5	14.385	Cleavage	1
dlo-miR160a*	LTCONS_00024755	4.5	14.385	Cleavage	1
dlo-miR160a*	LTCONS_00024746	4.5	16.655	Cleavage	1
dlo-miR160a*	LTCONS_00024754	4.5	16.655	Cleavage	1
dlo-miR160a*	LTCONS_00004645	4.5	18.696	Cleavage	1
dlo-miR160a*	LTCONS_00004646	4.5	15.098	Cleavage	1
dlo-miR160a*	LTCONS_00004644	4.5	15.438	Cleavage	1
dlo-miR160a*	LTCONS_00026779	4.5	14.774	Cleavage	1
dlo-miR160a*	LTCONS_00016085	4.5	21.632	Cleavage	1
dlo-miR160a*	LTCONS_00050011	4.5	20.76	Cleavage	1
dlo-miR160a*	LTCONS_00001929	4.5	17.79	Cleavage	1
dlo-miR160a*	LTCONS_00001928	4.5	17.79	Cleavage	1
dlo-miR160a*	LTCONS_00052628	4.5	15.957	Cleavage	1
dlo-miR160a*	LTCONS_00005850	5	19.57	UranslaUion	1
dlo-miR160a*	LTCONS_00005849	5	19.57	UranslaUion	1
dlo-miR160a*	LTCONS_00055871	5	13.606	Cleavage	1
dlo-miR160a*	LTCONS_00001837	5	22.005	UranslaUion	1
dlo-miR160a*	LTCONS_00041703	5	18.894	Cleavage	1
dlo-miR160a*	LTCONS_00054324	5	15.609	Cleavage	1
dlo-miR160a*	LTCONS_00054321	5	15.609	Cleavage	1
dlo-miR160a*	LTCONS_00054316	5	16.218	Cleavage	2
dlo-miR160a*	LTCONS_00054316	5	17.308	Cleavage	2
dlo-miR160a*	LTCONS_00052783	5	13.04	Cleavage	1
dlo-miR160a*	LTCONS_00048398	5	13.383	UranslaUion	1
dlo-miR160a*	LTCONS_00041544	5	24.692	Cleavage	1
dlo-miR160a*	LTCONS_00041545	5	23.531	Cleavage	1
dlo-miR160a*	LTCONS_00041546	5	23.531	Cleavage	1
dlo-miR160a*	LTCONS_00042011	5	18.791	UranslaUion	1
dlo-miR160a*	LTCONS_00009025	5	16.432	UranslaUion	1
dlo-miR160a*	LTCONS_00024932	5	18.703	Cleavage	1
dlo-miR160a*	LTCONS_00043692	5	20.352	UranslaUion	1
dlo-miR160a*	LTCONS_00043690	5	20.352	UranslaUion	1
dlo-miR160a*	LTCONS_00013270	5	18.327	Cleavage	1
dlo-miR160a*	LTCONS_00021967	5	19.504	UranslaUion	1
dlo-miR160a*	LTCONS_00047682	5	23.195	Cleavage	1
dlo-miR160a*	LTCONS_00007597	5	17.167	Cleavage	1
dlo-miR160a*	LTCONS_00051880	4.5	20.289	Cleavage	1
dlo-miR160a*	LTCONS_00044269	5	10.97	UranslaUion	1
dlo-miR160d*	LTCONS_00034447	3.5	22.753	UranslaUion	1
dlo-miR160d*	LTCONS_00027460	3.5	13.868	Cleavage	1
dlo-miR160d*	LTCONS_00046506	3.5	17.344	Cleavage	1
dlo-miR160d*	LTCONS_00050149	3.5	17.471	Cleavage	1
dlo-miR160d*	LTCONS_00032615	4.5	10.109	Cleavage	1
dlo-miR160d*	LTCONS_00012773	4.5	21.536	Cleavage	1
dlo-miR160d*	LTCONS_00001141	4.5	11.352	Cleavage	1
dlo-miR160d*	LTCONS_00009290	4.5	21.82	Cleavage	1
dlo-miR160d*	LTCONS_00050011	4.5	20.557	Cleavage	1
dlo-miR160d*	LTCONS_00006342	4.5	22.936	Cleavage	1
dlo-miR160d*	LTCONS_00011082	4.5	16.644	UranslaUion	1
dlo-miR160d*	LTCONS_00011083	4.5	16.644	UranslaUion	1
dlo-miR160d*	LTCONS_00024932	5	18.427	Cleavage	1
dlo-miR160d*	LTCONS_00013614	5	15.305	Cleavage	1
dlo-miR160d*	LTCONS_00010368	5	18.903	Cleavage	1
dlo-miR160d*	LTCONS_00001837	5	16.983	Cleavage	1
dlo-miR160d*	LTCONS_00014815	5	16.801	Cleavage	1
dlo-miR160d*	LTCONS_00029078	5	17.795	UranslaUion	1
dlo-miR160d*	LTCONS_00051880	4.5	20.317	Cleavage	1
dlo-miR161.2	LTCONS_00036835	2	22.382	Cleavage	1
dlo-miR161.2	LTCONS_00036834	2	22.382	Cleavage	1
dlo-miR161.2	LTCONS_00011464	2.5	16.069	Cleavage	1
dlo-miR161.2	LTCONS_00056672	3	22.644	Cleavage	1
dlo-miR161.2	LTCONS_00056671	3	20.831	Cleavage	1
dlo-miR161.2	LTCONS_00011870	3	19.638	Translation	1
dlo-miR161.2	LTCONS_00015642	3	19.678	Translation	1
dlo-miR161.2	LTCONS_00043945	3.5	12.977	Cleavage	1
dlo-miR161.2	LTCONS_00045277	3.5	21.095	Translation	1
dlo-miR161.2	LTCONS_00045280	3.5	21.095	Translation	1
dlo-miR161.2	LTCONS_00030507	3.5	12.482	Translation	1
dlo-miR161.2	LTCONS_00031575	3.5	15.534	Cleavage	1
dlo-miR161.2	LTCONS_00001019	3.5	15.89	Cleavage	1
dlo-miR161.2	LTCONS_00022227	3.5	19.819	Translation	1
dlo-miR161.2	LTCONS_00024971	3.5	19.819	Translation	1
dlo-miR161.2	LTCONS_00046286	3.5	22.577	Translation	1
dlo-miR161.2	LTCONS_00024969	3.5	19.819	Translation	1
dlo-miR161.2	LTCONS_00022228	3.5	16.45	Translation	1
dlo-miR161.2	LTCONS_00024968	3.5	16.45	Translation	1
dlo-miR161.2	LTCONS_00046285	3.5	16.041	Translation	1
dlo-miR161.2	LTCONS_00052172	3.5	11.61	Translation	1
dlo-miR161.2	LTCONS_00028369	4	15.617	Cleavage	1
dlo-miR161.2	LTCONS_00018436	4	11.257	Cleavage	1
dlo-miR161.2	LTCONS_00052764	4	11.83	Cleavage	1
dlo-miR161.2	LTCONS_00049088	4	16.28	Cleavage	1
dlo-miR161.2	LTCONS_00005678	4	17.285	Translation	1
dlo-miR161.2	LTCONS_00033448	4	17.991	Cleavage	1
dlo-miR161.2	LTCONS_00008445	4	8.316	Cleavage	1
dlo-miR161.2	LTCONS_00046284	4	16.7	Translation	1
dlo-miR161.2	LTCONS_00034717	4	10.131	Cleavage	1
dlo-miR161.2	LTCONS_00022229	4	17.323	Translation	1
dlo-miR161.2	LTCONS_00018403	4	20.491	Translation	1
dlo-miR161.2	LTCONS_00027156	4	16.684	Translation	1
dlo-miR161.2	LTCONS_00005007	4	19.962	Translation	1
dlo-miR161.2	LTCONS_00050172	4	15.57	Translation	1
dlo-miR161.2	LTCONS_00018024	4	21.808	Translation	1
dlo-miR161.2	LTCONS_00013641	4	19.683	Translation	1
dlo-miR161.2	LTCONS_00023378	4	15.43	Translation	1
dlo-miR161.2	LTCONS_00029796	4.5	12.252	Cleavage	1
dlo-miR161.2	LTCONS_00050457	4.5	19.757	Cleavage	1
dlo-miR161.2	LTCONS_00035091	4.5	17.324	Translation	1
dlo-miR161.2	LTCONS_00014435	4.5	14.967	Cleavage	1
dlo-miR161.2	LTCONS_00057024	4.5	17.867	Cleavage	1
dlo-miR161.2	LTCONS_00057021	4.5	17.867	Cleavage	1
dlo-miR161.2	LTCONS_00019012	4.5	18.853	Translation	1
dlo-miR161.2	LTCONS_00018522	4.5	22.331	Cleavage	1
dlo-miR161.2	LTCONS_00035841	4.5	16.61	Cleavage	1
dlo-miR161.2	LTCONS_00036153	4.5	16.771	Cleavage	1
dlo-miR161.2	LTCONS_00036152	4.5	16.771	Cleavage	1
dlo-miR161.2	LTCONS_00028271	4.5	16.989	Cleavage	1
dlo-miR161.2	LTCONS_00003106	4.5	12.143	Translation	1
dlo-miR161.2	LTCONS_00036278	4.5	20.354	Cleavage	1
dlo-miR161.2	LTCONS_00036279	4.5	20.354	Cleavage	1
dlo-miR161.2	LTCONS_00047994	4.5	12.077	Cleavage	1
dlo-miR161.2	LTCONS_00017776	4.5	18.414	Cleavage	1
dlo-miR161.2	LTCONS_00004305	4.5	13.676	Cleavage	1
dlo-miR161.2	LTCONS_00055885	4.5	17.99	Translation	1
dlo-miR161.2	LTCONS_00052085	4.5	13.416	Translation	1
dlo-miR161.2	LTCONS_00024967	4.5	15.133	Translation	1
dlo-miR161.2	LTCONS_00046235	4.5	15.453	Cleavage	1
dlo-miR161.2	LTCONS_00024970	4.5	15.133	Translation	1
dlo-miR161.2	LTCONS_00046232	4.5	15.453	Cleavage	1
dlo-miR161.2	LTCONS_00046230	4.5	15.453	Cleavage	1
dlo-miR161.2	LTCONS_00033449	4.5	15.323	Cleavage	1
dlo-miR161.2	LTCONS_00055421	4.5	18.405	Translation	1
dlo-miR161.2	LTCONS_00042684	4.5	21.678	Cleavage	1
dlo-miR161.2	LTCONS_00042686	4.5	21.678	Cleavage	1
dlo-miR161.2	LTCONS_00042685	4.5	21.678	Cleavage	1
dlo-miR161.2	LTCONS_00042683	4.5	17.923	Cleavage	1
dlo-miR161.2	LTCONS_00035266	5	15.506	Cleavage	2
dlo-miR161.2	LTCONS_00035266	5	13.506	Cleavage	2
dlo-miR161.2	LTCONS_00035263	5	20.053	Cleavage	1
dlo-miR161.2	LTCONS_00035258	5	20.053	Cleavage	2
dlo-miR161.2	LTCONS_00035258	5	13.506	Cleavage	2
dlo-miR161.2	LTCONS_00035262	5	24.355	Cleavage	2
dlo-miR161.2	LTCONS_00035262	5	13.345	Cleavage	2
dlo-miR161.2	LTCONS_00050315	5	11.37	Cleavage	1
dlo-miR161.2	LTCONS_00028566	5	13.581	Cleavage	1
dlo-miR161.2	LTCONS_00028565	5	15.321	Cleavage	1
dlo-miR161.2	LTCONS_00023920	5	14.657	Cleavage	1
dlo-miR161.2	LTCONS_00047480	5	21.42	Cleavage	1
dlo-miR161.2	LTCONS_00003101	5	15.362	Cleavage	1
dlo-miR161.2	LTCONS_00037096	5	22.703	Cleavage	1
dlo-miR161.2	LTCONS_00016382	5	16.378	Translation	1
dlo-miR161.2	LTCONS_00026075	5	10.22	Cleavage	1
dlo-miR161.2	LTCONS_00032693	5	16.68	Cleavage	1
dlo-miR161.2	LTCONS_00049533	5	8.826	Cleavage	1
dlo-miR161.2	LTCONS_00051198	5	15.403	Cleavage	1
dlo-miR161.2	LTCONS_00047152	5	17.854	Translation	1
dlo-miR161.2	LTCONS_00003591	5	20.016	Cleavage	1
dlo-miR161.2	LTCONS_00047151	5	17.894	Translation	1
dlo-miR161.2	LTCONS_00056741	5	23.397	Cleavage	1
dlo-miR161.2	LTCONS_00056742	5	23.397	Cleavage	1
dlo-miR161.2	LTCONS_00021662	5	13.377	Cleavage	1
dlo-miR161.2	LTCONS_00036845	5	11.967	Cleavage	1
dlo-miR161.2	LTCONS_00054382	5	22.995	Cleavage	1
dlo-miR161.2	LTCONS_00038952	5	15.816	Translation	1
dlo-miR161.2	LTCONS_00006641	5	14.431	Cleavage	1
dlo-miR161.2	LTCONS_00006640	5	14.431	Cleavage	1
dlo-miR161.2	LTCONS_00034045	5	11.138	Cleavage	2
dlo-miR161.2	LTCONS_00034045	5	21.029	Cleavage	2
dlo-miR161.2	LTCONS_00037281	5	12.471	Translation	1
dlo-miR161.2	LTCONS_00037276	5	12.471	Translation	1
dlo-miR161.2	LTCONS_00008055	5	8.268	Cleavage	1
dlo-miR162a	LTCONS_00001820	3	11.936	Cleavage	2
dlo-miR162a	LTCONS_00041649	3.5	17.273	Cleavage	1
dlo-miR162a	LTCONS_00041650	3.5	17.273	Cleavage	1
dlo-miR162a	LTCONS_00041651	3.5	17.273	Cleavage	1
dlo-miR162a	LTCONS_00041648	3.5	17.273	Cleavage	1
dlo-miR162a	LTCONS_00029796	3.5	12.079	Cleavage	1
dlo-miR162a	LTCONS_00033147	4	13.166	Cleavage	1
dlo-miR162a	LTCONS_00023692	4	13.383	Translation	1
dlo-miR162a	LTCONS_00026643	4	23.312	Cleavage	1
dlo-miR162a	LTCONS_00056024	4	11.962	Translation	1
dlo-miR162a	LTCONS_00027146	4	21.328	Cleavage	1
dlo-miR162a	LTCONS_00051432	4	13.006	Translation	1
dlo-miR162a	LTCONS_00026875	4	23.452	Cleavage	2
dlo-miR162a	LTCONS_00026877	4	23.452	Cleavage	2
dlo-miR162a	LTCONS_00026876	4	23.452	Cleavage	2
dlo-miR162a	LTCONS_00026874	4	23.452	Cleavage	2
dlo-miR162a	LTCONS_00012576	4	15.891	Cleavage	1
dlo-miR162a	LTCONS_00026879	4	23.452	Cleavage	2
dlo-miR162a	LTCONS_00021328	4	17.029	Translation	1
dlo-miR162a	LTCONS_00001139	4	22.147	Cleavage	1
dlo-miR162a	LTCONS_00046624	4	15.531	Cleavage	1
dlo-miR162a	LTCONS_00024492	4	20.737	Translation	1
dlo-miR162a	LTCONS_00005086	4	24.383	Translation	1
dlo-miR162a	LTCONS_00003101	4	19.285	Translation	1
dlo-miR162a	LTCONS_00055421	4	22.007	Cleavage	3
dlo-miR162a	LTCONS_00055421	4	21.662	Cleavage	3
dlo-miR162a	LTCONS_00055421	4	21.81	Cleavage	3
dlo-miR162a	LTCONS_00048408	4.5	15.155	Cleavage	1
dlo-miR162a	LTCONS_00035492	4.5	21.091	Translation	1
dlo-miR162a	LTCONS_00035493	4.5	21.091	Translation	1
dlo-miR162a	LTCONS_00002489	4.5	16.428	Cleavage	1
dlo-miR162a	LTCONS_00020797	4.5	18.864	Translation	1
dlo-miR162a	LTCONS_00026158	4.5	18.995	Translation	1
dlo-miR162a	LTCONS_00034588	4.5	15.97	Cleavage	1
dlo-miR162a	LTCONS_00002942	4.5	17.996	Cleavage	1
dlo-miR162a	LTCONS_00006787	4.5	13.011	Cleavage	1
dlo-miR162a	LTCONS_00006783	4.5	13.011	Cleavage	1
dlo-miR162a	LTCONS_00006786	4.5	13.011	Cleavage	1
dlo-miR162a	LTCONS_00006782	4.5	13.011	Cleavage	1
dlo-miR162a	LTCONS_00006784	4.5	13.011	Cleavage	1
dlo-miR162a	LTCONS_00044075	4.5	12.297	Translation	1
dlo-miR162a	LTCONS_00037894	4.5	18.247	Translation	1
dlo-miR162a	LTCONS_00001820	4.5	21.224	Translation	2
dlo-miR162a	LTCONS_00004683	4.5	13.356	Cleavage	2
dlo-miR162a	LTCONS_00048859	4.5	14.612	Translation	1
dlo-miR162a	LTCONS_00031739	4.5	23.582	Translation	1
dlo-miR162a	LTCONS_00031738	4.5	22.928	Translation	1
dlo-miR162a	LTCONS_00030223	4.5	21.092	Translation	1
dlo-miR162a	LTCONS_00019543	4.5	21.747	Cleavage	1
dlo-miR162a	LTCONS_00053234	4.5	20.051	Cleavage	1
dlo-miR162a	LTCONS_00041514	4.5	12.652	Cleavage	1
dlo-miR162a	LTCONS_00041513	4.5	12.652	Cleavage	1
dlo-miR162a	LTCONS_00023713	4.5	21.096	Cleavage	1
dlo-miR162a	LTCONS_00012902	4.5	14.548	Cleavage	1
dlo-miR162a	LTCONS_00039448	4.5	14.317	Cleavage	1
dlo-miR162a	LTCONS_00012903	4.5	14.548	Cleavage	1
dlo-miR162a	LTCONS_00043076	4.5	14.619	Translation	1
dlo-miR162a	LTCONS_00012084	4.5	20.717	Translation	1
dlo-miR162a	LTCONS_00028103	4.5	5.719	Translation	1
dlo-miR162a	LTCONS_00039223	4.5	14.359	Translation	2
dlo-miR162a	LTCONS_00046791	4.5	15.382	Translation	1
dlo-miR162a	LTCONS_00054190	4.5	9.508	Translation	1
dlo-miR162a	LTCONS_00030285	5	15.633	Cleavage	1
dlo-miR162a	LTCONS_00041525	5	16.244	Cleavage	1
dlo-miR162a	LTCONS_00038703	5	24.751	Translation	1
dlo-miR162a	LTCONS_00018629	5	16.871	Cleavage	1
dlo-miR162a	LTCONS_00036715	5	19.003	Cleavage	1
dlo-miR162a	LTCONS_00001629	5	15.274	Translation	1
dlo-miR162a	LTCONS_00050405	5	16.744	Translation	1
dlo-miR162a	LTCONS_00032594	5	16.578	Cleavage	1
dlo-miR162a	LTCONS_00032595	5	16.578	Cleavage	1
dlo-miR162a	LTCONS_00002207	5	14.467	Cleavage	1
dlo-miR162a	LTCONS_00041514	5	18.57	Cleavage	1
dlo-miR162a	LTCONS_00041513	5	18.57	Cleavage	1
dlo-miR162a	LTCONS_00007686	5	11.076	Translation	1
dlo-miR162a	LTCONS_00052555	5	12.977	Cleavage	1
dlo-miR162a	LTCONS_00037803	5	24.681	Cleavage	1
dlo-miR162a	LTCONS_00034438	5	21.773	Cleavage	1
dlo-miR162a	LTCONS_00050406	5	16.744	Translation	1
dlo-miR162a	LTCONS_00005484	5	17.734	Translation	1
dlo-miR162a	LTCONS_00005483	5	17.734	Translation	1
dlo-miR162a	LTCONS_00007976	5	11.319	Translation	1
dlo-miR162a	LTCONS_00023920	5	12.645	Translation	1
dlo-miR162a	LTCONS_00038735	5	13.771	Translation	1
dlo-miR162a	LTCONS_00028860	5	9.56	Cleavage	1
dlo-miR162a	LTCONS_00002364	5	13.431	Translation	1
dlo-miR162a	LTCONS_00038734	5	13.771	Translation	1
dlo-miR162a	LTCONS_00050677	5	20.589	Translation	1
dlo-miR162a	LTCONS_00043880	5	13.225	Translation	1
dlo-miR162a	LTCONS_00028273	5	16.923	Cleavage	1
dlo-miR162a	LTCONS_00001817	5	16.728	Translation	1
dlo-miR162a	LTCONS_00027368	5	24.417	Translation	1
dlo-miR162a	LTCONS_00027367	5	24.417	Translation	1
dlo-miR162a	LTCONS_00019639	5	21.427	Translation	1
dlo-miR162a	LTCONS_00047467	5	21.565	Cleavage	1
dlo-miR162a	LTCONS_00004683	5	21.482	Cleavage	2
dlo-miR162a	LTCONS_00056150	5	16.652	Cleavage	2
dlo-miR162a	LTCONS_00056150	5	13.965	Cleavage	2
dlo-miR162a	LTCONS_00026875	5	19.714	Translation	2
dlo-miR162a	LTCONS_00026877	5	19.714	Translation	2
dlo-miR162a	LTCONS_00026876	5	19.714	Translation	2
dlo-miR162a	LTCONS_00026874	5	20.706	Translation	2
dlo-miR162a	LTCONS_00026879	5	19.714	Translation	2
dlo-miR162a	LTCONS_00045158	5	15.733	Cleavage	1
dlo-miR162a	LTCONS_00045159	5	15.733	Cleavage	1
dlo-miR162a	LTCONS_00045157	5	15.733	Cleavage	1
dlo-miR162a	LTCONS_00016059	5	11.015	Cleavage	1
dlo-miR162a	LTCONS_00019098	5	19.787	Cleavage	1
dlo-miR162a	LTCONS_00019097	5	19.804	Cleavage	1
dlo-miR162a	LTCONS_00019099	5	19.787	Cleavage	1
dlo-miR162a	LTCONS_00017691	5	13.769	Cleavage	1
dlo-miR162a	LTCONS_00019096	5	23.823	Cleavage	1
dlo-miR162a	LTCONS_00042475	5	19.677	Cleavage	1
dlo-miR162a	LTCONS_00008356	5	20.608	Translation	1
dlo-miR162a	LTCONS_00000531	5	17.699	Translation	1
dlo-miR162a	LTCONS_00000532	5	17.699	Translation	1
dlo-miR162a	LTCONS_00031316	5	20.521	Translation	1
dlo-miR162a	LTCONS_00003628	5	12.598	Translation	1
dlo-miR162a	LTCONS_00036834	5	22.29	Cleavage	1
dlo-miR162a	LTCONS_00036835	5	22.29	Cleavage	1
dlo-miR162a	LTCONS_00007115	5	16.63	Translation	1
dlo-miR162a	LTCONS_00039223	5	17.743	Cleavage	2
dlo-miR162a	LTCONS_00032390	5	9.184	Cleavage	1
dlo-miR162a	LTCONS_00054170	5	16.61	Cleavage	1
dlo-miR162a	LTCONS_00034401	5	6.051	Translation	1
dlo-miR162a	LTCONS_00024386	5	17.114	Cleavage	1
dlo-miR162a	LTCONS_00026873	5	20.706	Translation	1
dlo-miR162a	LTCONS_00026878	5	20.706	Translation	1
dlo-miR162a	LTCONS_00014229	5	18.113	Translation	1
dlo-miR162a	LTCONS_00042624	5	7.972	Translation	1
dlo-miR162a	LTCONS_00042623	5	7.972	Translation	1
dlo-miR162a	LTCONS_00042768	5	20.327	Translation	1
dlo-miR162a	LTCONS_00015626	5	24.487	Cleavage	1
dlo-miR162a	LTCONS_00020912	5	11.537	Cleavage	1
dlo-miR162a	LTCONS_00020913	5	11.544	Cleavage	1
dlo-miR162a	LTCONS_00011815	5	20.27	Translation	1
dlo-miR163	LTCONS_00004111	3	21.37	Cleavage	2
dlo-miR163	LTCONS_00045566	3	8.006	Translation	2
dlo-miR163	LTCONS_00051794	3	18.991	Translation	1
dlo-miR163	LTCONS_00010655	3	19.12	Cleavage	1
dlo-miR163	LTCONS_00004111	3.5	17.894	Cleavage	2
dlo-miR163	LTCONS_00032635	3.5	10.992	Cleavage	1
dlo-miR163	LTCONS_00032633	3.5	10.992	Cleavage	1
dlo-miR163	LTCONS_00032634	3.5	10.992	Cleavage	1
dlo-miR163	LTCONS_00055035	3.5	18.342	Cleavage	1
dlo-miR163	LTCONS_00056564	3.5	10.839	Translation	1
dlo-miR163	LTCONS_00036950	3.5	10.967	Cleavage	1
dlo-miR163	LTCONS_00007493	3.5	16.04	Cleavage	1
dlo-miR163	LTCONS_00041521	4	9.204	Cleavage	1
dlo-miR163	LTCONS_00041525	4	9.331	Cleavage	1
dlo-miR163	LTCONS_00028275	4	15.684	Translation	3
dlo-miR163	LTCONS_00037113	4	23.587	Cleavage	1
dlo-miR163	LTCONS_00037114	4	23.587	Cleavage	1
dlo-miR163	LTCONS_00037115	4	23.587	Cleavage	1
dlo-miR163	LTCONS_00022596	4	21.157	Translation	1
dlo-miR163	LTCONS_00022940	4	10.3	Translation	1
dlo-miR163	LTCONS_00003984	4	18.879	Translation	1
dlo-miR163	LTCONS_00039145	4	10.203	Translation	1
dlo-miR163	LTCONS_00013565	4	13.699	Cleavage	1
dlo-miR163	LTCONS_00051434	4	6.577	Translation	1
dlo-miR163	LTCONS_00031315	4	13.543	Cleavage	2
dlo-miR163	LTCONS_00031316	4	13.543	Cleavage	2
dlo-miR163	LTCONS_00037107	4.5	11.964	Translation	1
dlo-miR163	LTCONS_00028275	4.5	12.805	Cleavage	3
dlo-miR163	LTCONS_00028275	4.5	12.844	Cleavage	3
dlo-miR163	LTCONS_00037108	4.5	11.964	Translation	1
dlo-miR163	LTCONS_00037109	4.5	11.964	Translation	1
dlo-miR163	LTCONS_00037110	4.5	11.964	Translation	1
dlo-miR163	LTCONS_00000520	4.5	13.032	Cleavage	1
dlo-miR163	LTCONS_00002541	4.5	12.823	Translation	1
dlo-miR163	LTCONS_00026477	4.5	13.188	Translation	1
dlo-miR163	LTCONS_00045109	4.5	10.684	Translation	1
dlo-miR163	LTCONS_00034547	4.5	15.522	Cleavage	1
dlo-miR163	LTCONS_00005719	4.5	14.648	Translation	1
dlo-miR163	LTCONS_00054541	4.5	9.954	Cleavage	1
dlo-miR163	LTCONS_00057252	4.5	18.374	Cleavage	1
dlo-miR163	LTCONS_00038288	4.5	15.304	Translation	1
dlo-miR163	LTCONS_00007976	4.5	16.253	Translation	1
dlo-miR163	LTCONS_00027604	4.5	18.828	Cleavage	1
dlo-miR163	LTCONS_00017868	4.5	11.709	Cleavage	1
dlo-miR163	LTCONS_00011445	4.5	14.225	Translation	1
dlo-miR163	LTCONS_00008889	4.5	9.764	Translation	1
dlo-miR163	LTCONS_00010554	4.5	16.869	Translation	1
dlo-miR163	LTCONS_00012813	4.5	15.242	Translation	1
dlo-miR163	LTCONS_00045012	4.5	9.129	Cleavage	1
dlo-miR163	LTCONS_00021661	4.5	16.332	Translation	1
dlo-miR163	LTCONS_00048939	4.5	22.405	Translation	1
dlo-miR163	LTCONS_00020010	5	18.148	Translation	1
dlo-miR163	LTCONS_00028103	5	11.848	Cleavage	1
dlo-miR163	LTCONS_00021453	5	15.55	Cleavage	1
dlo-miR163	LTCONS_00045566	5	6.023	Translation	2
dlo-miR163	LTCONS_00037347	5	16.367	Cleavage	1
dlo-miR163	LTCONS_00037349	5	16.367	Cleavage	1
dlo-miR163	LTCONS_00037346	5	16.367	Cleavage	1
dlo-miR163	LTCONS_00020163	5	14.307	Translation	1
dlo-miR163	LTCONS_00030652	5	11.877	Cleavage	1
dlo-miR163	LTCONS_00007010	5	15.719	Translation	1
dlo-miR163	LTCONS_00054181	5	20.437	Cleavage	1
dlo-miR163	LTCONS_00014878	5	17.101	Translation	1
dlo-miR163	LTCONS_00014880	5	17.101	Translation	1
dlo-miR163	LTCONS_00014879	5	17.101	Translation	1
dlo-miR163	LTCONS_00009485	5	13.956	Translation	1
dlo-miR163	LTCONS_00017694	5	12.548	Translation	1
dlo-miR163	LTCONS_00017693	5	12.548	Translation	1
dlo-miR163	LTCONS_00047110	5	14.302	Cleavage	1
dlo-miR163	LTCONS_00029875	5	18.874	Cleavage	1
dlo-miR163	LTCONS_00029874	5	16.859	Cleavage	1
dlo-miR163	LTCONS_00007866	5	14.239	Cleavage	1
dlo-miR163	LTCONS_00031315	5	9.851	Cleavage	2
dlo-miR163	LTCONS_00031316	5	9.851	Cleavage	2
dlo-miR163	LTCONS_00047258	5	10.674	Translation	1
dlo-miR163	LTCONS_00047256	5	10.674	Translation	1
dlo-miR163	LTCONS_00047255	5	10.674	Translation	1
dlo-miR163	LTCONS_00026248	5	9.64	Translation	1
dlo-miR163	LTCONS_00049126	5	10.952	Translation	1
dlo-miR163	LTCONS_00008278	5	17.729	Translation	2
dlo-miR163	LTCONS_00008278	5	13.136	Cleavage	2
dlo-miR163	LTCONS_00008277	5	17.729	Translation	2
dlo-miR163	LTCONS_00008277	5	13.136	Cleavage	2
dlo-miR163	LTCONS_00008270	5	17.729	Translation	2
dlo-miR163	LTCONS_00008270	5	13.136	Cleavage	2
dlo-miR163	LTCONS_00008272	5	17.729	Translation	2
dlo-miR163	LTCONS_00008272	5	13.136	Cleavage	2
dlo-miR163	LTCONS_00008276	5	17.729	Translation	2
dlo-miR163	LTCONS_00008276	5	13.136	Cleavage	2
dlo-miR163	LTCONS_00008273	5	17.729	Translation	2
dlo-miR163	LTCONS_00008273	5	13.136	Cleavage	2
dlo-miR163	LTCONS_00008275	5	17.729	Translation	2
dlo-miR163	LTCONS_00008275	5	13.136	Cleavage	2
dlo-miR163	LTCONS_00008279	5	17.729	Translation	2
dlo-miR163	LTCONS_00008279	5	13.136	Cleavage	2
dlo-miR163	LTCONS_00008274	5	17.729	Translation	2
dlo-miR163	LTCONS_00008274	5	13.136	Cleavage	2
dlo-miR163	LTCONS_00008269	5	17.729	Translation	2
dlo-miR163	LTCONS_00008269	5	13.136	Cleavage	2
dlo-miR163	LTCONS_00008271	5	17.729	Translation	2
dlo-miR163	LTCONS_00008271	5	13.136	Cleavage	2
dlo-miR163	LTCONS_00001140	5	9.295	Translation	1
dlo-miR163	LTCONS_00013811	5	7.154	Translation	1
dlo-miR163	LTCONS_00000549	5	18.087	Cleavage	1
dlo-miR163	LTCONS_00000550	5	18.087	Cleavage	1
dlo-miR164a	LTCONS_00014899	2.5	6.503	Translation	1
dlo-miR164a	LTCONS_00010286	3	13.906	Cleavage	1
dlo-miR164a	LTCONS_00005329	3	15.116	Translation	1
dlo-miR164a	LTCONS_00046413	3	16.746	Translation	1
dlo-miR164a	LTCONS_00046412	3	16.746	Translation	1
dlo-miR164a	LTCONS_00033354	3.5	15.266	Cleavage	1
dlo-miR164a	LTCONS_00008433	3.5	8.93	Cleavage	2
dlo-miR164a	LTCONS_00008433	3.5	18.802	Cleavage	2
dlo-miR164a	LTCONS_00015563	3.5	8.654	Cleavage	1
dlo-miR164a	LTCONS_00011659	3.5	8.654	Cleavage	1
dlo-miR164a	LTCONS_00044075	3.5	18.586	Translation	1
dlo-miR164a	LTCONS_00002149	3.5	14.481	Translation	1
dlo-miR164a	LTCONS_00001498	3.5	9.99	Translation	1
dlo-miR164a	LTCONS_00031479	3.5	9.793	Translation	1
dlo-miR164a	LTCONS_00026542	4	17.369	Cleavage	1
dlo-miR164a	LTCONS_00055412	4	18.803	Translation	1
dlo-miR164a	LTCONS_00004295	4	15.819	Cleavage	1
dlo-miR164a	LTCONS_00025525	4	8.197	Cleavage	1
dlo-miR164a	LTCONS_00002074	4	17.381	Cleavage	1
dlo-miR164a	LTCONS_00011233	4	14.418	Cleavage	1
dlo-miR164a	LTCONS_00016963	4	9.336	Cleavage	1
dlo-miR164a	LTCONS_00052783	4	10.533	Translation	1
dlo-miR164a	LTCONS_00008304	4	21.75	Cleavage	1
dlo-miR164a	LTCONS_00037107	4	18.156	Cleavage	1
dlo-miR164a	LTCONS_00008305	4	16.665	Cleavage	1
dlo-miR164a	LTCONS_00008306	4	16.665	Cleavage	1
dlo-miR164a	LTCONS_00008303	4	16.665	Cleavage	1
dlo-miR164a	LTCONS_00037108	4	20.219	Cleavage	1
dlo-miR164a	LTCONS_00037109	4	20.219	Cleavage	1
dlo-miR164a	LTCONS_00037110	4	17.133	Cleavage	1
dlo-miR164a	LTCONS_00019451	4	7.868	Translation	1
dlo-miR164a	LTCONS_00056842	4.5	17.51	Translation	1
dlo-miR164a	LTCONS_00003181	4.5	18.828	Translation	1
dlo-miR164a	LTCONS_00003180	4.5	18.828	Translation	1
dlo-miR164a	LTCONS_00049470	4.5	18.2	Cleavage	1
dlo-miR164a	LTCONS_00004591	4.5	7.516	Cleavage	1
dlo-miR164a	LTCONS_00032406	4.5	16.911	Cleavage	1
dlo-miR164a	LTCONS_00017895	4.5	14.923	Translation	1
dlo-miR164a	LTCONS_00054294	4.5	8.372	Cleavage	1
dlo-miR164a	LTCONS_00019666	4.5	11.445	Cleavage	1
dlo-miR164a	LTCONS_00007421	4.5	9.695	Translation	1
dlo-miR164a	LTCONS_00055627	4.5	10.509	Cleavage	1
dlo-miR164a	LTCONS_00005356	4.5	12.85	Cleavage	1
dlo-miR164a	LTCONS_00021557	4.5	13.323	Cleavage	1
dlo-miR164a	LTCONS_00024641	4.5	8.999	Cleavage	1
dlo-miR164a	LTCONS_00055921	4.5	19.612	Cleavage	1
dlo-miR164a	LTCONS_00045859	4.5	17.291	Translation	1
dlo-miR164a	LTCONS_00035743	4.5	5.957	Translation	1
dlo-miR164a	LTCONS_00044506	4.5	3.309	Cleavage	1
dlo-miR164a	LTCONS_00030429	4.5	13.927	Cleavage	1
dlo-miR164a	LTCONS_00032634	4.5	14.504	Translation	1
dlo-miR164a	LTCONS_00014167	4.5	15.23	Translation	1
dlo-miR164a	LTCONS_00032630	4.5	16.068	Translation	1
dlo-miR164a	LTCONS_00047262	4.5	15.31	Translation	1
dlo-miR164a	LTCONS_00039223	4.5	17.949	Cleavage	1
dlo-miR164a	LTCONS_00047263	4.5	15.31	Translation	1
dlo-miR164a	LTCONS_00047264	4.5	15.31	Translation	1
dlo-miR164a	LTCONS_00032633	4.5	14.504	Translation	1
dlo-miR164a	LTCONS_00047260	4.5	15.31	Translation	1
dlo-miR164a	LTCONS_00047265	4.5	15.31	Translation	1
dlo-miR164a	LTCONS_00009844	4.5	15.23	Translation	1
dlo-miR164a	LTCONS_00020678	5	22.127	Translation	1
dlo-miR164a	LTCONS_00020677	5	23.496	Translation	1
dlo-miR164a	LTCONS_00008278	5	13.611	Cleavage	1
dlo-miR164a	LTCONS_00008277	5	13.611	Cleavage	1
dlo-miR164a	LTCONS_00008270	5	13.611	Cleavage	1
dlo-miR164a	LTCONS_00008272	5	13.611	Cleavage	1
dlo-miR164a	LTCONS_00008276	5	13.611	Cleavage	1
dlo-miR164a	LTCONS_00008273	5	13.611	Cleavage	1
dlo-miR164a	LTCONS_00008275	5	13.611	Cleavage	1
dlo-miR164a	LTCONS_00008279	5	13.611	Cleavage	1
dlo-miR164a	LTCONS_00008274	5	13.611	Cleavage	1
dlo-miR164a	LTCONS_00008269	5	13.611	Cleavage	1
dlo-miR164a	LTCONS_00008271	5	13.611	Cleavage	1
dlo-miR164a	LTCONS_00057256	5	14.107	Translation	1
dlo-miR164a	LTCONS_00023763	5	24.792	Translation	1
dlo-miR164a	LTCONS_00036834	5	15.153	Cleavage	1
dlo-miR164a	LTCONS_00036835	5	15.153	Cleavage	1
dlo-miR164a	LTCONS_00051860	5	19.119	Cleavage	1
dlo-miR164a	LTCONS_00035657	5	14.38	Translation	1
dlo-miR164a	LTCONS_00048843	5	14.735	Cleavage	2
dlo-miR164a	LTCONS_00048843	5	20.327	Translation	2
dlo-miR164a	LTCONS_00043541	5	14.448	Cleavage	1
dlo-miR164a	LTCONS_00011091	5	24.58	Cleavage	1
dlo-miR164a	LTCONS_00043466	5	11.821	Translation	1
dlo-miR164a	LTCONS_00008049	5	6.11	Cleavage	1
dlo-miR164a	LTCONS_00051355	5	10.125	Translation	1
dlo-miR164a	LTCONS_00001909	5	12.126	Cleavage	1
dlo-miR164a	LTCONS_00050505	5	8.957	Translation	1
dlo-miR164a	LTCONS_00036792	5	17.172	Cleavage	1
dlo-miR164a	LTCONS_00035120	5	18.251	Cleavage	1
dlo-miR164a	LTCONS_00035119	5	18.251	Cleavage	1
dlo-miR164a	LTCONS_00043620	5	6.435	Cleavage	1
dlo-miR164a	LTCONS_00039056	5	8.185	Cleavage	1
dlo-miR166a	LTCONS_00050455	4	21.91	Cleavage	1
dlo-miR166a	LTCONS_00050459	4	21.91	Cleavage	1
dlo-miR166a	LTCONS_00050457	4	21.91	Cleavage	1
dlo-miR166a	LTCONS_00050456	4	21.91	Cleavage	1
dlo-miR166a	LTCONS_00050454	4	21.91	Cleavage	1
dlo-miR166a	LTCONS_00050458	4	21.91	Cleavage	1
dlo-miR166a	LTCONS_00055762	4	12.611	Cleavage	1
dlo-miR166a	LTCONS_00055764	4	12.611	Cleavage	1
dlo-miR166a	LTCONS_00043696	4	12.387	Translation	1
dlo-miR166a	LTCONS_00051393	4.5	24.377	Cleavage	1
dlo-miR166a	LTCONS_00046157	4.5	18.544	Cleavage	1
dlo-miR166a	LTCONS_00012085	4.5	10.473	Cleavage	1
dlo-miR166a	LTCONS_00030805	4.5	20.58	Cleavage	1
dlo-miR166a	LTCONS_00014121	4.5	12.602	Cleavage	1
dlo-miR166a	LTCONS_00022626	4.5	17.924	Cleavage	1
dlo-miR166a	LTCONS_00025885	4.5	16.228	Cleavage	1
dlo-miR166a	LTCONS_00011787	4.5	14.078	Cleavage	1
dlo-miR166a	LTCONS_00021029	4.5	18.699	Translation	1
dlo-miR166a	LTCONS_00007115	4.5	20.142	Cleavage	1
dlo-miR166a	LTCONS_00028543	5	19.771	Translation	1
dlo-miR166a	LTCONS_00054603	5	13.999	Cleavage	1
dlo-miR166a	LTCONS_00054600	5	13.999	Cleavage	1
dlo-miR166a	LTCONS_00054605	5	13.999	Cleavage	1
dlo-miR166a	LTCONS_00054599	5	13.999	Cleavage	1
dlo-miR166a	LTCONS_00054609	5	13.999	Cleavage	1
dlo-miR166a	LTCONS_00054602	5	13.999	Cleavage	1
dlo-miR166a	LTCONS_00054601	5	13.999	Cleavage	1
dlo-miR166a	LTCONS_00054607	5	13.999	Cleavage	1
dlo-miR166a	LTCONS_00054606	5	13.999	Cleavage	1
dlo-miR166a	LTCONS_00054023	5	13.779	Cleavage	1
dlo-miR166a	LTCONS_00054019	5	15.334	Cleavage	1
dlo-miR166a	LTCONS_00054027	5	13.779	Cleavage	1
dlo-miR166a	LTCONS_00012839	5	19.952	Translation	1
dlo-miR166a	LTCONS_00006288	5	17.316	Cleavage	1
dlo-miR166a	LTCONS_00008708	5	23.109	Cleavage	1
dlo-miR166a	LTCONS_00008709	5	23.109	Cleavage	1
dlo-miR166a	LTCONS_00031575	5	13.894	Translation	1
dlo-miR166a	LTCONS_00034398	5	16.871	Cleavage	1
dlo-miR166a	LTCONS_00010958	5	22.683	Cleavage	1
dlo-miR166a	LTCONS_00012886	5	9.424	Translation	1
dlo-miR166a	LTCONS_00021695	5	19.832	Cleavage	2
dlo-miR166a	LTCONS_00021695	5	16.274	Cleavage	2
dlo-miR166a	LTCONS_00021696	5	19.832	Cleavage	2
dlo-miR166a	LTCONS_00021696	5	16.274	Cleavage	2
dlo-miR166a	LTCONS_00054321	5	15.107	Translation	1
dlo-miR166a	LTCONS_00021697	5	21.255	Cleavage	2
dlo-miR166a	LTCONS_00021697	5	16.274	Cleavage	2
dlo-miR166a	LTCONS_00005986	5	22.349	Translation	1
dlo-miR166a	LTCONS_00034727	5	11.499	Translation	1
dlo-miR166a	LTCONS_00045088	5	13.031	Translation	1
dlo-miR166c	LTCONS_00011902	3	6.605	Translation	1
dlo-miR166c	LTCONS_00007421	3.5	18.817	Translation	1
dlo-miR166c	LTCONS_00013036	3.5	11.276	Translation	1
dlo-miR166c	LTCONS_00015884	3.5	7.735	Translation	1
dlo-miR166c	LTCONS_00015885	3.5	7.735	Translation	1
dlo-miR166c	LTCONS_00037127	4	16.948	Translation	1
dlo-miR166c	LTCONS_00047129	4	10.226	Translation	1
dlo-miR166c	LTCONS_00035167	4	10.308	Translation	1
dlo-miR166c	LTCONS_00031862	4	13.352	Cleavage	1
dlo-miR166c	LTCONS_00054557	4	21.172	Cleavage	1
dlo-miR166c	LTCONS_00019158	4	19.359	Cleavage	1
dlo-miR166c	LTCONS_00027341	4	10.245	Translation	1
dlo-miR166c	LTCONS_00034440	4	9.113	Translation	1
dlo-miR166c	LTCONS_00030805	4.5	9.288	Cleavage	1
dlo-miR166c	LTCONS_00034735	4.5	14.629	Translation	1
dlo-miR166c	LTCONS_00034738	4.5	14.629	Translation	1
dlo-miR166c	LTCONS_00042685	4.5	21.702	Cleavage	1
dlo-miR166c	LTCONS_00022553	4.5	20.253	Cleavage	1
dlo-miR166c	LTCONS_00020933	4.5	14.936	Cleavage	1
dlo-miR166c	LTCONS_00032605	4.5	21.682	Cleavage	1
dlo-miR166c	LTCONS_00034232	4.5	12.583	Cleavage	1
dlo-miR166c	LTCONS_00013825	4.5	19.513	Cleavage	1
dlo-miR166c	LTCONS_00035079	4.5	15.923	Translation	1
dlo-miR166c	LTCONS_00035083	4.5	15.923	Translation	1
dlo-miR166c	LTCONS_00012341	4.5	19.895	Cleavage	1
dlo-miR166c	LTCONS_00028916	4.5	17.695	Cleavage	1
dlo-miR166c	LTCONS_00051393	4.5	23.136	Cleavage	1
dlo-miR166c	LTCONS_00046157	4.5	17.392	Cleavage	1
dlo-miR166c	LTCONS_00039356	4.5	15.155	Translation	1
dlo-miR166c	LTCONS_00009298	4.5	12.157	Translation	1
dlo-miR166c	LTCONS_00002036	4.5	19.566	Translation	1
dlo-miR166c	LTCONS_00032479	5	16.04	Cleavage	1
dlo-miR166c	LTCONS_00039408	5	10.123	Cleavage	1
dlo-miR166c	LTCONS_00020467	5	10.472	Cleavage	1
dlo-miR166c	LTCONS_00003998	5	14.263	Cleavage	1
dlo-miR166c	LTCONS_00046346	5	11.519	Translation	1
dlo-miR166c	LTCONS_00023384	5	22.287	Translation	1
dlo-miR166c	LTCONS_00050349	5	12.676	Translation	1
dlo-miR166c	LTCONS_00043579	5	21.895	Cleavage	1
dlo-miR166c	LTCONS_00008455	5	11.859	Cleavage	1
dlo-miR166c	LTCONS_00016632	5	11.859	Cleavage	1
dlo-miR166c	LTCONS_00008449	5	11.859	Cleavage	1
dlo-miR166c	LTCONS_00008448	5	11.859	Cleavage	1
dlo-miR166c	LTCONS_00053443	5	13.451	Translation	1
dlo-miR166c	LTCONS_00038166	5	18.496	Translation	2
dlo-miR166c	LTCONS_00038166	5	10.413	Translation	2
dlo-miR166c	LTCONS_00013126	5	21.093	Cleavage	1
dlo-miR166c	LTCONS_00001513	5	10.78	Cleavage	1
dlo-miR166c	LTCONS_00041621	5	14.071	Cleavage	1
dlo-miR166c	LTCONS_00017700	5	7.621	Translation	1
dlo-miR166c	LTCONS_00013491	5	11.621	Cleavage	1
dlo-miR166c	LTCONS_00033455	5	16.395	Cleavage	1
dlo-miR166c	LTCONS_00022562	5	20.556	Cleavage	1
dlo-miR166c	LTCONS_00055859	5	14.39	Cleavage	1
dlo-miR166c	LTCONS_00036834	5	14.392	Cleavage	1
dlo-miR166c	LTCONS_00036835	5	14.392	Cleavage	1
dlo-miR166c	LTCONS_00015546	5	13.6	Cleavage	1
dlo-miR166c	LTCONS_00035524	5	22.08	Cleavage	1
dlo-miR166c	LTCONS_00035526	5	22.08	Cleavage	1
dlo-miR166c	LTCONS_00035525	5	22.08	Cleavage	1
dlo-miR166c	LTCONS_00025351	5	15.817	Cleavage	2
dlo-miR166c	LTCONS_00025351	5	12.481	Translation	2
dlo-miR166c	LTCONS_00041649	5	17.371	Translation	1
dlo-miR166c	LTCONS_00041650	5	17.371	Translation	1
dlo-miR166c	LTCONS_00041651	5	17.371	Translation	1
dlo-miR166c	LTCONS_00045066	5	20.964	Cleavage	1
dlo-miR166c	LTCONS_00048702	5	19.361	Cleavage	1
dlo-miR166c	LTCONS_00048703	5	19.361	Cleavage	1
dlo-miR166c	LTCONS_00048701	5	19.361	Cleavage	1
dlo-miR166c	LTCONS_00048700	5	19.361	Cleavage	1
dlo-miR166c	LTCONS_00005056	5	20.168	Translation	1
dlo-miR166c	LTCONS_00007998	5	17.998	Cleavage	1
dlo-miR166c	LTCONS_00011148	5	15.689	Translation	1
dlo-miR166c	LTCONS_00007992	5	15.294	Cleavage	1
dlo-miR166c	LTCONS_00007993	5	15.294	Cleavage	1
dlo-miR166c	LTCONS_00038648	5	10.256	Cleavage	1
dlo-miR166c	LTCONS_00013447	5	10.481	Translation	1
dlo-miR166c	LTCONS_00013446	5	10.481	Translation	1
dlo-miR166c	LTCONS_00013449	5	10.481	Translation	1
dlo-miR166c	LTCONS_00013448	5	10.481	Translation	1
dlo-miR166c	LTCONS_00021328	5	18.423	Translation	1
dlo-miR167a	LTCONS_00014222	3.5	12.739	Translation	1
dlo-miR167a	LTCONS_00019036	3.5	19.835	Translation	1
dlo-miR167a	LTCONS_00038734	3.5	13.334	Translation	1
dlo-miR167a	LTCONS_00038735	3.5	13.334	Translation	1
dlo-miR167a	LTCONS_00023919	3.5	12.483	Translation	2
dlo-miR167a	LTCONS_00023920	3.5	12.483	Translation	2
dlo-miR167a	LTCONS_00008540	3.5	16.231	Translation	1
dlo-miR167a	LTCONS_00027501	3.5	17.203	Cleavage	1
[truncated: 6,704 more rows]
